# Supplementary material for: Evaluating the Impact of Virtual Reality on the Behavioral and Psychological Symptoms of Dementia and Quality of Life of Inpatients With Dementia in Acute Care: Randomized Controlled Trial (VRCT)
Source: J Med Internet Res. 2024 Jan 30;26:e51758. doi: 10.2196/51758 (PMC10865216; doi:10.2196/51758)
Supplement: Multimedia Appendix 8 [file jmir_v26i1e51758_app8.xlsx]

## Sheet: Data Dictionary
1. Hospital Metrics			2. Daily BPSD		BPSD Coding		3. Nurse Qs			4. 1st Session Questions			5. Quality of Life
record_id	Record ID		record_id	Record ID			record_id	Record ID		record_id	Record ID		record_id	Record ID
redcap_event_name	Event Name		redcap_event_name	Event Name			redcap_event_name	Event Name		redcap_event_name	Event Name		redcap_event_name	Event Name
hos_met_preulcers	1. # Pressure Ulcers		bpsd_datetime	Date and Time (the date the 24 period begins)			nursq_sesnumb	Session #		pt_lang	1. What is your primary language? (The language you are most comfortable speaking). Note for researcher: first verbal question.		sessobs_fam	1. How many family members/caregivers are present during this study session? (enter a number or zero if no caregivers are present)
hos_met_mort	2. All-cause Mortality (if during LOS)		bpsd_phyagr	1. Physical Aggression	Aggres		nursq_sesdate	Session Date and Start Time (time on floor)		pt_lang_oth	If other, specify		sessobs_fam_type___1	2. Specify relationship(s) to patient (check all that apply if one or more caregivers are present) (choice=Daughter)
hos_met_admit_dt_time	3. Admission Date and Time		bpsd_loudvoc	2. Loud Vocalizations	Aggres		nursq_sesdate_end	Session Date and End Time (time off floor)		pt_occup	2. What is/was your profession?		sessobs_fam_type___2	2. Specify relationship(s) to patient (check all that apply if one or more caregivers are present) (choice=Son)
hos_met_disc_dt_time	4. Discharge Date and Time		bpsd_agit_rest	a. Restlessness	NPI-10		nursq_schedattempt	Number of scheduling attempts needed to initiate this session		pt_ed	3. What is the highest level of education you have completed?		sessobs_fam_type___3	2. Specify relationship(s) to patient (check all that apply if one or more caregivers are present) (choice=Sister)
hos_met_dis_dispos	5. Discharge Disposition		bpsd_agit_motor	b. Motor Repetitive Disruption	NPI-10		nursq_clinstab	a) Are the patient's vitals stable today?		pt_home	4. Participant's current living state		sessobs_fam_type___4	2. Specify relationship(s) to patient (check all that apply if one or more caregivers are present) (choice=Brother)
hos_met_dept_adm	6. Department Admitted		bpsd_agit_refuse_care	c. Refuse Clinical Care	NPI-10		nursq_clinstab_nopart	b) Is there any reason why the participant should not undergo a VR session today?		pt_home_oth	If other, specify		sessobs_fam_type___5	2. Specify relationship(s) to patient (check all that apply if one or more caregivers are present) (choice=Cousin)
hos_met_inhosbed	7. In-patient hospital bed placement		bpsd_agit_misc	d. Miscellaneous	NPI-10		nursq_clinstab_anyelse	c) Is there anything else I should know about the participant?		pt_rel_status	5. Participant's current relationship status		sessobs_fam_type___6	2. Specify relationship(s) to patient (check all that apply if one or more caregivers are present) (choice=Uncle)
hos_met_wdrn_date	8a. Withdraw Date (from the study)		bpsd_agit_total	3. Calculated Score (Agitation)	NPI-10		nursq_clinstab_other	If yes, describe:		pt_rel_status_oth	If other, specify		sessobs_fam_type___7	2. Specify relationship(s) to patient (check all that apply if one or more caregivers are present) (choice=Partner)
hos_met_wdrn_reason	8b. Reason for Withdrawal		bpsd_wand	4. Wandering	Wander		nursq_assesby___1	Assessed by (check all that apply) (choice=Primary nurse)		pt_vis_hear_aid___1	6. Patient usually uses these vision/hearing devices (check all that apply): (choice=Glasses (reading))		sessobs_fam_type___8	2. Specify relationship(s) to patient (check all that apply if one or more caregivers are present) (choice=Wife)
epr_hospmetrics_complete	Complete?		psy_anx	5. Anxiety (anxious expression, ruminations, worrying)	NPI-10		nursq_assesby___2	Assessed by (check all that apply) (choice=Team lead)		pt_vis_hear_aid___2	6. Patient usually uses these vision/hearing devices (check all that apply): (choice=Glasses (distance))		sessobs_fam_type___9	2. Specify relationship(s) to patient (check all that apply if one or more caregivers are present) (choice=Husband)
			psy_depr	6. Depressive/ apathy (anticipation of the worst, sad expression/ voice, tearfulness, loss of interest)	NPI-10		nursq_assesby___3	Assessed by (check all that apply) (choice=Most responsible physician (MRP))		pt_vis_hear_aid___3	6. Patient usually uses these vision/hearing devices (check all that apply): (choice=Hearing device)		sessobs_fam_type___10	2. Specify relationship(s) to patient (check all that apply if one or more caregivers are present) (choice=Ex-wife)
			psy_hallu	7. Hallucinations (sensory)	NPI-10		nursq_assesby___4	Assessed by (check all that apply) (choice=Other staff on ward)		pt_vis_hear_aid___4	6. Patient usually uses these vision/hearing devices (check all that apply): (choice=Other vision/hearing aid(s) (specify))		sessobs_fam_type___11	2. Specify relationship(s) to patient (check all that apply if one or more caregivers are present) (choice=Ex-husband)
			psy_del	8. Delusions (beliefs)	NPI-10		nursq_assesoth	If other staff on ward (specify)		pt_vis_hear_oth	If other, specify		sessobs_fam_type___12	2. Specify relationship(s) to patient (check all that apply if one or more caregivers are present) (choice=Grandson)
			psy_euph	9. Euphoria/manic	NPI-10		nursq_sched_test	d) Does the patient have any tests/assessments scheduled for the next hour?		pt_assis_dev___1	7. Patient uses these assistive devices (check all that apply): (choice=Cane)		sessobs_fam_type___13	2. Specify relationship(s) to patient (check all that apply if one or more caregivers are present) (choice=Granddaughter)
			psy_disinhib	10. Disinhibition (socially inappropriate action/ commentary)	NPI-10		nursq_schstaff___1	Assessed by (check all that apply) (choice=Ward Clerk)		pt_assis_dev___2	7. Patient uses these assistive devices (check all that apply): (choice=Walker)		sessobs_fam_type___14	2. Specify relationship(s) to patient (check all that apply if one or more caregivers are present) (choice=Daughter-in-law)
			resbeh_falls	11. Additional falls precautions applied	Falls		nursq_schstaff___2	Assessed by (check all that apply) (choice=Other staff on ward)		pt_assis_dev___3	7. Patient uses these assistive devices (check all that apply): (choice=Wheelchair)		sessobs_fam_type___15	2. Specify relationship(s) to patient (check all that apply if one or more caregivers are present) (choice=Son-in-law)
			resbeh_phyrestr	12. Physical restraints applied	Disrupt		nursq_scheoths	If other staff on ward (specify)		pt_assis_dev___4	7. Patient uses these assistive devices (check all that apply): (choice=Other (specify))		sessobs_fam_type___16	2. Specify relationship(s) to patient (check all that apply if one or more caregivers are present) (choice=Niece)
			resbeh_securoff	13. Security officers intervened	Disrupt		nursq_dissent	e) Was Assent process conducted with the Patient?		pt_assis_devoth	If other, specify		sessobs_fam_type___17	2. Specify relationship(s) to patient (check all that apply if one or more caregivers are present) (choice=Nephew)
			resbeh_sitter	14. Sitter/PCA/PSW at bedside	Disrupt		nursq_dissent_no	List reason why no assent process was conducted		pt_head	8. Please rate the participant's head mobility.		sessobs_fam_type___18	2. Specify relationship(s) to patient (check all that apply if one or more caregivers are present) (choice=PSW)
			resbeh_fallinjur	15. Falls with injury	Falls		nursq_pt_dissent	f) Did the Patient specifically DISSENT (did not agree to) participation in this session?		pt_head_comment	Additional comments		sessobs_fam_type___19	2. Specify relationship(s) to patient (check all that apply if one or more caregivers are present) (choice=Friend)
			resbeh_fallnoinj	16. Falls without injury	Falls		nursq_pt_dissent_why	Provide details of why patient dissented		pt_body	9. Please rate the participant's body mobility.		sessobs_fam_type___20	2. Specify relationship(s) to patient (check all that apply if one or more caregivers are present) (choice=Neighbour)
			resbeh_ot	17. Participation with OT			nursq_delir_status___1	If the patient has delirium, checked delirium progression with nurse. If applicable, describe changes in symptoms. (choice=Worsening in hyperactive delirium)		pt_body_comment	Additional comments		sessobs_fam_type___21	2. Specify relationship(s) to patient (check all that apply if one or more caregivers are present) (choice=Roommate (not related))
			resbeh_pt	18. Participation with PT			nursq_delir_status___2	If the patient has delirium, checked delirium progression with nurse. If applicable, describe changes in symptoms. (choice=Worsening in hypoactive delirium)		first_session_questionnaire_complete	Complete?		sessobs_fam_type___22	2. Specify relationship(s) to patient (check all that apply if one or more caregivers are present) (choice=Other)
			epr_daily_bpsd_complete	Complete?			nursq_delir_status___3	If the patient has delirium, checked delirium progression with nurse. If applicable, describe changes in symptoms. (choice=Worsening in overall delirium presentation)					sessobs_fam_type_oth	Other, specify
							nursq_delir_status___4	If the patient has delirium, checked delirium progression with nurse. If applicable, describe changes in symptoms. (choice=No change in hyperactive delirium)					sessobs_pt_feel	3. How are you feeling today? (If they reply 'sometimes' or 'some days', ask 'What about right now?')
							nursq_delir_status___5	If the patient has delirium, checked delirium progression with nurse. If applicable, describe changes in symptoms. (choice=No change in hypoactive delirium)					sessobs_pt_reply	Open ended reply (if applicable)
							nursq_delir_status___6	If the patient has delirium, checked delirium progression with nurse. If applicable, describe changes in symptoms. (choice=No change in overall delirium presentation)					sessobs_rc_recog	4. Do you remember me?
							nursq_delir_status___7	If the patient has delirium, checked delirium progression with nurse. If applicable, describe changes in symptoms. (choice=Improvement in hyperactive delirium)					sessobs_recog_comment	Comments/open ended reply (if applicable)
							nursq_delir_status___8	If the patient has delirium, checked delirium progression with nurse. If applicable, describe changes in symptoms. (choice=Improvement in hypoactive delirium)					sessobs_sleep	5. How did you sleep?
							nursq_delir_status___9	If the patient has delirium, checked delirium progression with nurse. If applicable, describe changes in symptoms. (choice=Improvement in overall delirium presentation)					sessobs_sleep_reply	Open ended reply (if applicable)
							nursq_delir_status___10	If the patient has delirium, checked delirium progression with nurse. If applicable, describe changes in symptoms. (choice=Delirium has cleared)					sessobs_meal	6. How did you enjoy your meal? (use breakfast, lunch or dinner, depending on the session time)
							nursq_delir_status___11	If the patient has delirium, checked delirium progression with nurse. If applicable, describe changes in symptoms. (choice=Nurse does not know)					sessobs_meal_reply	Open ended reply (if applicable)
							nursq_delir_status___12	If the patient has delirium, checked delirium progression with nurse. If applicable, describe changes in symptoms. (choice=N/A (no delirium))					sessobs_vr	7. Have you heard of virtual reality before?
							nursq_delir_status___13	If the patient has delirium, checked delirium progression with nurse. If applicable, describe changes in symptoms. (choice=N/A (nurse not available))					sessobs_vr_oth	If other, specify (if applicable)
							nurseqs_complete	Complete?					sessobs_vr_head	8. Have you tried a Virtual Reality headset before? (show the VR device to the participant)
													sessobs_vr_headother	If other, specify (if applicable)
													qol_enjoy	Does the patient enjoy interacting or being with others?
													qol_smile	Does the patient smile?
													qol_sad	Does the patient appear sad? (sad expression/voice, tearfulness)
													qol_cry	Does the patient cry?
													qol_express	Does the patient have a facial expression of discomfort? (appears unhappy, in pain, worried, grimaces, furrowed or turned down brow)
													qol_pts_state	Does the patient make statements or sounds that suggest discontent, unhappiness, or discomfort? (complains, groans, screams)
													qol_touch	Does the patient enjoy being touched/ touching?
													qol_calm	Does the patient appear emotional calm and comfortable?
													qol_uncomf	Does the patient appear to be physically uncomfortable? (squirms, frequently changes position)
													qol_eat	Does the patient enjoy eating? (RC can find this either by asking the patient or the ward staff)
													qol_sleep	Does the patient sleep well? (RC can find this either by asking the patient, the ward staff or from EMR)
													session_interview_observqol_complete	Complete?

## Sheet: 1.Hospital Metrics
OrigOrd	Record ID	Dcnt	Arm	LoS	hos_met_preulcers	hos_met_mort	hos_met_admit_dt_time	hos_met_disc_dt_time	hos_met_dis_dispos	hos_met_dept_adm	hos_met_inhosbed	hos_met_wdrn_date	hos_met_wdrn_reason	epr_hospmetrics_complete
1	1	7	1: VRx	5.26111	0		2019-05-03 19:59:00	2019-05-09 02:15:00	Transferred to another institution	Hospitalist Medicine - Med	3			1
9	2	14	1: VRx	12.7021	0		2019-04-30 20:39:00	2019-05-13 13:30:00	Home with Home Care/CCAC	Hospitalist Medicine - Med	3			1
24	3	5	0: Cntrl	3.62639	0		2019-05-08 22:30:00	2019-05-12 13:32:00	Home	Hospitalist Medicine - Med	2			1
30	4	4	0: Cntrl	2.6	0		2019-05-08 23:21:00	2019-05-11 13:45:00	Transferred to another institution	Hospitalist Medicine - Med	1			1
35	5	13	1: VRx	11.9806	0		2019-05-10 15:16:00	2019-05-22 14:48:00	Home	Hospitalist Medicine - Med	1			1
49	6	21	0: Cntrl	19.6007	0		2019-05-03 21:35:00	2019-05-23 12:00:00	Home	Hospitalist Medicine - Med	1			1
71	7	7	0: Cntrl	5.89722	0		2019-05-13 13:24:00	2019-05-19 10:56:00	Transferred to another institution	Hospitalist Medicine-Med	1			1
79	8	11	1: VRx	9.82847	0		2019-05-21 20:32:00	2019-05-31 16:25:00	Home	Hospitalist Medicine - Med	1			1
91	9	20	0: Cntrl	19.0861	0		2019-05-29 11:23:00	2019-06-17 13:27:00	Home	Hospitalist Medicine - Med	3			1
112	10	3	1: VRx	1.54583	0		2019-05-30 21:49:00	2019-06-01 10:55:00	Home	Hospitalist Medicine - Med	1			1
116	11	11	1: VRx	10.3618	0		2019-05-31 05:51:00	2019-06-10 14:32:00	Home with Home Care/CCAC	Hospitalist Medicine - Med	3			1
128	12	3	0: Cntrl	2.26667	0		2019-06-09 05:27:00	2019-06-11 11:51:00	Transferred to another institution	Hospitalist Medicine - Med	1			1
132	13	10	0: Cntrl	8.61944	0		2019-06-12 22:23:00	2019-06-21 13:15:00	Home	Hospitalist Medicine - Med	1			1
143	14	5	1: VRx	3.57639	0		2019-06-14 16:10:00	2019-06-18 06:00:00	Home	Hospitalist Medicine - Med	1			1
149	15	20	1: VRx	18.7951	0		2019-06-16 14:39:00	2019-07-05 09:44:00	Transferred to another institution	Hospitalist Medicine - Med	1			1
170	16	5	1: VRx	3.81736	0		2019-06-22 19:43:00	2019-06-26 15:20:00	Transferred to another institution	Hospitalist Medicine - Med	1			1
176	17	9	0: Cntrl	8.06319	2		2019-06-21 15:59:00	2019-06-29 17:30:00	Transferred to another institution	Hospitalist Medicine - Med	3			1
186	18	12	0: Cntrl	10.9153	0		2019-07-01 17:22:00	2019-07-12 15:20:00	Home	Hospitalist Medicine - Med	1			1
199	19	20	1: VRx	7/14/80 4:31	0		2019-06-15 19:29:00			Hospitalist Medicine - Med	3	2019-07-04	had seizure activity during hospital stay	1
220	20	6	1: VRx	5.56806	1		2019-07-03 03:12:00	2019-07-08 16:50:00	Home	Hospitalist Medicine - Med	3			1
227	21	6	0: Cntrl	4.91667	0		2019-07-06 17:00:00	2019-07-11 15:00:00	Home	Hospitalist Medicine - Med	2			1
234	22	12	0: Cntrl	11.4347	0		2019-07-05 00:34:00	2019-07-16 11:00:00	Transferred to another institution	Hospitalist Medicine - Med	2			1
247	23	9	0: Cntrl	7.80972	0		2019-07-07 19:32:00	2019-07-15 14:58:00	Home	Hospitalist Medicine - Med	3			1
257	24	8	1: VRx	7.01111	0		2019-07-09 11:44:00	2019-07-16 12:00:00	Transferred to another institution	Hospitalist Medicine - Med	3			1
266	25	5	1: VRx	3.79236	0		2019-07-18 16:49:00	2019-07-22 11:50:00	Home	Hospitalist Medicine - Med	3			1
272	26	14	1: VRx	6/9/80 5:49	0		2019-07-20 18:11:00			Hospitalist Medicine - Med	1	2019-08-02	had a stroke during hospital stay	1
287	27	4	0: Cntrl	3.59167	0		2019-07-30 00:48:00	2019-08-02 15:00:00	Home	Hospitalist Medicine - Med	2			1
292	28	7	0: Cntrl	6.375	0		2019-08-06 07:00:00	2019-08-12 16:00:00	Home	Hospitalist Medicine - Med	3			1
300	29	8	1: VRx	7.45972	0		2019-08-02 02:58:00	2019-08-09 14:00:00	Home	Hospitalist Medicine - Med	3			1
309	30	5	1: VRx	4.17014	0		2019-08-05 09:56:00	2019-08-09 14:01:00	Home	Hospitalist Medicine - Med	1			1
315	31	9	0: Cntrl	8.2	0		2019-08-07 11:12:00	2019-08-15 16:00:00	Transferred to another institution	Hospitalist Medicine - Med	1			1
325	32	33	0: Cntrl	31.6361	1		2019-08-11 23:29:00	2019-09-12 14:45:00	Home	Hospitalist Medicine - Med	2			1
360	33	5	1: VRx	4.82431	0	aspiration pneumonia	2019-08-12 19:05:00	2019-08-17 14:52:00	Expired	Hospitalist Medicine - Med	1			1
366	34	21	0: Cntrl	19.6604	0		2019-08-14 20:54:00	2019-09-03 12:45:00	Home	Hospitalist Medicine - Med	1			1
388	35	5	1: VRx	4.55625	0		2019-08-16 04:29:00	2019-08-20 17:50:00	Home	Hospitalist Medicine - Med	3			1
394	36	9	0: Cntrl	7.67917	0		2019-08-14 22:52:00	2019-08-22 15:10:00	Transferred to another institution	Hospitalist Medicine - Med	3			1
404	37	14	0: Cntrl	12.8111	0		2019-08-21 20:32:00	2019-09-03 16:00:00	Home	Hospitalist Medicine - Med	1			1
419	38	13	0: Cntrl	12.2458	0		2019-08-25 13:06:00	2019-09-06 19:00:00	Home	Hospitalist Medicine - Med	3			1
433	39	14	1: VRx	13.1535	0		2019-08-17 11:34:00	2019-08-30 15:15:00	Transferred to another institution	Hospitalist Medicine - Med	3			1
448	40	7	1: VRx	6.58819	0		2019-08-24 02:13:00	2019-08-30 16:20:00	Home	Hospitalist Medicine - Med	3			1
456	41	6	0: Cntrl	5/1/80 9:34	1		2019-08-28 14:26:00			Urology-GU-Surg	2	2019-09-02	transferred to ICU	1
463	42	4	1: VRx	3.26389	0		2019-09-10 05:40:00	2019-09-13 12:00:00	Transferred to another institution	Hospitalist Medicine - Med	1			1
468	43	4	0: Cntrl	3.65139	0		2019-09-22 00:22:00	2019-09-25 16:00:00	Home	Hospitalist Medicine - Med	3			1
473	44	13	1: VRx	4/1/80 23:15	0		2019-09-27 00:45:00		Home	Hospitalist Medicine - Med	1			1
487	45	9	1: VRx	8.19375	0		2019-09-27 10:09:00	2019-10-05 14:48:00	Home	Hospitalist Medicine - Med	3			1
497	46	12	0: Cntrl	10.7319	0		2019-10-12 17:26:00	2019-10-23 11:00:00	Transferred to another institution	Hospitalist Medicine - Med	3			1
510	47	12	1: VRx	11.3243	0		2019-10-11 02:48:00	2019-10-22 10:35:00	Transferred to another institution	Hospitalist Medicine - Med	2			1
523	48	3	0: Cntrl	2.02292	0	renal dysfunction	2019-10-17 19:57:00	2019-10-19 20:30:00	Expired	Hospitalist Medicine - Med	3			1
527	49	28	0: Cntrl	26.9854	0		2019-10-22 17:21:00	2019-11-18 17:00:00	Home	Hospitalist Medicine - Med	1			1
556	50	3	1: VRx	2/29/80 2:24	1		2019-10-29 21:36:00			Hospitalist Medicine - Med	3	2019-10-31	SDM withdrawal: patient had 'an episode' last night and she doesn't think he is conscious enough for the experience anymore	1
560	51	24	1: VRx	22.0208	0		2019-10-28 13:45:00	2019-11-19 14:15:00	Home	Hospitalist Medicine - Med	1			1
585	52	7	0: Cntrl	5.88889	0		2019-10-30 16:50:00	2019-11-05 14:10:00	Transferred to another institution	Hospitalist Medicine - Med	2			1
593	53	14	0: Cntrl	12.6917	1		2019-11-12 18:54:00	2019-11-25 11:30:00	Home	Hospitalist Medicine - Med	2			1
608	54	9	1: VRx	7.67083	0		2019-11-19 20:54:00	2019-11-27 13:00:00	Home	Hospitalist Medicine - Med	1			1
618	55	27	1: VRx	25.7222	0		2019-11-20 15:39:00	2019-12-16 08:59:00	Transferred to another institution	Hospitalist Medicine - Med	3			1
646	56	4	0: Cntrl	2.82431	0		2019-11-23 19:03:00	2019-11-26 14:50:00	Home	Hospitalist Medicine - Med	3			1
651	57	7	1: VRx	5.68611	0		2019-11-22 20:02:00	2019-11-28 12:30:00	Home	Hospitalist Medicine - Med	1			1
659	58	24	0: Cntrl	23.434	0		2019-11-27 03:45:00	2019-12-20 14:10:00	Home	Hospitalist Medicine - Med	3			1
684	59	10	0: Cntrl	8.63333	0		2019-11-27 19:03:00	2019-12-06 10:15:00	Transferred to another institution	Hospitalist Medicine - Med	1			1
695	60	6	1: VRx	4.63542	1		2019-11-29 22:08:00	2019-12-04 13:23:00	Transferred to another institution	Hospitalist Medicine - Med	1			1
702	61	4	0: Cntrl	1/16/80 3:31	2		2019-12-12 20:29:00		Transferred to another institution	Hospitalist Medicine - Med	1	2019-12-15	had seizure activity during hospital stay	1
707	62	13	0: Cntrl	12.7715	1	aspiration pneumonia in the setting of multi system atrophy	2019-12-17 02:39:00	2019-12-29 21:10:00	Expired	Palliative Care - Med	2			1
721	63	15	1: VRx	14.7528	0		2019-12-23 00:26:00	2020-01-06 18:30:00	Home	Hospitalist Medicine - Med	1			1
737	64	17	1: VRx	16.3604	2		2020-01-01 01:46:00	2020-01-17 10:25:00	Transferred to another institution	Hospitalist Medicine - Med	2			1
755	65	14	0: Cntrl	12.8722	0		2020-01-03 21:24:00	2020-01-16 18:20:00	Transferred to another institution	Hospitalist Medicine - Med	3			1
770	66	35	1: VRx	34.4597	1		2020-01-07 22:34:00	2020-02-11 09:36:00	Home	Hospitalist Medicine - Med	3			1
807	67	3	0: Cntrl	2.06528	0		2020-01-21 15:12:00	2020-01-23 16:46:00	Home	Hospitalist Medicine - Med	1			1
811	68	5	1: VRx	3.86111	0		2020-01-26 17:50:00	2020-01-30 14:30:00	Home	Hospitalist Medicine - Med	1			1
817	69	12	0: Cntrl	11.6611	0		2020-02-01 00:42:00	2020-02-12 16:34:00	Home	Hospitalist Medicine - Med	1			1
830	70	3	1: VRx	2.39444	0		2020-02-17 06:32:00	2020-02-19 16:00:00	Home	Hospitalist Medicine - Med	1			1
834	71	15	0: Cntrl	11/7/79 17:03	0		2020-02-20 06:57:00			Hospitalist Medicine - Med	3	2019-03-05	had seizure activity during hospital stay	1
850	72	6	1: VRx	5.01181	0		2020-02-19 15:03:00	2020-02-24 15:20:00	Transferred to another institution	Hospitalist Medicine - Med	1			1
857	73	9	1: VRx	8.72917	0		2020-02-16 00:15:00	2020-02-24 17:45:00	Home with Home Care/CCAC	Hospitalist Medicine - Med	1			1
867	74	7	0: Cntrl	5.68264	0		2020-02-22 18:37:00	2020-02-28 11:00:00	Home	Hospitalist Medicine - Med	1			1
875	75	8	1: VRx	7.14931	0		2020-02-24 09:53:00	2020-03-02 13:28:00	Home	Hospitalist Medicine - Med	1			1
884	76	52	0: Cntrl	51.6826	1		2020-02-22 00:37:00	2020-04-13 17:00:00	Transferred to another institution	Hospitalist Medicine - Med	3			1
938	77	12	0: Cntrl	10.7299	0		2020-02-29 18:03:00	2020-03-11 11:34:00	Transferred to another institution	Hospitalist Medicine - Med	3			1

## Sheet: 2.Daily BPSD
OrigOrd	Record ID	Day	Dcnt	Arm	bpsd_datetime	bpsd_phyagr	bpsd_loudvoc	bpsd_agit_rest	bpsd_agit_motor	bpsd_agit_refuse_care	bpsd_agit_misc	bpsd_agit_total	bpsd_wand	psy_anx	psy_depr	psy_hallu	psy_del	psy_euph	psy_disinhib	resbeh_falls	resbeh_phyrestr	resbeh_securoff	resbeh_sitter	resbeh_fallinjur	resbeh_fallnoinj	resbeh_ot	resbeh_pt	epr_daily_bpsd_complete	NPI_10	Aggres	Wander	Disrupt	Falls
1	1	Rcrd	7	1: VRx
2	1	1	7	1: VRx	2019-05-3 12:00	0	0	0	0	0	0	0	0	0	0	0	0	0	0	0	0	0	0	0	0	3	3	1	0	0	0	0	0
3	1	2	7	1: VRx	2019-05-4 12:00	0	0	0	0	0	0	0	0	0	0	0	0	0	0	0	0	0	0	0	0	3	3	1	0	0	0	0	0
4	1	3	7	1: VRx	2019-05-5 12:00	0	0	0	0	0	1	1	0	0	0	0	0	0	0	0	0	0	0	0	0	3	3	1	1	0	0	0	0
5	1	4	7	1: VRx	2019-05-6 12:00	0	0	0	0	0	1	1	0	0	0	0	0	0	0	0	0	0	0	0	0	3	3	1	1	0	0	0	0
6	1	5	7	1: VRx	2019-05-7 12:00	0	0	0	0	2	0	2	0	0	0	0	0	0	0	0	0	0	0	0	0	3	1	1	2	0	0	0	0
7	1	6	7	1: VRx	2019-05-8 12:00	0	0	0	0	0	1	1	0	0	0	0	0	0	0	0	0	0	0	0	0	3	1	1	1	0	0	0	0
8	1	7	7	1: VRx	2019-05-9 12:00	0	0	0	0	0	0	0	0	0	0	0	0	0	0	0	0	0	0	0	0	3	3	1	0	0	0	0	0
9	2	Rcrd	14	1: VRx
10	2	1	14	1: VRx	2019-05-30	0	0	0	0	0	0	0	0	0	0	0	0	0	0	0	0	0	0	0	0	3	3	1	0	0	0	0	0
11	2	2	14	1: VRx	2019-05-01	0	0	0	0	0	0	0	0	0	0	0	0	0	0	0	0	0	0	0	0	1	1	1	0	0	0	0	0
12	2	3	14	1: VRx	2019-05-02	0	0	0	0	0	0	0	0	0	0	0	0	0	0	0	0	0	0	0	0	3	1	1	0	0	0	0	0
13	2	4	14	1: VRx	2019-05-03	0	0	0	0	0	0	0	0	0	0	0	0	0	0	0	0	0	0	0	0	1	1	1	0	0	0	0	0
14	2	5	14	1: VRx	2019-05-04	0	0	0	0	0	0	0	0	0	0	0	0	0	0	0	0	0	0	0	0	3	3	1	0	0	0	0	0
15	2	6	14	1: VRx	2019-05-05	0	0	0	0	0	0	0	2	0	0	0	0	0	0	0	0	0	0	0	0	3	3	1	0	0	2	0	0
16	2	7	14	1: VRx	2019-05-06	0	0	0	0	0	0	0	0	0	0	0	0	0	0	0	0	0	0	0	0	3	2	1	0	0	0	0	0
17	2	8	14	1: VRx	2019-05-07	0	0	0	0	0	0	0	0	0	0	0	0	0	0	2	0	0	0	0	0	3	3	1	0	0	0	0	2
18	2	9	14	1: VRx	2019-05-08	0	0	0	0	0	0	0	1	0	0	0	0	0	0	0	0	0	0	0	0	3	2	1	0	0	1	0	0
19	2	10	14	1: VRx	2019-05-09	0	0	0	0	0	0	0	0	0	0	0	0	0	0	0	0	0	0	0	0	3	1	1	0	0	0	0	0
20	2	11	14	1: VRx	2019-05-10	0	0	0	0	0	0	0	0	0	0	0	0	0	0	0	0	0	0	0	0	3	1	1	0	0	0	0	0
21	2	12	14	1: VRx	2019-05-11	0	0	0	0	0	0	0	0	0	0	0	0	0	0	0	0	0	0	0	0	3	3	1	0	0	0	0	0
22	2	13	14	1: VRx	2019-05-12	0	0	0	0	0	0	0	0	0	0	0	0	0	0	0	0	0	0	0	0	3	3	1	0	0	0	0	0
23	2	14	14	1: VRx	2019-05-13	0	0	0	0	0	0	0	0	0	0	0	0	0	0	0	0	0	0	0	0	3	1	1	0	0	0	0	0
24	3	Rcrd	5	0: Cntrl
25	3	1	5	0: Cntrl	2019-05-08	0	0	0	0	0	0	0	0	0	0	0	0	0	0	0	0	0	0	0	0	3	3	1	0	0	0	0	0
26	3	2	5	0: Cntrl	2019-05-09	0	0	0	0	0	0	0	0	0	0	0	0	0	0	0	0	0	0	0	0	1	1	1	0	0	0	0	0
27	3	3	5	0: Cntrl	2019-05-10	0	0	0	0	1	0	1	0	0	0	0	0	0	0	0	0	0	0	0	0	3	3	1	1	0	0	0	0
28	3	4	5	0: Cntrl	2019-05-11	0	0	0	0	0	0	0	0	0	0	0	0	0	0	0	0	0	0	0	0	3	3	1	0	0	0	0	0
29	3	5	5	0: Cntrl	2019-05-12	0	0	0	0	0	0	0	0	0	0	0	0	0	0	0	0	0	0	0	0	3	3	1	0	0	0	0	0
30	4	Rcrd	4	0: Cntrl
31	4	1	4	0: Cntrl	2019-05-08	0	0	0	0	0	0	0	0	0	0	0	0	0	0	0	0	0	0	0	0	3	3	1	0	0	0	0	0
32	4	2	4	0: Cntrl	2019-05-09	0	0	0	0	0	0	0	0	0	0	0	0	0	0	0	0	0	0	0	0	3	3	1	0	0	0	0	0
33	4	3	4	0: Cntrl	2019-05-10	0	2	0	0	1	0	1	0	0	0	0	0	0	0	0	0	0	0	0	0	3	3	1	1	2	0	0	0
34	4	4	4	0: Cntrl	2019-05-11	1	1	0	0	1	0	1	0	0	0	0	0	0	0	0	0	0	0	0	0	3	3	1	1	2	0	0	0
35	5	Rcrd	13	1: VRx
36	5	1	13	1: VRx	2019-05-10	0	0	0	0	0	0	0	0	0	0	0	0	0	0	0	0	0	0	0	0	3	3	1	0	0	0	0	0
37	5	2	13	1: VRx	2019-05-11	0	0	1	0	0	0	1	0	0	0	0	0	0	0	1	0	0	0	0	0	3	3	1	1	0	0	0	1
38	5	3	13	1: VRx	2019-05-12	0	0	0	0	0	0	0		0	0	0	0	0	0	2	0	0	0	0	1	3	3	1	0	0	0	0	3
39	5	4	13	1: VRx	2019-05-13	0	0	0	0	0	0	0	0	0	0	0	0	0	0	0	0	0	0	0	0	1	1	1	0	0	0	0	0
40	5	5	13	1: VRx	2019-05-14	0	0	0	0	0	0	0	0	0	0	0	0	0	0	0	0	0	0	0	0	3	1	1	0	0	0	0	0
41	5	6	13	1: VRx	2019-05-15	0	0	0	0	0	0	0	0	0	0	0	0	0	0	0	0	0	0	0	0	3	2	1	0	0	0	0	0
42	5	7	13	1: VRx	2019-05-16	0	0	0	0	0	0	0	0	0	0	0	0	0	0	0	0	0	0	0	0	3	1	1	0	0	0	0	0
43	5	8	13	1: VRx	2019-05-17	0	0	0	0	0	0	0	0	0	0	0	0	0	0	0	0	0	0	0	0	3	1	1	0	0	0	0	0
44	5	9	13	1: VRx	2019-07-18	0	0	0	0	0	0	0	0	0	0	0	0	0	0	0	0	0	0	0	0	3	2	1	0	0	0	0	0
45	5	10	13	1: VRx	2019-05-19	0	0	0	0	0	0	0	0	0	0	0	0	0	0	0	0	0	0	0	0	3	3	1	0	0	0	0	0
46	5	11	13	1: VRx	2019-05-20	0	0	0	0	0	0	0	0	0	0	0	0	0	0	0	0	0	0	0	0	3	3	1	0	0	0	0	0
47	5	12	13	1: VRx	2019-05-21	0	0	0	0	0	0	0	0	0	0	0	0	0	0	0	0	0	0	0	0	3	2	1	0	0	0	0	0
48	5	13	13	1: VRx	2019-05-22	0	0	0	0	0	0	0	0	0	0	0	0	0	0	0	0	0	0	0	0	3	3	1	0	0	0	0	0
49	6	Rcrd	21	0: Cntrl
50	6	1	21	0: Cntrl																								0	0	0	0	0	0
51	6	2	21	0: Cntrl	2019-05-04	0	0	3	0	0	0	3	7	0	0	2	1	0	0	1	0	0	0	0	0	3	3	1	6	0	7	0	1
52	6	3	21	0: Cntrl	2019-05-05	0	0	0	0	0	0	0	5	0	0	0	0	0	0	0	0	0	0	0	0	3	3	1	0	0	5	0	0
53	6	4	21	0: Cntrl	2019-05-06	0	0	0	0	0	0	0	3	0	0	4	2	0	0	0	0	0	0	0	0	1	1	1	6	0	3	0	0
54	6	5	21	0: Cntrl	2019-05-07	0	0	0	0	0	0	0	3	0	0	1	0	0	0	0	0	0	0	0	0	1	3	1	1	0	3	0	0
55	6	6	21	0: Cntrl	2019-05-08	0	0	0	0	0	0	0	4	0	0	4	0	0	0	0	0	0	0	0	0	3	3	1	4	0	4	0	0
56	6	7	21	0: Cntrl	2019-05-09	0	0	0	0	0	0	0	5	0	0	3	1	0	0	0	0	0	0	0	0	3	3	1	4	0	5	0	0
57	6	8	21	0: Cntrl	2019-05-10	0	0	0	0	0	0	0	0	0	0	2	0	0	0	0	0	0	0	0	0	3	3	1	2	0	0	0	0
58	6	9	21	0: Cntrl	2019-05-11	0	0	0	0	0	0	0	2	0	0	1	0	0	0	0	0	0	0	0	0	3	3	1	1	0	2	0	0
59	6	10	21	0: Cntrl	2019-05-12	0	0	0	0	0	0	0	0	0	0	1	0	0	0	0	0	0	0	0	0	3	3	1	1	0	0	0	0
60	6	11	21	0: Cntrl	2019-05-13	0	0	0	0	0	0	0	0	0	0	1	0	0	0	0	0	0	0	0	0	3	3	1	1	0	0	0	0
61	6	12	21	0: Cntrl	2019-05-14	0	0	0	0	0	0	0	1	0	0	0	0	0	0	0	0	0	0	0	0	3	3	1	0	0	1	0	0
62	6	13	21	0: Cntrl	2019-05-15	0	0	0	0	0	0	0	2	0	0	0	0	0	0	0	0	0	0	0	0	3	3	1	0	0	2	0	0
63	6	14	21	0: Cntrl	2019-05-16	0	0	0	0	0	0	0	1	0	0	0	1	0	0	1	0	0	0	0	0	3	3	1	1	0	1	0	1
64	6	15	21	0: Cntrl	2019-05-17	0	0	0	0	0	0	0	0	0	0	0	0	0	0	0	0	0	0	0	0	3	3	1	0	0	0	0	0
65	6	16	21	0: Cntrl	2019-05-18	0	0	0	0	0	0	0	3	0	0	0	1	0	0	0	0	0	0	0	0	3	3	1	1	0	3	0	0
66	6	17	21	0: Cntrl	2019-05-19	0	0	0	0	0	0	0	0	0	0	0	0	0	0	0	0	0	0	0	0	3	3	1	0	0	0	0	0
67	6	18	21	0: Cntrl	2019-05-20	0	0	0	0	0	0	0	2	0	0	0	0	0	0	0	0	0	0	0	0	3	3	1	0	0	2	0	0
68	6	19	21	0: Cntrl	2019-05-21	0	0	0	0	0	0	0	0	0	0	0	0	0	0	0	0	0	0	0	0	3	3	1	0	0	0	0	0
69	6	20	21	0: Cntrl	2019-05-22	0	0	0	0	0	0	0	0	0	0	0	0	0	0	0	0	0	0	0	0	3	3	1	0	0	0	0	0
70	6	21	21	0: Cntrl	2019-05-23	0	0	0	0	0	0	0	0	0	0	0	0	0	0	0	0	0	0	0	0	3	3	1	0	0	0	0	0
71	7	Rcrd	7	0: Cntrl
72	7	1	7	0: Cntrl	2019-05-13	0	0	0	0	0	0	0	0	0	0	0	0	0	0	0	0	0	0	0	0	3	3	1	0	0	0	0	0
73	7	2	7	0: Cntrl	2019-05-14	0	0	0	0	0	0	0	0	0	0	0	0	0	0	0	0	0	0	0	0	1	1	1	0	0	0	0	0
74	7	3	7	0: Cntrl	2019-05-15	0	0	0	0	0	1	1	0	0	0	0	0	0	0	0	0	0	0	0	0	1	1	1	1	0	0	0	0
75	7	4	7	0: Cntrl	2019-05-16	0	0	0	0	0	0	0	0	0	0	0	0	0	0	0	0	0	0	0	0	1	1	1	0	0	0	0	0
76	7	5	7	0: Cntrl	2019-05-17	0	0	0	0	0	0	0	0	0	0	0	0	0	0	0	0	0	0	0	0	1	1	1	0	0	0	0	0
77	7	6	7	0: Cntrl	2019-05-18	0	0	0	0	0	0	0	0	0	0	0	0	0	0	0	0	0	0	0	0	3	3	1	0	0	0	0	0
78	7	7	7	0: Cntrl	2019-05-19	0	0	0	0	0	0	0	0	0	0	0	0	0	0	0	0	0	0	0	0	3	3	1	0	0	0	0	0
79	8	Rcrd	11	1: VRx
80	8	1	11	1: VRx	2019-05-21	0	0	0	0	0	0	0	0	0	0	0	0	0	0	0	0	0	0	0	0	3	3	1	0	0	0	0	0
81	8	2	11	1: VRx	2019-05-22	0	0	0	0	0	0	0	0	0	0	0	0	0	0	0	0	0	0	0	0	1	1	1	0	0	0	0	0
82	8	3	11	1: VRx	2019-05-23	0	0	0	0	0	0	0	0	0	0	0	0	0	0	0	0	0	0	0	0	1	3	1	0	0	0	0	0
83	8	4	11	1: VRx	2019-05-24	0	0	0	0	0	0	0	0	0	0	0	0	0	0	0	0	0	0	0	0	3	3	1	0	0	0	0	0
84	8	5	11	1: VRx	2019-05-25	0	0	0	0	0	0	0	0	0	0	0	0	0	0	0	0	0	0	0	0	3	3	1	0	0	0	0	0
85	8	6	11	1: VRx	2019-05-26	0	0	0	0	0	0	0	0	0	0	0	0	0	0	0	0	0	0	0	0	3	3	1	0	0	0	0	0
86	8	7	11	1: VRx	2019-05-27	0	0	0	0	0	0	0	0	0	0	0	0	0	0	1	0	0	0	0	0	3	3	1	0	0	0	0	1
87	8	8	11	1: VRx	2019-05-28	0	0	0	0	1	0	1	0	0	0	0	0	0	0	0	0	0	0	0	0	3	3	1	1	0	0	0	0
88	8	9	11	1: VRx	2019-05-29	0	0	0	0	0	0	0	0	0	0	0	0	0	0	0	0	0	0	0	0	3	3	1	0	0	0	0	0
89	8	10	11	1: VRx	2019-05-30	0	0	0	0	0	0	0	0	0	0	0	0	0	0	0	0	0	0	0	0	3	3	1	0	0	0	0	0
90	8	11	11	1: VRx	2019-05-31	0	0	0	0	0	0	0	0	0	0	0	0	0	0	0	0	0	0	0	0	3	3	1	0	0	0	0	0
91	9	Rcrd	20	0: Cntrl
92	9	1	20	0: Cntrl	2019-05-29	0	0	2	0	2	0	4	0	0	1	0	0	0	0	0	0	0	0	0	0	3	3	1	5	0	0	0	0
93	9	2	20	0: Cntrl	2019-05-30	0	1	2	0	4	0	6	0	0	0	0	0	0	0	1	0	0	0	0	0	1	1	1	6	1	0	0	1
94	9	3	20	0: Cntrl	2019-05-31	0	0	0	0	0	0	0	0	0	0	0	0	0	0	0	0	0	0	0	0	1	1	1	0	0	0	0	0
95	9	4	20	0: Cntrl	2019-06-01	0	0	0	0	0	0	0	0	0	0	0	0	0	0	0	0	0	0	0	0	3	3	1	0	0	0	0	0
96	9	5	20	0: Cntrl	2019-06-02	0	0	0	0	0	0	0	0	0	1	0	0	0	0	0	0	0	0	0	0	3	3	1	1	0	0	0	0
97	9	6	20	0: Cntrl	2019-06-03 14:12:00	0	0	0	0	0	0	0	0	0	0	0	0	0	0	0	0	0	0	0	0	1	1	1	0	0	0	0	0
98	9	7	20	0: Cntrl	2019-06-04	0	0	0	0	0	0	0	0	0	0	0	0	0	0	0	0	0	0	0	0	1	1	1	0	0	0	0	0
99	9	8	20	0: Cntrl	2019-06-05	0	0	0	0	0	0	0	0	0	0	0	0	0	0	0	0	0	0	0	0	3	1	1	0	0	0	0	0
100	9	9	20	0: Cntrl	2019-06-06	0	0	0	0	0	0	0	0	0	0	0	0	0	0	0	0	0	0	0	0	3	1	1	0	0	0	0	0
101	9	10	20	0: Cntrl	2019-06-07	0	0	0	0	0	0	0	0	0	0	0	0	0	0	0	0	0	0	0	0	1	1	1	0	0	0	0	0
102	9	11	20	0: Cntrl	2019-06-08	0	0	0	0	0	0	0	0	0	0	0	0	0	0	0	0	0	0	0	0	3	1	1	0	0	0	0	0
103	9	12	20	0: Cntrl	2019-06-09	0	0	0	0	0	0	0	0	0	0	0	0	0	0	0	0	0	0	0	0	3	3	1	0	0	0	0	0
104	9	13	20	0: Cntrl	2019-06-10	0	0	0	0	0	0	0	0	0	0	0	0	0	0	0	0	0	0	0	0	1	1	1	0	0	0	0	0
105	9	14	20	0: Cntrl	2019-06-11	0	0	0	0	0	0	0	0	0	0	0	0	0	0	0	0	0	0	0	0	3	1	1	0	0	0	0	0
106	9	15	20	0: Cntrl	2019-06-12	0	0	0	0	0	0	0	0	0	0	0	0	0	0	0	0	0	0	0	0	3	3	1	0	0	0	0	0
107	9	16	20	0: Cntrl	2019-06-13	0	0	0	0	0	0	0	0	0	1	0	0	0	0	0	0	0	0	0	0	3	1	1	1	0	0	0	0
108	9	17	20	0: Cntrl	2019-06-14	0	0	0	0	0	0	0	0	0	0	0	0	0	0	0	0	0	0	0	0	3	1	1	0	0	0	0	0
109	9	18	20	0: Cntrl	2019-06-15	0	0	0	0	0	0	0	0	0	0	0	0	0	0	0	0	0	0	0	0	3	1	1	0	0	0	0	0
110	9	19	20	0: Cntrl	2019-06-16	0	0	0	0	0	0	0	0	0	0	0	0	0	0	0	0	0	0	0	0	3	3	1	0	0	0	0	0
111	9	20	20	0: Cntrl	2019-06-17	0	0	0	0	0	0	0	0	0	0	0	0	0	0	0	0	0	0	0	0	3	1	1	0	0	0	0	0
112	10	Rcrd	3	1: VRx
113	10	1	3	1: VRx	2019-05-30	0	0	0	0	0	0	0	0	0	0	0	0	0	0	0	0	0	0	0	0	3	3	1	0	0	0	0	0
114	10	2	3	1: VRx	2019-05-31	0	0	0	0	0	0	0	0	1	0	0	0	0	0	0	0	0	0	0	0	1	1	1	1	0	0	0	0
115	10	3	3	1: VRx	2019-06-01	0	0	0	0	0	0	0	0	0	0	0	0	0	0	0	0	0	0	0	0	3	3	1	0	0	0	0	0
116	11	Rcrd	11	1: VRx
117	11	1	11	1: VRx	2019-05-31	0	0	0	0	0	0	0	0	0	0	0	0	0	0	0	0	0	0	0	0	3	3	1	0	0	0	0	0
118	11	2	11	1: VRx	2019-06-01 00:00:31	0	0	0	0	0	0	0	0	0	0	0	0	0	0	0	0	0	0	0	0	3	3	1	0	0	0	0	0
119	11	3	11	1: VRx	2019-06-02	0	0	0	0	1	0	1	0	0	0	0	0	0	0	0	0	0	0	0	0	3	3	1	1	0	0	0	0
120	11	4	11	1: VRx	2019-06-03	0	2	0	0	0	0	0	0	1	0	0	0	0	0	0	0	0	0	0	0	3	3	1	1	2	0	0	0
121	11	5	11	1: VRx	2019-07-04 13:43:00	0	0	0	0	0	0	0	0	0	0	0	0	0	0	0	0	0	0	0	0	3	3	1	0	0	0	0	0
122	11	6	11	1: VRx	2019-07-06 13:45:00	0	0	0	0	0	0	0	0	0	0	0	0	0	0	0	0	0	0	0	0	3	3	1	0	0	0	0	0
123	11	7	11	1: VRx	2019-07-06	0	0	0	0	0	0	0	0	2	0	0	0	0	0	0	0	0	0	0	0	3	3	1	2	0	0	0	0
124	11	8	11	1: VRx	2019-06-07	0	0	0	0	0	0	0	0	1	0	0	0	0	0	0	0	0	0	0	0	3	3	1	1	0	0	0	0
125	11	9	11	1: VRx	2019-06-08 13:49:00	0	0	0	0	0	0	0	0	3	0	0	0	0	0	0	0	0	0	0	0	3	3	1	3	0	0	0	0
126	11	10	11	1: VRx	2019-07-09	0	0	0	0	0	0	0	0	0	1	0	0	0	0	0	0	0	0	0	0	3	3	1	1	0	0	0	0
127	11	11	11	1: VRx	2019-06-10	0	0	0	0	0	0	0	0	0	0	0	0	0	0	0	0	0	0	0	0	3	3	1	0	0	0	0	0
128	12	Rcrd	3	0: Cntrl
129	12	1	3	0: Cntrl	2019-06-09	2	1	2	0	8	1	11	0	0	0	0	1	0	0	3	0	1	0	0	0	3	3	1	12	3	0	1	3
130	12	2	3	0: Cntrl	2019-06-10	0	1	0	0	5	1	6	0	0	0	0	0	0	0	1	0	0	0	0	0	1	1	1	6	1	0	0	1
131	12	3	3	0: Cntrl	2019-06-11	0	0	0	0	0	0	0	1	0	0	0	0	0	0	0	0	1	0	0	0	3	3	1	0	0	1	1	0
132	13	Rcrd	10	0: Cntrl
133	13	1	10	0: Cntrl	2019-06-12	0	0	0	0	2	0	2	1	0	0	0	0	0	0	0	0	0	0	0	0	3	3	1	2	0	1	0	0
134	13	2	10	0: Cntrl	2019-06-13	0	0	0	0	0	2	2	0	0	0	0	0	0	0	0	0	0	1	0	0	3	1	1	2	0	0	1	0
135	13	3	10	0: Cntrl	2019-06-14	0	0	0	0	0	1	1	0	0	0	0	0	0	0	0	0	0	0	0	0	1	1	1	1	0	0	0	0
136	13	4	10	0: Cntrl	2019-06-15	0	2	1	0	2	1	4	1	0	0	0	0	0	0	0	0	0	0	0	0	3	3	1	4	2	1	0	0
137	13	5	10	0: Cntrl	2019-06-16	0	1	2	0	2	0	4	0	0	0	0	0	0	0	0	0	0	0	0	0	3	3	1	4	1	0	0	0
138	13	6	10	0: Cntrl	2019-06-17	0	0	0	0	0	0	0	1	0	0	0	0	0	0	0	0	0	0	0	0	3	1	1	0	0	1	0	0
139	13	7	10	0: Cntrl	2019-06-18	0	3	1	0	2	1	4	0	0	0	0	0	0	0	0	0	0	0	0	0	1	1	1	4	3	0	0	0
140	13	8	10	0: Cntrl	2019-06-19	0	3	3	0	1	3	7	4	2	0	0	0	0	0	2	0	0	0	0	0	3	3	1	9	3	4	0	2
141	13	9	10	0: Cntrl	2019-06-20	0	3	4	0	0	1	5	1	1	0	0	0	0	0	0	0	0	0	0	0	3	3	1	6	3	1	0	0
142	13	10	10	0: Cntrl	2019-06-21	0	0	0	0	0	0	0	0	0	0	0	0	0	0	0	0	0	0	0	0	3	3	1	0	0	0	0	0
143	14	Rcrd	5	1: VRx
144	14	1	5	1: VRx	2019-06-14	0	0	0	0	0	0	0	0	0	0	0	0	0	0	0	0	0	0	0	0	3	3	1	0	0	0	0	0
145	14	2	5	1: VRx	2019-06-15	0	0	0	0	0	0	0	0	0	0	0	0	0	0	0	0	0	0	0	0	3	3	1	0	0	0	0	0
146	14	3	5	1: VRx	2019-06-16	0	0	0	0	0	0	0	0	0	0	0	0	0	0	0	0	0	0	0	0	3	3	1	0	0	0	0	0
147	14	4	5	1: VRx	2019-06-17	0	0	0	0	0	0	0	0	0	0	0	0	0	0	0	0	0	0	0	0	2	1	1	0	0	0	0	0
148	14	5	5	1: VRx	2019-06-18	0	0	0	0	0	0	0	0	0	0	0	0	0	0	0	0	0	0	0	0	3	3	1	0	0	0	0	0
149	15	Rcrd	20	1: VRx
150	15	1	20	1: VRx	2019-06-16	0	0	0	0	0	0	0	0	0	0	0	0	0	0	0	0	0	0	0	0	3	3	1	0	0	0	0	0
151	15	2	20	1: VRx	2019-06-17	0	0	0	0	0	0	0	0	0	0	0	0	0	0	0	0	0	0	0	0	1	1	1	0	0	0	0	0
152	15	3	20	1: VRx	2019-06-18	0	0	0	0	0	0	0	0	0	0	0	0	0	0	0	0	0	0	0	0	3	1	1	0	0	0	0	0
153	15	4	20	1: VRx	2019-06-19	0	0	0	0	0	0	0	0	0	0	0	0	0	0	0	0	0	0	0	0	3	3	1	0	0	0	0	0
154	15	5	20	1: VRx	2019-06-20	0	0	0	0	0	0	0	0	0	0	0	0	0	0	0	0	0	0	0	0	3	1	1	0	0	0	0	0
155	15	6	20	1: VRx	2019-06-21	0	0	0	0	0	0	0	0	0	0	0	0	0	0	0	0	0	0	0	0	3	1	1	0	0	0	0	0
156	15	7	20	1: VRx	2019-06-22	0	0	0	0	0	0	0	0	0	0	0	0	0	0	0	0	0	0	0	0	3	3	1	0	0	0	0	0
157	15	8	20	1: VRx	2019-06-23	0	0	0	0	0	0	0	0	0	0	0	0	0	0	0	0	0	0	0	0	3	3	1	0	0	0	0	0
158	15	9	20	1: VRx	2019-06-24	0	0	0	0	0	0	0	0	0	0	0	0	0	0	0	0	0	0	0	0	3	1	1	0	0	0	0	0
159	15	10	20	1: VRx	2019-06-25	0	0	0	0	0	0	0	0	0	0	0	0	0	0	0	0	0	0	0	0	3	3	1	0	0	0	0	0
160	15	11	20	1: VRx	2019-06-26	0	0	0	0	0	0	0	0	0	0	0	0	0	0	0	0	0	0	0	0	3	1	1	0	0	0	0	0
161	15	12	20	1: VRx	2019-06-27	0	0	0	0	0	0	0	0	0	0	0	0	0	0	0	0	0	0	0	0	3	1	1	0	0	0	0	0
162	15	13	20	1: VRx	2019-06-28	0	0	0	0	0	0	0	0	0	0	0	0	0	0	0	0	0	0	0	0	3	1	1	0	0	0	0	0
163	15	14	20	1: VRx	2019-06-29	0	0	0	0	0	0	0	0	0	0	0	0	0	0	0	0	0	0	0	0	3	3	1	0	0	0	0	0
164	15	15	20	1: VRx	2019-06-30	0	0	0	0	0	0	0	0	0	0	0	0	0	0	0	0	0	0	0	0	3	3	1	0	0	0	0	0
165	15	16	20	1: VRx	2019-07-01	0	0	0	0	0	0	0	0	0	0	0	0	0	0	0	0	0	0	0	0	3	3	1	0	0	0	0	0
166	15	17	20	1: VRx	2019-07-02	0	0	0	0	0	0	0	0	0	0	0	0	0	0	0	0	0	0	0	0	3	1	1	0	0	0	0	0
167	15	18	20	1: VRx	2019-07-03	0	0	0	0	0	0	0	0	0	0	0	0	0	0	0	0	0	0	0	0	3	1	1	0	0	0	0	0
168	15	19	20	1: VRx	2019-07-04	0	0	0	0	0	0	0	0	0	0	0	0	0	0	0	0	0	0	0	0	3	1	1	0	0	0	0	0
169	15	20	20	1: VRx	2019-07-05	0	0	0	0	0	0	0	0	0	0	0	0	0	0	0	0	0	0	0	0	3	3	1	0	0	0	0	0
170	16	Rcrd	5	1: VRx
171	16	1	5	1: VRx	2019-06-22	0	0	0	0	0	0	0	0	0	0	0	0	0	0	0	0	0	0	0	0	3	3	1	0	0	0	0	0
172	16	2	5	1: VRx	2019-06-23	0	2	0	0	0	0	0	0	0	0	0	0	0	0	0	0	0	0	0	0	3	3	1	0	2	0	0	0
173	16	3	5	1: VRx	2019-06-24	0	0	0	0	0	0	0	0	0	0	0	0	0	0	1	0	0	0	0	0	3	3	1	0	0	0	0	1
174	16	4	5	1: VRx	2019-06-25	0	0	0	0	0	0	0	0	0	0	0	0	0	0	0	0	0	0	0	0	3	3	1	0	0	0	0	0
175	16	5	5	1: VRx	2019-06-26	0	0	0	0	0	0	0	0	0	0	0	0	0	0	0	0	0	0	0	0	3	3	1	0	0	0	0	0
176	17	Rcrd	9	0: Cntrl
177	17	1	9	0: Cntrl	2019-06-21	0	0	0	0	0	0	0	0	0	0	0	0	0	0	0	0	0	0	0	0	3	3	1	0	0	0	0	0
178	17	2	9	0: Cntrl	2019-06-22	0	0	0	0	0	0	0	0	0	0	0	0	0	0	0	0	0	0	0	0	3	3	1	0	0	0	0	0
179	17	3	9	0: Cntrl	2019-06-23	0	0	0	0	0	0	0	0	0	0	0	0	0	0	0	0	0	0	0	0	3	3	1	0	0	0	0	0
180	17	4	9	0: Cntrl	2019-06-24	0	0	0	0	0	0	0	0	0	0	0	0	0	0	0	0	0	0	0	0	3	3	1	0	0	0	0	0
181	17	5	9	0: Cntrl	2019-06-25	0	0	0	0	0	0	0	0	0	0	0	0	0	0	0	0	0	0	0	0	3	3	1	0	0	0	0	0
182	17	6	9	0: Cntrl	2019-06-26	0	0	0	0	0	0	0	0	0	0	0	0	0	0	0	0	0	0	0	0	3	3	1	0	0	0	0	0
183	17	7	9	0: Cntrl	2019-06-27	0	0	0	0	0	0	0	0	0	0	0	0	0	0	0	0	0	0	0	0	3	3	1	0	0	0	0	0
184	17	8	9	0: Cntrl	2019-06-28	0	0	0	0	0	0	0	0	0	0	0	0	0	0	0	0	0	0	0	0	3	3	1	0	0	0	0	0
185	17	9	9	0: Cntrl	2019-06-29	0	0	0	0	0	0	0	0	0	0	0	0	0	0	0	0	0	0	0	0	3	3	1	0	0	0	0	0
186	18	Rcrd	12	0: Cntrl
187	18	1	12	0: Cntrl	2019-07-01	0	0	2	0	0	1	3	0	1	0	0	0	0	0	0	0	0	0	0	0	3	3	1	4	0	0	0	0
188	18	2	12	0: Cntrl	2019-07-02	0	0	0	0	0	0	0	0	3	0	0	0	0	0	0	0	0	0	0	0	3	3	1	3	0	0	0	0
189	18	3	12	0: Cntrl	2019-07-03	0	0	0	0	0	0	0	0	0	0	0	0	0	0	0	0	0	0	0	0	1	3	1	0	0	0	0	0
190	18	4	12	0: Cntrl	2019-07-04	0	0	0	0	3	0	3	0	0	0	0	0	0	0	0	0	0	0	0	0	3	1	1	3	0	0	0	0
191	18	5	12	0: Cntrl	2019-07-05	0	0	0	0	0	0	0	0	0	0	0	0	0	0	0	0	0	0	0	0	3	3	1	0	0	0	0	0
192	18	6	12	0: Cntrl	2019-07-06	0	0	0	0	0	0	0	0	0	0	0	0	0	0	0	0	0	0	0	0	3	3	1	0	0	0	0	0
193	18	7	12	0: Cntrl	2019-07-07	0	0	0	0	0	0	0	0	0	0	0	0	0	0	0	0	0	0	0	0	3	3	1	0	0	0	0	0
194	18	8	12	0: Cntrl	2019-07-08	0	0	0	0	0	0	0	0	0	0	0	0	0	0	0	0	0	0	0	0	3	3	1	0	0	0	0	0
195	18	9	12	0: Cntrl	2019-07-09	0	0	0	0	0	0	0	0	0	0	0	0	0	0	0	0	0	0	0	0	3	3	1	0	0	0	0	0
196	18	10	12	0: Cntrl	2019-07-10	0	0	0	0	0	0	0	0	0	0	0	0	0	0	0	0	0	0	0	0	3	3	1	0	0	0	0	0
197	18	11	12	0: Cntrl	2019-07-11	0	0	0	0	0	0	0	0	0	0	0	0	0	0	0	0	0	0	0	0	3	3	1	0	0	0	0	0
198	18	12	12	0: Cntrl	2019-07-12	0	0	0	0	0	0	0	0	0	0	0	0	0	0	0	0	0	0	0	0	3	3	1	0	0	0	0	0
199	19	Rcrd	20	1: VRx
200	19	1	20	1: VRx	2019-06-15	0	0	0	0	0	0	0	0	0	0	0	0	0	0	0	0	0	0	0	0	3	3	1	0	0	0	0	0
201	19	2	20	1: VRx	2019-06-16	0	0	3	0	0	0	3	0	0	0	0	0	0	0	4	0	0	0	0	0	3	3	1	3	0	0	0	4
202	19	3	20	1: VRx	2019-06-17	0	0	0	0	0	0	0	3	0	0	0	0	0	0	2	0	0	0	0	0	1	1	1	0	0	3	0	2
203	19	4	20	1: VRx	2019-06-18	0	0	0	0	0	0	0	0	0	0	0	0	0	0	1	0	0	0	0	0	1	3	1	0	0	0	0	1
204	19	5	20	1: VRx	2019-06-18	0	0	0	0	0	0	0	1	0	0	0	0	0	0	0	0	0	0	0	0	3	3	1	0	0	1	0	0
205	19	6	20	1: VRx	2019-06-20	0	0	0	0	0	0	0	0	0	0	0	0	0	0	1	0	0	0	0	0	3	3	1	0	0	0	0	1
206	19	7	20	1: VRx	2019-06-21	0	0	0	0	0	0	0	1	0	0	0	0	0	0	0	0	0	0	0	0	3	3	1	0	0	1	0	0
207	19	8	20	1: VRx	2019-06-22	0	0	0	0	0	0	0	2	0	0	0	0	0	0	0	0	0	0	0	0	3	3	1	0	0	2	0	0
208	19	9	20	1: VRx	2019-06-23	0	0	0	0	0	0	0	0	0	0	0	0	0	0	1	0	0	0	0	0	3	3	1	0	0	0	0	1
209	19	10	20	1: VRx	2019-06-24	0	0	0	1	0	1	2	1	0	0	0	0	0	0	2	0	0	0	0	0	3	3	1	2	0	1	0	2
210	19	11	20	1: VRx	2019-06-25	0	0	2	0	0	0	2	1	0	0	0	0	0	0	4	0	0	0	0	0	3	3	1	2	0	1	0	4
211	19	12	20	1: VRx	2019-06-26	0	0	2	0	0	0	2	0	0	0	0	0	0	0	1	0	0	0	0	0	3	3	1	2	0	0	0	1
212	19	13	20	1: VRx	2019-06-27	0	0	1	0	0	0	1	2	0	0	0	0	0	0	3	0	0	0	0	0	3	3	1	1	0	2	0	3
213	19	14	20	1: VRx	2019-06-28	0	0	0	0	0	0	0	0	0	0	0	0	0	0	2	0	0	0	0	0	3	1	1	0	0	0	0	2
214	19	15	20	1: VRx	2019-06-29	0	0	0	0	0	0	0	1	0	0	0	0	0	0	1	0	0	0	0	0	3	3	1	0	0	1	0	1
215	19	16	20	1: VRx	2019-06-30	0	0	1	0	0	1	2	0	0	0	0	0	0	0	2	0	0	0	0	0	3	3	1	2	0	0	0	2
216	19	17	20	1: VRx	2019-07-01	0	0	2	0	0	0	2	0	0	0	0	0	0	0	2	0	0	0	0	0	3	3	1	2	0	0	0	2
217	19	18	20	1: VRx	2019-07-02	0	0	0	0	0	0	0	1	0	0	0	0	0	0	1	0	0	0	0	0	3	3	1	0	0	1	0	1
218	19	19	20	1: VRx	2019-07-03	0	0	2	1	0	0	3	0	0	0	0	0	0	0	3	0	0	0	0	0	3	3	1	3	0	0	0	3
219	19	20	20	1: VRx	2019-07-04	0	0	0	0	0	0	0	0	0	0	0	0	0	0	1	0	0	0	0	0	3	3	1	0	0	0	0	1
220	20	Rcrd	6	1: VRx
221	20	1	6	1: VRx	2019-07-03	0	9	0	0	1	2	3	0	0	0	0	0	0	0	0	0	0	0	0	0	3	3	1	3	9	0	0	0
222	20	2	6	1: VRx	2019-07-04	0	3	0	0	1	0	1	0	0	0	0	0	0	0	0	0	0	0	0	0	3	3	1	1	3	0	0	0
223	20	3	6	1: VRx	2019-07-05	0	4	1	0	1	0	2	0	0	0	0	0	0	0	0	0	0	0	0	0	3	3	1	2	4	0	0	0
224	20	4	6	1: VRx	2019-07-06	1	2	0	0	2	0	2	0	0	0	0	0	0	0	0	0	0	0	0	0	3	3	1	2	3	0	0	0
225	20	5	6	1: VRx	2019-07-07	0	2	0	0	0	0	0	0	0	0	0	0	0	0	0	0	0	0	0	0	3	3	1	0	2	0	0	0
226	20	6	6	1: VRx	2019-07-08	0	1	0	0	1	1	2	0	0	0	0	0	0	0	0	0	0	0	0	0	3	3	1	2	1	0	0	0
227	21	Rcrd	6	0: Cntrl
228	21	1	6	0: Cntrl	2019-07-06	0	0	0	0	0	0	0	0	0	0	0	0	0	0	1	0	0	0	0	0	3	3	1	0	0	0	0	1
229	21	2	6	0: Cntrl	2019-07-07	0	0	0	0	0	0	0	0	0	0	0	0	0	0	1	0	0	0	0	1	3	3	1	0	0	0	0	2
230	21	3	6	0: Cntrl	2019-07-08	0	0	0	0	0	1	1	0	0	0	0	0	0	0	0	0	0	0	0	1	1	1	1	1	0	0	0	1
231	21	4	6	0: Cntrl	2019-07-09	5	4	3	0	0	1	4	0	0	0	0	0	0	0	1	0	1	0	0	0	1	1	1	4	9	0	1	1
232	21	5	6	0: Cntrl	2019-07-10	5	0	1	0	0	0	1	1	0	0	0	0	0	0	0	0	1	0	0	0	1	1	1	1	5	1	1	0
233	21	6	6	0: Cntrl	2019-07-11	0	0	0	0	0	0	0	0	0	0	0	0	0	0	0	0	0	0	0	0	1	1	1	0	0	0	0	0
234	22	Rcrd	12	0: Cntrl
235	22	1	12	0: Cntrl	2019-07-05	0	0	0	0	0	0	0	0	0	0	0	0	0	0	0	0	0	0	0	0	3	1	1	0	0	0	0	0
236	22	2	12	0: Cntrl	2019-07-06	0	0	0	0	0	0	0	0	0	0	0	0	0	0	0	0	0	0	0	0	3	3	1	0	0	0	0	0
237	22	3	12	0: Cntrl	2019-07-07	0	0	0	0	0	0	0	0	0	0	0	0	0	0	0	0	0	0	0	0	3	1	1	0	0	0	0	0
238	22	4	12	0: Cntrl	2019-07-08	0	0	0	0	0	0	0	0	0	0	0	0	0	0	0	0	0	0	0	0	1	1	1	0	0	0	0	0
239	22	5	12	0: Cntrl	2019-07-09	0	0	0	0	0	0	0	0	0	0	0	0	0	0	0	0	0	0	0	0	3	1	1	0	0	0	0	0
240	22	6	12	0: Cntrl	2019-07-10	0	0	0	0	0	0	0	0	0	0	0	0	0	0	0	0	0	0	0	0	1	1	1	0	0	0	0	0
241	22	7	12	0: Cntrl	2019-07-11	0	0	0	0	0	0	0	0	0	0	0	0	0	0	0	0	0	0	0	0	1	3	1	0	0	0	0	0
242	22	8	12	0: Cntrl	2019-07-12	0	0	0	0	0	0	0	0	0	0	0	0	0	0	0	0	0	0	0	0	3	1	1	0	0	0	0	0
243	22	9	12	0: Cntrl	2019-07-13	0	0	0	0	0	0	0	0	0	0	0	0	0	0	0	0	0	0	0	0	3	1	1	0	0	0	0	0
244	22	10	12	0: Cntrl	2019-07-14	0	0	0	0	0	0	0	0	0	0	0	0	0	0	0	0	0	0	0	0	3	3	1	0	0	0	0	0
245	22	11	12	0: Cntrl	2019-07-15	0	0	0	0	0	0	0	0	0	0	0	0	0	0	0	0	0	0	0	0	3	2	1	0	0	0	0	0
246	22	12	12	0: Cntrl	2019-07-16	0	0	0	0	0	0	0	0	0	0	0	0	0	0	0	0	0	0	0	0	3	3	1	0	0	0	0	0
247	23	Rcrd	9	0: Cntrl
248	23	1	9	0: Cntrl																								0	0	0	0	0	0
249	23	2	9	0: Cntrl																								0	0	0	0	0	0
250	23	3	9	0: Cntrl	2019-07-09	0	0	0	0	0	0	0	0	0	0	0	0	0	0	0	0	0	0	0	0	3	3	1	0	0	0	0	0
251	23	4	9	0: Cntrl	2019-07-10	0	0	0	0	0	0	0	0	0	0	0	0	0	0	0	0	0	0	0	0	3	3	1	0	0	0	0	0
252	23	5	9	0: Cntrl	2019-07-11	0	0	0	0	0	0	0	0	0	0	0	0	0	0	0	0	0	0	0	0	3	3	1	0	0	0	0	0
253	23	6	9	0: Cntrl	2019-07-12	0	0	0	0	0	0	0	0	0	0	0	0	0	0	0	0	0	0	0	0	3	3	1	0	0	0	0	0
254	23	7	9	0: Cntrl	2019-07-13	0	0	0	0	0	0	0	0	0	0	0	0	0	0	0	0	0	0	0	0	3	3	1	0	0	0	0	0
255	23	8	9	0: Cntrl	2019-07-14	0	0	0	0	0	0	0	0	0	0	0	0	0	0	0	0	0	0	0	0	3	3	1	0	0	0	0	0
256	23	9	9	0: Cntrl	2019-07-15	0	0	0	0	0	0	0	0	0	0	0	0	0	0	0	0	0	0	0	0	3	3	1	0	0	0	0	0
257	24	Rcrd	8	1: VRx
258	24	1	8	1: VRx	2019-07-09	0	0	0	0	0	0	0	0	0	0	0	0	0	0	0	0	0	0	0	0	3	3	1	0	0	0	0	0
259	24	2	8	1: VRx	2019-07-10	0	0	0	0	0	0	0	0	0	0	0	0	0	0	0	0	0	0	0	0	3	1	1	0	0	0	0	0
260	24	3	8	1: VRx	2019-07-11	0	0	0	0	0	0	0	0	0	0	0	0	0	0	0	0	0	0	0	0	3	1	1	0	0	0	0	0
261	24	4	8	1: VRx	2019-07-12	0	0	0	0	0	0	0	0	0	0	0	0	0	0	0	0	0	0	0	0	3	1	1	0	0	0	0	0
262	24	5	8	1: VRx	2019-07-13	0	0	0	0	0	0	0	0	0	0	0	0	0	0	0	0	0	0	0	0	3	1	1	0	0	0	0	0
263	24	6	8	1: VRx	2019-07-14	0	0	0	0	0	0	0	0	0	0	0	0	0	0	0	0	0	0	0	0	3	3	1	0	0	0	0	0
264	24	7	8	1: VRx	2019-07-15	0	0	0	0	0	0	0	0	0	0	0	0	0	0	0	0	0	0	0	0	3	1	1	0	0	0	0	0
265	24	8	8	1: VRx	2019-07-16	0	0	0	0	0	0	0	0	0	0	0	0	0	0	0	0	0	0	0	0	3	3	1	0	0	0	0	0
266	25	Rcrd	5	1: VRx
267	25	1	5	1: VRx	2019-07-18	0	0	0	0	0	0	0	0	0	0	0	0	0	0	0	0	0	0	0	0	3	3	1	0	0	0	0	0
268	25	2	5	1: VRx	2019-07-19	0	0	0	0	0	0	0	0	0	0	0	0	0	0	0	0	0	0	0	0	1	1	1	0	0	0	0	0
269	25	3	5	1: VRx	2019-07-20	0	0	0	0	1	0	1	0	0	0	0	0	0	0	0	0	0	0	0	0	3	3	1	1	0	0	0	0
270	25	4	5	1: VRx	2019-07-21	0	0	0	0	0	0	0	0	0	0	0	0	0	0	0	0	0	0	0	0	3	3	1	0	0	0	0	0
271	25	5	5	1: VRx	2019-07-22	0	0	0	0	0	0	0	0	0	0	0	0	0	0	0	0	0	0	0	0	3	1	1	0	0	0	0	0
272	26	Rcrd	14	1: VRx
273	26	1	14	1: VRx																								0	0	0	0	0	0
274	26	2	14	1: VRx	2019-07-21	0	0	2	0	0	0	2	0	0	0	0	0	0	0	0	0	0	0	0	0	3	3	1	2	0	0	0	0
275	26	3	14	1: VRx	2019-07-22	0	0	0	0	0	0	0	0	0	0	0	0	0	0	0	0	0	0	0	0	1	1	1	0	0	0	0	0
276	26	4	14	1: VRx	2019-07-23	0	1	0	0	1	0	1	0	0	0	0	0	0	0	0	0	0	0	0	0	1	1	1	1	1	0	0	0
277	26	5	14	1: VRx	2019-07-24	0	0	0	0	0	0	0	0	0	0	0	0	0	0	0	0	0	0	0	0	1	1	1	0	0	0	0	0
278	26	6	14	1: VRx	2019-07-25	0	0	0	0	0	0	0	0	0	0	0	0	0	0	0	0	0	0	0	0	1	1	1	0	0	0	0	0
279	26	7	14	1: VRx	2019-07-26	0	0	0	0	0	0	0	0	0	0	0	0	0	0	0	0	0	0	0	0	1	1	1	0	0	0	0	0
280	26	8	14	1: VRx	2019-07-27	0	1	0	0	0	0	0	0	0	0	0	0	0	0	0	0	0	0	0	0	3	3	1	0	1	0	0	0
281	26	9	14	1: VRx	2019-07-28	0	0	0	0	0	0	0	0	0	0	0	0	0	0	0	0	0	0	0	0	3	3	1	0	0	0	0	0
282	26	10	14	1: VRx	2019-07-29	0	0	0	0	0	0	0	0	0	0	0	0	0	0	0	0	0	0	0	0	3	1	1	0	0	0	0	0
283	26	11	14	1: VRx	2019-07-30	1	0	0	0	5	3	8	0	0	0	0	0	0	0	0	0	0	0	0	0	3	1	1	8	1	0	0	0
284	26	12	14	1: VRx	2019-07-31	0	0	0	0	3	1	4	0	0	0	0	0	0	0	0	0	0	0	0	0	3	2	1	4	0	0	0	0
285	26	13	14	1: VRx	2019-08-01	0	0	0	0	3	0	3	0	0	0	0	0	0	0	0	0	0	0	0	0	3	2	1	3	0	0	0	0
286	26	14	14	1: VRx	2019-08-02	3	0	0	0	4	2	6	0	0	0	0	0	0	0	0	0	0	0	0	0	3	2	1	6	3	0	0	0
287	27	Rcrd	4	0: Cntrl
288	27	1	4	0: Cntrl	2019-07-30	0	0	0	0	0	0	0	0	0	0	0	0	0	0	0	0	0	0	0	0	3	3	1	0	0	0	0	0
289	27	2	4	0: Cntrl	2019-07-31	0	0	0	0	0	0	0	0	0	0	0	0	0	0	0	0	0	0	0	0	3	3	1	0	0	0	0	0
290	27	3	4	0: Cntrl	2019-08-01	0	0	0	0	0	0	0	0	0	0	0	0	0	0	0	0	0	0	0	0	3	3	1	0	0	0	0	0
291	27	4	4	0: Cntrl	2019-08-02	0	0	0	0	0	0	0	0	0	0	0	0	0	0	0	0	0	0	0	0	3	3	1	0	0	0	0	0
292	28	Rcrd	7	0: Cntrl
293	28	1	7	0: Cntrl	2019-08-06	0	1	0	0	0	0	0	0	0	0	1	0	0	0	0	0	0	0	0	0	3	3	1	1	1	0	0	0
294	28	2	7	0: Cntrl	2019-08-07	0	0	0	0	0	0	0	0	0	0	0	0	0	0	0	0	0	0	0	0	3	3	1	0	0	0	0	0
295	28	3	7	0: Cntrl	2019-08-08	0	0	0	0	0	0	0	0	0	0	0	0	0	0	0	0	0	0	0	0	1	1	1	0	0	0	0	0
296	28	4	7	0: Cntrl	2019-08-09	0	0	0	0	0	0	0	0	0	0	0	0	0	0	0	0	0	0	0	0	3	3	1	0	0	0	0	0
297	28	5	7	0: Cntrl	2019-08-10	0	1	0	0	0	0	0	0	1	3	0	1	0	0	0	0	0	0	0	0	3	3	1	5	1	0	0	0
298	28	6	7	0: Cntrl	2019-08-11	0	0	0	0	0	0	0	0	1	1	0	0	0	0	0	0	0	0	0	0	3	3	1	2	0	0	0	0
299	28	7	7	0: Cntrl	2019-08-12	0	0	0	0	0	0	0	0	0	0	0	0	0	0	0	0	0	0	0	0	3	3	1	0	0	0	0	0
300	29	Rcrd	8	1: VRx
301	29	1	8	1: VRx	2019-08-02	0	0	0	0	0	0	0	0	0	0	0	0	0	0	0	0	0	0	0	0	1	1	1	0	0	0	0	0
302	29	2	8	1: VRx	2019-08-03	0	0	0	0	0	0	0	0	0	0	0	0	0	0	0	0	0	0	0	0	1	1	1	0	0	0	0	0
303	29	3	8	1: VRx	2019-08-04	0	0	0	0	0	0	0	0	0	0	0	0	0	0	0	0	0	0	0	0	3	3	1	0	0	0	0	0
304	29	4	8	1: VRx	2019-08-05	0	0	0	0	0	0	0	0	0	0	0	0	0	0	0	0	0	0	0	0	3	3	1	0	0	0	0	0
305	29	5	8	1: VRx	2019-08-06	0	0	0	0	0	0	0	0	0	0	0	0	0	0	0	0	0	0	0	0	3	1	1	0	0	0	0	0
306	29	6	8	1: VRx	2019-08-07	0	0	0	0	0	0	0	0	0	0	0	0	0	0	0	0	0	0	0	0	1	1	1	0	0	0	0	0
307	29	7	8	1: VRx	2019-08-08	0	0	0	0	1	0	1	0	0	0	0	0	0	0	0	0	0	0	0	0	3	1	1	1	0	0	0	0
308	29	8	8	1: VRx	2019-08-09	0	0	0	0	0	0	0	0	0	0	0	0	0	0	0	0	0	0	0	0	3	3	1	0	0	0	0	0
309	30	Rcrd	5	1: VRx
310	30	1	5	1: VRx	2019-08-05	0	0	0	0	0	0	0	0	0	0	0	0	0	0	0	0	0	0	0	0	3	3	1	0	0	0	0	0
311	30	2	5	1: VRx	2019-08-06	0	0	0	0	0	0	0	0	0	0	0	0	0	0	0	0	0	0	0	0	1	1	1	0	0	0	0	0
312	30	3	5	1: VRx	2019-08-07	0	0	0	0	0	2	2	0	0	0	0	0	0	0	1	0	0	0	0	0	3	1	1	2	0	0	0	1
313	30	4	5	1: VRx	2019-08-08	0	0	0	0	1	0	1	0	0	0	0	0	0	0	0	0	0	0	0	0	3	1	1	1	0	0	0	0
314	30	5	5	1: VRx	2019-08-09	0	0	0	0	0	0	0	0	0	0	0	0	0	0	0	0	0	0	0	0	3	3	1	0	0	0	0	0
315	31	Rcrd	9	0: Cntrl
316	31	1	9	0: Cntrl	2019-08-07	0	0	0	0	0	0	0	0	0	0	0	0	0	0	0	0	0	0	0	0	3	3	1	0	0	0	0	0
317	31	2	9	0: Cntrl	2019-08-08	0	0	0	0	0	0	0	0	0	0	0	0	0	0	0	0	0	0	0	0	3	3	1	0	0	0	0	0
318	31	3	9	0: Cntrl	2019-08-09	0	0	0	0	0	0	0	0	0	0	0	0	0	0	0	0	0	0	0	0	3	3	1	0	0	0	0	0
319	31	4	9	0: Cntrl	2019-08-10	0	0	0	0	0	0	0	0	0	0	0	0	0	0	0	0	0	0	0	0	3	3	1	0	0	0	0	0
320	31	5	9	0: Cntrl	2019-08-11	0	0	0	0	0	0	0	0	0	0	0	0	0	0	0	0	0	0	0	0	3	3	1	0	0	0	0	0
321	31	6	9	0: Cntrl	2019-08-12	0	0	0	0	0	0	0	0	0	0	0	0	0	0	0	0	0	0	0	0	3	3	1	0	0	0	0	0
322	31	7	9	0: Cntrl	2019-08-13	0	0	0	0	0	1	1	0	0	0	0	0	0	0	0	0	0	0	0	0	3	3	1	1	0	0	0	0
323	31	8	9	0: Cntrl	2019-08-14	0	0	0	0	0	0	0	0	0	0	0	0	0	0	0	0	0	0	0	0	3	3	1	0	0	0	0	0
324	31	9	9	0: Cntrl	2019-08-15	0	0	0	0	0	0	0	0	0	0	0	0	0	0	0	0	0	0	0	0	3	3	1	0	0	0	0	0
325	32	Rcrd	33	0: Cntrl
326	32	1	33	0: Cntrl																								0	0	0	0	0	0
327	32	2	33	0: Cntrl	2019-08-12	0	0	0	0	0	0	0	0	0	0	0	0	0	0	0	0	0	0	0	0	1	1	1	0	0	0	0	0
328	32	3	33	0: Cntrl	2019-08-13	0	0	0	0	0	0	0	0	0	0	0	0	0	0	0	0	0	0	0	0	3	1	1	0	0	0	0	0
329	32	4	33	0: Cntrl	2019-08-14	0	0	0	0	0	0	0	0	0	0	0	0	0	0	0	0	0	0	0	0	3	3	1	0	0	0	0	0
330	32	5	33	0: Cntrl	2019-08-15	0	0	0	0	0	0	0	0	0	0	0	0	0	0	0	0	0	0	0	0	1	1	1	0	0	0	0	0
331	32	6	33	0: Cntrl	2019-08-16	0	0	0	0	0	0	0	0	0	0	0	0	0	0	0	0	0	0	0	0	3	3	1	0	0	0	0	0
332	32	7	33	0: Cntrl	2019-08-17	0	0	2	0	3	0	5	0	0	0	0	0	0	0	0	0	0	0	0	0	3	3	1	5	0	0	0	0
333	32	8	33	0: Cntrl	2019-08-18	0	0	0	0	0	0	0	1	0	0	0	0	0	0	1	0	0	0	0	0	3	3	1	0	0	1	0	1
334	32	9	33	0: Cntrl	2019-08-19	0	2	2	0	2	0	4	0	0	0	0	0	0	0	0	0	0	0	0	0	3	1	1	4	2	0	0	0
335	32	10	33	0: Cntrl	2019-08-20	0	0	1	0	1	1	3	0	0	0	0	0	0	0	0	0	0	0	0	0	3	3	1	3	0	0	0	0
336	32	11	33	0: Cntrl	2019-08-21	0	0	0	0	1	1	2	0	0	0	0	0	0	0	0	0	0	0	0	0	1	1	1	2	0	0	0	0
337	32	12	33	0: Cntrl	2019-08-22	0	0	0	0	0	0	0	0	0	0	0	0	0	0	1	0	0	0	0	0	3	1	1	0	0	0	0	1
338	32	13	33	0: Cntrl	2019-08-23	0	0	0	0	0	0	0	0	0	0	0	0	0	0	1	0	0	0	0	0	3	1	1	0	0	0	0	1
339	32	14	33	0: Cntrl	2019-08-24	0	0	0	0	0	0	0	0	0	0	0	0	0	0	0	0	0	0	0	0	3	3	1	0	0	0	0	0
340	32	15	33	0: Cntrl	2019-08-25	0	0	0	0	0	0	0	0	0	0	0	0	0	0	0	0	0	0	0	0	3	3	1	0	0	0	0	0
341	32	16	33	0: Cntrl	2019-08-26	0	0	0	0	0	0	0	0	0	0	0	0	0	0	0	0	0	0	0	0	3	3	1	0	0	0	0	0
342	32	17	33	0: Cntrl	2019-08-27	0	0	0	0	0	0	0	0	0	0	0	0	0	0	0	0	0	0	0	0	3	1	1	0	0	0	0	0
343	32	18	33	0: Cntrl	2019-08-28	0	0	0	0	0	0	0	0	0	0	0	0	0	0	0	0	0	0	0	0	1	1	1	0	0	0	0	0
344	32	19	33	0: Cntrl	2019-08-29	0	0	0	0	0	0	0	0	0	0	0	0	0	0	0	0	0	0	0	0	3	1	1	0	0	0	0	0
345	32	20	33	0: Cntrl	2019-08-30	0	0	0	0	0	0	0	0	0	0	0	0	0	0	0	0	0	0	0	0	3	3	1	0	0	0	0	0
346	32	21	33	0: Cntrl	2019-08-31	0	0	0	0	0	0	0	0	0	0	0	0	0	0	0	0	0	0	0	0	3	3	1	0	0	0	0	0
347	32	22	33	0: Cntrl	2019-09-01	0	0	0	0	0	0	0	0	0	0	0	0	0	0	0	0	0	0	0	0	3	3	1	0	0	0	0	0
348	32	23	33	0: Cntrl	2019-09-02	0	0	0	0	0	0	0	0	0	0	0	0	0	0	0	0	0	0	0	0	3	3	1	0	0	0	0	0
349	32	24	33	0: Cntrl	2019-09-03	0	0	0	0	0	0	0	0	0	0	0	0	0	0	0	0	0	0	0	0	3	3	1	0	0	0	0	0
350	32	25	33	0: Cntrl	2019-09-04	0	0	1	0	0	0	1	0	0	0	0	0	0	0	1	0	0	0	0	0	3	1	1	1	0	0	0	1
351	32	26	33	0: Cntrl	2019-09-05	0	0	0	0	0	0	0	0	0	0	0	0	0	0	1	0	0	0	0	0	3	1	1	0	0	0	0	1
352	32	27	33	0: Cntrl	2019-09-06	0	0	0	0	0	0	0	0	0	0	0	0	0	0	0	0	0	0	0	0	3	1	1	0	0	0	0	0
353	32	28	33	0: Cntrl	2019-09-07	0	0	0	0	0	0	0	0	0	0	0	0	0	0	0	0	0	0	0	0	3	3	1	0	0	0	0	0
354	32	29	33	0: Cntrl	2019-09-08	0	0	1	0	0	0	1	0	0	0	0	0	0	0	0	0	0	0	0	0	3	3	1	1	0	0	0	0
355	32	30	33	0: Cntrl	2019-09-09	0	0	0	0	0	0	0	0	0	0	0	0	0	0	0	0	0	0	0	0	3	1	1	0	0	0	0	0
356	32	Dupl	33	0: Cntrl																									0	0	0	0	0
357	32	31	33	0: Cntrl	2019-09-10	0	0	0	0	0	0	0	0	0	0	0	0	0	0	1	0	0	0	0	0	3	3	1	0	0	0	0	1
358	32	32	33	0: Cntrl	2019-09-11	0	0	0	0	0	0	0	0	0	0	0	0	0	0	0	0	0	0	0	0	3	1	1	0	0	0	0	0
359	32	33	33	0: Cntrl	2019-09-12	0	0	0	0	0	0	0	0	0	0	0	0	0	0	0	0	0	0	0	0	3	1	1	0	0	0	0	0
360	33	Rcrd	5	1: VRx
361	33	1	5	1: VRx	2019-08-12	0	0	0	0	0	0	0	0	0	0	0	0	0	0	0	0	0	0	0	0	3	3	1	0	0	0	0	0
362	33	2	5	1: VRx	2019-08-13	0	0	0	0	0	0	0	0	0	0	0	0	0	0	0	0	0	0	0	0	3	3	1	0	0	0	0	0
363	33	3	5	1: VRx	2019-08-14	0	1	0	0	1	0	1	0	0	0	0	0	0	0	0	0	0	0	0	0	3	3	1	1	1	0	0	0
364	33	4	5	1: VRx	2019-08-15	0	0	0	0	0	0	0	0	0	0	0	0	0	0	0	0	0	0	0	0	3	3	1	0	0	0	0	0
365	33	5	5	1: VRx	2019-08-16	0	0	0	0	0	0	0	0	0	0	0	0	0	0	0	0	0	0	0	0	3	3	1	0	0	0	0	0
366	34	Rcrd	21	0: Cntrl
367	34	1	21	0: Cntrl																								0	0	0	0	0	0
368	34	2	21	0: Cntrl	2019-08-15	0	0	0	0	0	0	0	0	0	0	0	0	0	0	0	0	0	0	0	0	3	3	1	0	0	0	0	0
369	34	3	21	0: Cntrl	2019-08-16	0	0	0	0	0	0	0	0	0	0	0	0	0	0	0	0	0	0	0	0	1	1	1	0	0	0	0	0
370	34	4	21	0: Cntrl	2019-08-17	0	0	0	0	0	0	0	0	0	0	0	0	0	0	0	0	0	0	0	0	3	3	1	0	0	0	0	0
371	34	5	21	0: Cntrl	2019-08-18	0	0	0	0	0	0	0	0	0	0	0	0	0	0	0	0	0	0	0	0	3	3	1	0	0	0	0	0
372	34	6	21	0: Cntrl	2019-08-19	0	0	0	0	0	0	0	0	0	0	0	0	0	0	0	0	0	0	0	0	3	3	1	0	0	0	0	0
373	34	7	21	0: Cntrl	2019-08-20	0	0	0	0	0	0	0	0	0	0	0	0	0	0	0	0	0	0	0	0	3	1	1	0	0	0	0	0
374	34	8	21	0: Cntrl	2019-08-21	0	2	0	0	0	0	0	0	0	0	0	0	0	0	1	0	0	0	0	0	1	1	1	0	2	0	0	1
375	34	9	21	0: Cntrl	2019-08-22	0	4	0	0	0	0	0	0	0	0	0	0	0	0	1	0	0	0	0	0	3	1	1	0	4	0	0	1
376	34	10	21	0: Cntrl	2019-08-23	0	4	0	0	0	0	0	0	0	0	0	0	0	0	3	0	0	0	0	0	3	1	1	0	4	0	0	3
377	34	11	21	0: Cntrl	2019-08-24	0	0	1	0	0	0	1	0	2	0	0	0	0	0	1	0	0	0	0	0	3	3	1	3	0	0	0	1
378	34	12	21	0: Cntrl	2019-08-25	0	0	0	0	0	0	0	0	0	0	0	0	0	0	1	0	0	0	0	0	3	2	1	0	0	0	0	1
379	34	13	21	0: Cntrl	2019-08-26	0	0	0	0	0	0	0	0	0	0	0	0	0	0	0	0	0	0	0	0	3	1	1	0	0	0	0	0
380	34	14	21	0: Cntrl	2019-08-27	0	0	0	0	0	0	0	0	0	0	0	0	0	0	0	0	0	0	0	0	3	1	1	0	0	0	0	0
381	34	15	21	0: Cntrl	2019-08-28	0	0	0	0	0	0	0	0	0	0	0	0	0	0	0	0	0	0	0	0	3	1	1	0	0	0	0	0
382	34	16	21	0: Cntrl	2019-08-29	0	0	0	0	0	0	0	0	0	0	0	0	0	0	0	0	0	0	0	0	3	1	1	0	0	0	0	0
383	34	17	21	0: Cntrl	2019-08-30	0	0	0	0	0	0	0	0	0	0	0	0	0	0	0	0	0	0	0	0	3	3	1	0	0	0	0	0
384	34	18	21	0: Cntrl	2019-08-31	0	0	0	0	0	0	0	0	0	0	0	0	0	0	0	0	0	0	0	0	3	3	1	0	0	0	0	0
385	34	19	21	0: Cntrl	2019-09-01	0	0	0	0	0	0	0	0	0	0	0	0	0	0	0	0	0	0	0	0	3	3	1	0	0	0	0	0
386	34	20	21	0: Cntrl	2019-09-02	0	0	0	0	0	0	0	0	0	0	0	0	0	0	0	0	0	0	0	0	3	3	1	0	0	0	0	0
387	34	21	21	0: Cntrl	2019-09-03	0	0	0	0	0	0	0	0	0	0	0	0	0	0	0	0	0	0	0	0	3	3	1	0	0	0	0	0
388	35	Rcrd	5	1: VRx
389	35	1	5	1: VRx	2019-08-16	0	0	1	0	2	0	3	2	1	1	0	0	0	0	2	0	0	0	0	0	3	3	1	5	0	2	0	2
390	35	2	5	1: VRx	2019-08-17	0	0	0	0	0	2	2	1	0	1	0	0	0	0	1	0	0	0	0	0	3	3	1	3	0	1	0	1
391	35	3	5	1: VRx	2019-08-18	0	0	0	0	0	0	0	0	1	0	0	0	0	0	0	0	0	0	0	0	3	3	1	1	0	0	0	0
392	35	4	5	1: VRx	2019-08-19	0	0	0	0	0	0	0	0	0	0	0	0	0	0	0	0	0	0	0	0	3	3	1	0	0	0	0	0
393	35	5	5	1: VRx	2019-08-20	0	0	0	0	0	0	0	1	0	1	0	0	0	0	0	0	0	0	0	0	3	3	1	1	0	1	0	0
394	36	Rcrd	9	0: Cntrl
395	36	1	9	0: Cntrl																								0	0	0	0	0	0
396	36	2	9	0: Cntrl	2019-08-15	0	1	0	0	0	0	0	0	0	0	0	0	0	0	0	0	0	0	0	0	3	3	1	0	1	0	0	0
397	36	3	9	0: Cntrl	2019-08-16	0	0	0	0	0	0	0	0	0	0	0	0	0	0	0	0	0	0	0	0	3	3	1	0	0	0	0	0
398	36	4	9	0: Cntrl	2019-08-17	0	0	0	0	0	0	0	0	0	0	0	0	0	0	0	0	0	0	0	0	3	3	1	0	0	0	0	0
399	36	5	9	0: Cntrl	2019-08-18	0	0	4	0	1	0	5	0	0	0	0	0	0	0	0	0	0	0	0	0	3	3	1	5	0	0	0	0
400	36	6	9	0: Cntrl	2019-08-19	0	0	2	0	2	0	4	0	0	0	0	0	0	0	0	0	0	0	0	0	3	3	1	4	0	0	0	0
401	36	7	9	0: Cntrl	2019-08-20	0	1	0	0	2	0	2	0	0	0	0	0	0	0	0	0	0	0	0	0	3	3	1	2	1	0	0	0
402	36	8	9	0: Cntrl	2019-08-21	1	0	0	0	0	0	0	0	0	0	0	0	0	0	0	0	0	0	0	0	3	3	1	0	1	0	0	0
403	36	9	9	0: Cntrl	2019-08-22	0	0	0	0	0	0	0	0	0	0	0	0	0	0	0	0	0	0	0	0	3	3	1	0	0	0	0	0
404	37	Rcrd	14	0: Cntrl
405	37	1	14	0: Cntrl	2019-08-21	0	0	0	0	0	0	0	0	0	0	0	0	0	0	0	0	0	0	0	0	3	3	1	0	0	0	0	0
406	37	2	14	0: Cntrl	2019-08-22	0	1	0	0	0	0	0	0	0	0	0	0	0	0	0	0	0	0	0	0	3	3	1	0	1	0	0	0
407	37	3	14	0: Cntrl	2019-08-23	0	0	0	0	0	0	0	0	0	0	0	0	0	0	0	0	0	0	0	0	3	3	1	0	0	0	0	0
408	37	4	14	0: Cntrl	2019-08-24	0	0	0	0	0	0	0	0	0	0	1	1	0	0	0	0	0	0	0	0	3	3	1	2	0	0	0	0
409	37	5	14	0: Cntrl	2019-08-25	0	0	2	0	1	0	3	0	0	0	0	0	0	0	0	0	0	0	0	0	3	3	1	3	0	0	0	0
410	37	6	14	0: Cntrl	2019-08-26	0	0	0	0	0	0	0	0	0	0	0	0	0	0	0	0	0	0	0	0	3	3	1	0	0	0	0	0
411	37	7	14	0: Cntrl	2019-08-27	0	0	0	0	0	0	0	0	0	0	0	0	0	0	0	0	0	0	0	0	3	3	1	0	0	0	0	0
412	37	8	14	0: Cntrl	2019-08-28	0	0	0	0	1	0	1	0	0	0	0	0	0	0	0	0	0	0	0	0	3	3	1	1	0	0	0	0
413	37	9	14	0: Cntrl	2019-08-29	1	0	0	0	0	0	0	0	0	0	0	0	0	0	0	0	0	0	0	0	3	3	1	0	1	0	0	0
414	37	10	14	0: Cntrl	2019-08-30	0	2	0	0	1	0	1	0	0	0	0	0	0	0	0	0	0	0	0	0	3	3	1	1	2	0	0	0
415	37	11	14	0: Cntrl	2019-08-31	0	0	0	0	0	0	0	0	0	0	0	0	0	0	0	0	0	0	0	0	3	3	1	0	0	0	0	0
416	37	12	14	0: Cntrl	2019-09-01	0	0	0	0	0	0	0	0	0	0	0	0	0	0	0	0	0	0	0	0	3	3	1	0	0	0	0	0
417	37	13	14	0: Cntrl	2019-09-02	0	3	1	0	0	0	1	0	0	0	0	0	0	0	0	0	0	0	0	0	3	3	1	1	3	0	0	0
418	37	14	14	0: Cntrl	2019-09-03	0	2	2	0	1	0	3	0	0	0	0	0	0	0	0	0	0	0	0	0	3	3	1	3	2	0	0	0
419	38	Rcrd	13	0: Cntrl
420	38	1	13	0: Cntrl																								0	0	0	0	0	0
421	38	2	13	0: Cntrl	2019-08-26	0	0	4	0	0	0	4	0	0	0	0	0	0	0	1	0	0	0	0	0	3	3	1	4	0	0	0	1
422	38	3	13	0: Cntrl	2019-08-27	0	1	0	0	1	0	1	0	0	0	0	0	0	0	1	0	0	0	0	0	1	1	1	1	1	0	0	1
423	38	4	13	0: Cntrl	2019-08-28	0	1	0	0	1	1	2	0	0	0	0	0	0	0	0	0	0	0	0	0	1	1	1	2	1	0	0	0
424	38	5	13	0: Cntrl	2019-08-29	0	2	1	0	0	1	2	0	0	0	0	0	0	0	0	0	0	0	0	0	3	1	1	2	2	0	0	0
425	38	6	13	0: Cntrl	2019-08-30	0	1	0	0	0	0	0	0	0	0	0	0	0	0	0	0	0	0	0	0	1	1	1	0	1	0	0	0
426	38	7	13	0: Cntrl	2019-08-31	0	0	0	0	0	0	0	0	0	0	0	0	0	0	0	0	0	0	0	0	3	3	1	0	0	0	0	0
427	38	8	13	0: Cntrl	2019-09-01	0	3	0	0	0	0	0	0	0	0	0	0	0	0	0	0	0	0	0	0	3	3	1	0	3	0	0	0
428	38	9	13	0: Cntrl	2019-09-02	0	2	1	0	0	0	1	0	0	0	0	0	0	0	0	0	0	0	0	0	3	3	1	1	2	0	0	0
429	38	10	13	0: Cntrl	2019-09-03	0	4	0	0	0	0	0	0	0	0	0	0	0	0	0	0	0	0	0	0	3	3	1	0	4	0	0	0
430	38	11	13	0: Cntrl	2019-09-04	0	1	0	0	0	0	0	0	0	0	0	0	0	0	0	0	0	0	0	0	3	1	1	0	1	0	0	0
431	38	12	13	0: Cntrl	2019-09-05	0	2	0	0	0	0	0	0	0	0	0	0	0	0	1	0	0	0	0	0	3	1	1	0	2	0	0	1
432	38	13	13	0: Cntrl	2019-09-06	0	0	0	0	0	0	0	0	0	0	0	0	0	0	0	0	0	0	0	0	3	1	1	0	0	0	0	0
433	39	Rcrd	14	1: VRx
434	39	1	14	1: VRx																								0	0	0	0	0	0
435	39	2	14	1: VRx																								0	0	0	0	0	0
436	39	3	14	1: VRx	2019-08-19	0	0	0	0	0	0	0	0	0	0	0	0	0	0	0	0	0	0	0	0	3	3	1	0	0	0	0	0
437	39	4	14	1: VRx	2019-08-20	0	0	0	0	0	0	0	0	0	0	0	0	0	0	0	0	0	0	0	0	1	1	1	0	0	0	0	0
438	39	5	14	1: VRx	2019-08-21	0	0	0	0	0	0	0	0	0	0	0	0	0	0	0	0	0	0	0	0	3	3	1	0	0	0	0	0
439	39	6	14	1: VRx	2019-08-22	0	0	0	0	0	0	0	0	0	0	0	0	0	0	0	0	0	0	0	0	3	3	1	0	0	0	0	0
440	39	7	14	1: VRx	2019-08-23	0	0	0	0	0	0	0	0	0	0	0	0	0	0	0	0	0	0	0	0	1	3	1	0	0	0	0	0
441	39	8	14	1: VRx	2019-08-24	0	0	0	0	0	0	0	1	0	0	0	0	0	0	0	0	0	0	0	0	3	3	1	0	0	1	0	0
442	39	9	14	1: VRx	2019-08-25	0	0	0	0	0	0	0	0	0	0	0	0	0	0	0	0	0	0	0	0	3	3	1	0	0	0	0	0
443	39	10	14	1: VRx	2019-08-26	0	0	0	0	0	0	0	0	0	0	0	0	0	0	0	0	0	0	0	0	3	3	1	0	0	0	0	0
444	39	11	14	1: VRx	2019-08-27	0	0	0	0	1	0	1	1	0	0	0	0	0	0	0	0	0	0	0	0	3	3	1	1	0	1	0	0
445	39	12	14	1: VRx	2019-08-28	0	0	0	0	0	0	0	0	0	0	0	0	0	0	0	0	0	0	0	0	3	3	1	0	0	0	0	0
446	39	13	14	1: VRx	2019-08-29	0	0	0	0	0	0	0	0	0	0	0	0	0	0	0	0	0	0	0	0	3	3	1	0	0	0	0	0
447	39	14	14	1: VRx	2019-08-30	0	0	0	0	0	0	0	0	0	0	0	0	0	0	0	0	0	0	0	0	3	3	1	0	0	0	0	0
448	40	Rcrd	7	1: VRx
449	40	1	7	1: VRx	2019-08-24	0	0	0	0	0	0	0	0	0	0	0	0	0	0	0	0	0	0	0	0	3	3	1	0	0	0	0	0
450	40	2	7	1: VRx	2019-08-25	0	0	0	0	0	1	1	3	0	0	0	0	0	0	0	0	0	0	0	0	3	3	1	1	0	3	0	0
451	40	3	7	1: VRx	2019-08-26	0	0	0	0	0	0	0	0	0	0	0	0	0	0	0	0	0	0	0	0	1	1	1	0	0	0	0	0
452	40	4	7	1: VRx	2019-08-27	0	0	0	0	0	0	0	0	0	0	0	0	0	0	0	0	0	0	0	0	3	1	1	0	0	0	0	0
453	40	5	7	1: VRx	2019-08-28	0	2	0	0	0	0	0	0	0	0	0	0	0	0	0	0	0	0	0	0	1	1	1	0	2	0	0	0
454	40	6	7	1: VRx	2019-08-29	0	0	0	0	0	0	0	0	0	0	0	0	0	0	0	0	0	0	0	0	3	1	1	0	0	0	0	0
455	40	7	7	1: VRx	2019-08-30	0	0	0	0	0	0	0	0	0	0	0	0	0	0	0	0	0	0	0	0	1	1	1	0	0	0	0	0
456	41	Rcrd	6	0: Cntrl
457	41	1	6	0: Cntrl	2019-08-28	0	0	0	0	0	0	0	0	0	0	0	0	0	0	0	0	0	0	0	0	3	3	1	0	0	0	0	0
458	41	2	6	0: Cntrl	2019-08-29	0	0	0	0	0	0	0	0	0	0	0	0	0	0	0	0	0	0	0	0	1	1	1	0	0	0	0	0
459	41	3	6	0: Cntrl	2019-08-30	0	0	0	0	0	0	0	0	0	0	0	0	0	0	0	0	0	0	0	0	3	1	1	0	0	0	0	0
460	41	4	6	0: Cntrl	2019-08-31	0	0	0	0	0	0	0	0	0	0	0	0	0	0	0	0	0	0	0	0	3	3	1	0	0	0	0	0
461	41	5	6	0: Cntrl	2019-09-01	0	0	0	0	1	0	1	0	0	0	0	0	0	0	0	0	0	0	0	0	3	3	1	1	0	0	0	0
462	41	6	6	0: Cntrl	2019-09-02	0	2	1	0	1	0	2	0	0	0	0	0	0	0	0	0	0	0	0	0	3	3	1	2	2	0	0	0
463	42	Rcrd	4	1: VRx
464	42	1	4	1: VRx																								0	0	0	0	0	0
465	42	2	4	1: VRx	2019-09-11	0	0	0	0	0	0	0	0	0	0	0	0	0	0	1	0	0	0	0	0	3	3	1	0	0	0	0	1
466	42	3	4	1: VRx	2019-09-12	0	0	0	0	0	0	0	0	0	0	0	0	0	0	0	0	0	0	0	0	3	3	1	0	0	0	0	0
467	42	4	4	1: VRx																								0	0	0	0	0	0
468	43	Rcrd	4	0: Cntrl
469	43	1	4	0: Cntrl	2019-09-22	0	0	0	0	0	0	0	0	1	0	2	2	0	0	0	0	0	0	0	0	3	3	1	5	0	0	0	0
470	43	2	4	0: Cntrl	2019-09-23	0	0	0	0	0	0	0	0	0	0	0	0	0	0	0	0	0	0	0	0	3	3	1	0	0	0	0	0
471	43	3	4	0: Cntrl	2019-09-24	0	0	0	0	0	0	0	1	0	0	0	0	0	0	0	0	0	0	0	0	3	3	1	0	0	1	0	0
472	43	4	4	0: Cntrl	2019-09-25	0	0	0	0	0	0	0	0	0	0	0	0	0	0	0	0	0	0	0	0	3	3	1	0	0	0	0	0
473	44	Rcrd	13	1: VRx
474	44	1	13	1: VRx	2019-09-27	0	0	0	0	0	0	0	0	0	0	0	0	0	0	0	0	0	0	0	0	3	3	1	0	0	0	0	0
475	44	2	13	1: VRx	2019-09-28	0	0	0	0	0	0	0	0	0	0	0	0	0	0	0	0	0	0	0	0	3	3	1	0	0	0	0	0
476	44	3	13	1: VRx	2019-09-29	0	0	0	0	0	0	0	0	0	0	0	0	0	0	0	0	0	0	0	0	3	3	1	0	0	0	0	0
477	44	4	13	1: VRx	2019-10-30	0	0	0	0	0	0	0	0	0	0	0	0	0	0	0	0	0	0	0	0	3	3	1	0	0	0	0	0
478	44	5	13	1: VRx	2019-10-01	0	0	0	0	0	0	0	0	0	0	0	0	0	0	0	0	0	0	0	0	3	1	1	0	0	0	0	0
479	44	6	13	1: VRx	2019-10-02	0	0	0	0	2	0	2	0	0	0	0	0	0	0	0	0	0	0	0	0	3	1	1	2	0	0	0	0
480	44	7	13	1: VRx	2019-10-03	0	0	0	0	2	0	2	0	0	0	0	0	0	0	0	0	0	0	0	0	3	1	1	2	0	0	0	0
481	44	8	13	1: VRx	2019-10-04	0	0	0	0	0	0	0	0	0	0	0	0	0	0	0	0	0	0	0	0	3	1	1	0	0	0	0	0
482	44	9	13	1: VRx	2019-10-05	0	0	0	0	2	0	2	0	0	0	0	0	0	0	0	0	0	0	0	0	3	3	1	2	0	0	0	0
483	44	10	13	1: VRx	2019-10-06	0	0	0	0	0	0	0	0	0	0	0	0	0	0	0	0	0	0	0	0	3	3	1	0	0	0	0	0
484	44	11	13	1: VRx	2019-10-07	0	0	0	0	1	0	1	0	0	0	0	0	0	0	0	0	0	0	0	0	3	3	1	1	0	0	0	0
485	44	12	13	1: VRx	2019-10-08	0	0	0	0	2	0	2	0	0	0	0	0	0	0	0	0	0	0	0	0	3	1	1	2	0	0	0	0
486	44	13	13	1: VRx	2019-10-09	0	0	0	0	1	0	1	0	0	0	0	0	0	0	0	0	0	0	0	0	3	3	1	1	0	0	0	0
487	45	Rcrd	9	1: VRx
488	45	1	9	1: VRx	2019-09-27	0	0	0	0	0	0	0	0	0	0	0	0	0	0	0	0	0	0	0	0	3	3	1	0	0	0	0	0
489	45	2	9	1: VRx	2019-09-28	0	0	0	0	0	0	0	0	0	0	0	0	0	0	0	0	0	0	0	0	3	3	1	0	0	0	0	0
490	45	3	9	1: VRx	2019-09-29	0	0	0	0	0	0	0	0	0	0	0	0	0	0	0	0	0	0	0	0	3	3	1	0	0	0	0	0
491	45	4	9	1: VRx	2019-09-30	0	0	0	0	0	0	0	0	0	0	0	0	0	0	0	0	0	0	0	0	3	3	1	0	0	0	0	0
492	45	5	9	1: VRx	2019-10-01	0	0	0	0	0	0	0	0	0	0	0	0	0	0	0	0	0	0	0	0	3	3	1	0	0	0	0	0
493	45	6	9	1: VRx	2019-10-02	0	0	0	0	0	0	0	0	0	0	0	0	0	0	0	0	0	0	0	0	3	3	1	0	0	0	0	0
494	45	7	9	1: VRx	2019-10-03	0	0	0	0	0	0	0	0	0	0	0	0	0	0	0	0	0	0	0	0	3	3	1	0	0	0	0	0
495	45	8	9	1: VRx	2019-10-04	0	0	0	0	0	0	0	0	0	0	0	0	0	0	0	0	0	0	0	0	3	3	1	0	0	0	0	0
496	45	9	9	1: VRx	2019-10-05	0	0	0	0	0	0	0	0	0	0	0	0	0	0	0	0	0	0	0	0	3	1	1	0	0	0	0	0
497	46	Rcrd	12	0: Cntrl
498	46	1	12	0: Cntrl	2019-10-12	0	0	0	0	0	0	0	0	0	0	0	0	0	0	0	0	0	0	0	0	3	3	1	0	0	0	0	0
499	46	2	12	0: Cntrl	2019-10-13	0	1	0	0	2	2	4	0	0	0	0	0	0	0	0	0	0	0	0	0	3	3	1	4	1	0	0	0
500	46	3	12	0: Cntrl	2019-10-14	0	0	0	0	1	0	1	0	0	0	0	0	0	0	0	0	0	0	0	0	3	1	1	1	0	0	0	0
501	46	4	12	0: Cntrl	2019-10-15	0	0	0	0	1	0	1	0	0	0	0	0	0	0	0	0	0	0	0	0	1	1	1	1	0	0	0	0
502	46	5	12	0: Cntrl	2019-10-16	0	0	0	0	0	0	0	0	0	0	0	0	0	0	1	0	0	0	0	0	3	1	1	0	0	0	0	1
503	46	6	12	0: Cntrl	2019-10-17	0	5	0	0	0	0	0	0	0	0	0	0	0	0	0	0	0	0	0	0	3	3	1	0	5	0	0	0
504	46	7	12	0: Cntrl	2019-10-18	0	1	0	0	0	0	0	0	0	0	0	0	0	0	1	0	0	0	0	0	1	1	1	0	1	0	0	1
505	46	8	12	0: Cntrl	2019-10-19	0	1	0	0	0	0	0	0	0	0	0	0	0	0	0	0	0	0	0	0	3	1	1	0	1	0	0	0
506	46	9	12	0: Cntrl	2019-10-20	0	0	0	0	0	0	0	0	0	0	0	0	0	0	0	0	0	0	0	0	3	3	1	0	0	0	0	0
507	46	10	12	0: Cntrl	2019-10-21	0	0	0	0	0	2	2	0	0	0	0	0	0	0	0	0	0	0	0	0	3	1	1	2	0	0	0	0
508	46	11	12	0: Cntrl	2019-10-22	0	0	0	0	1	0	1	0	0	0	0	0	0	0	0	0	0	0	0	0	3	1	1	1	0	0	0	0
509	46	12	12	0: Cntrl	2019-10-23	0	0	0	0	0	0	0	0	0	0	0	0	0	0	0	0	0	0	0	0	3	3	1	0	0	0	0	0
510	47	Rcrd	12	1: VRx
511	47	1	12	1: VRx																								0	0	0	0	0	0
512	47	2	12	1: VRx	2019-10-12	0	0	3	0	0	0	3	0	0	0	0	0	0	0	1	0	0	0	0	0	3	3	1	3	0	0	0	1
513	47	3	12	1: VRx	2019-10-13	0	0	0	0	0	0	0	0	0	0	0	1	0	0	0	0	0	0	0	0	3	3	1	1	0	0	0	0
514	47	4	12	1: VRx	2019-10-14	0	0	0	0	0	0	0	0	1	0	0	0	0	0	0	0	0	0	0	0	3	3	1	1	0	0	0	0
515	47	5	12	1: VRx	2019-10-15	0	0	1	0	0	0	1	0	0	0	0	0	0	0	0	0	0	0	0	0	1	1	1	1	0	0	0	0
516	47	6	12	1: VRx	2019-10-16	0	0	0	0	0	0	0	0	0	0	0	0	0	0	0	0	0	0	0	0	2	2	1	0	0	0	0	0
517	47	7	12	1: VRx	2019-10-17	0	0	0	0	0	0	0	0	0	0	0	0	0	0	0	0	0	0	0	0	3	1	1	0	0	0	0	0
518	47	8	12	1: VRx	2019-10-18	0	0	0	0	0	0	0	0	0	0	0	0	0	0	0	0	0	0	0	0	2	2	1	0	0	0	0	0
519	47	9	12	1: VRx	2019-10-19	0	0	0	0	0	0	0	0	0	0	4	0	0	0	0	0	0	0	0	0	3	3	1	4	0	0	0	0
520	47	10	12	1: VRx	2019-10-20	0	0	0	0	0	0	0	0	0	0	0	0	0	0	0	0	0	0	0	0	3	3	1	0	0	0	0	0
521	47	11	12	1: VRx	2019-10-21	0	0	1	0	0	0	1	0	0	0	2	0	0	0	0	0	0	0	0	0	1	1	1	3	0	0	0	0
522	47	12	12	1: VRx	2019-10-22	0	0	0	0	0	0	0	0	0	0	0	0	0	0	0	0	0	0	0	0	3	3	1	0	0	0	0	0
523	48	Rcrd	3	0: Cntrl
524	48	1	3	0: Cntrl	2019-10-17	0	0	0	0	0	0	0	0	0	0	0	0	0	0	0	0	0	0	0	0	3	3	1	0	0	0	0	0
525	48	2	3	0: Cntrl	2019-10-18	0	0	1	0	4	0	5	0	0	0	0	0	0	0	0	2	0	0	0	0	1	3	1	5	0	0	2	0
526	48	3	3	0: Cntrl	2019-10-19	0	0	1	0	0	0	1	0	0	0	0	0	0	0	0	1	0	0	0	0	3	3	1	1	0	0	1	0
527	49	Rcrd	28	0: Cntrl
528	49	1	28	0: Cntrl	2019-10-22	0	0	0	0	0	0	0	0	0	1	0	0	0	0	0	0	0	0	0	0	3	3	1	1	0	0	0	0
529	49	2	28	0: Cntrl	2019-10-23	0	0	0	0	0	0	0	0	0	0	0	0	0	0	0	0	0	0	0	0	2	2	1	0	0	0	0	0
530	49	3	28	0: Cntrl	2019-10-24	0	0	0	0	1	0	1	0	0	0	0	0	0	0	0	0	0	0	0	0	2	2	1	1	0	0	0	0
531	49	4	28	0: Cntrl	2019-10-25	0	0	0	0	0	0	0	0	0	0	0	0	0	0	0	0	0	0	0	0	2	2	1	0	0	0	0	0
532	49	5	28	0: Cntrl	2019-10-26	0	0	0	0	0	0	0	0	0	0	0	0	0	0	0	0	0	0	0	0	3	3	1	0	0	0	0	0
533	49	6	28	0: Cntrl	2019-10-27	0	0	0	0	1	0	1	0	0	0	0	0	0	0	0	0	0	0	0	0	3	3	1	1	0	0	0	0
534	49	7	28	0: Cntrl	2019-10-28	0	0	0	0	0	0	0	0	0	0	0	0	0	0	0	0	0	0	0	0	1	1	1	0	0	0	0	0
535	49	8	28	0: Cntrl	2019-10-29	0	0	0	0	0	0	0	0	0	0	0	0	0	0	0	0	0	0	0	0	1	1	1	0	0	0	0	0
536	49	9	28	0: Cntrl	2019-10-30	0	0	0	0	0	0	0	0	0	0	0	0	0	0	0	0	0	0	0	0	1	1	1	0	0	0	0	0
537	49	10	28	0: Cntrl	2019-10-31	0	0	0	0	0	0	0	0	0	0	0	0	0	0	0	0	0	0	0	0	1	1	1	0	0	0	0	0
538	49	11	28	0: Cntrl	2019-11-01	0	0	0	0	0	0	0	0	0	0	0	0	0	0	0	0	0	0	0	0	1	1	1	0	0	0	0	0
539	49	12	28	0: Cntrl	2019-11-02	0	0	0	0	0	0	0	0	0	0	0	0	0	0	0	0	0	0	0	0	3	3	1	0	0	0	0	0
540	49	13	28	0: Cntrl	2019-11-03	0	0	0	0	0	0	0	0	0	0	0	0	0	0	0	0	0	0	0	0	3	3	1	0	0	0	0	0
541	49	14	28	0: Cntrl	2019-11-04	0	0	0	0	1	0	1	0	0	0	0	0	0	0	0	0	0	0	0	0	1	1	1	1	0	0	0	0
542	49	15	28	0: Cntrl	2019-11-05	0	0	0	0	0	0	0	0	0	0	0	0	0	0	0	0	0	0	0	0	3	1	1	0	0	0	0	0
543	49	16	28	0: Cntrl	2019-11-06	0	0	0	0	1	0	1	0	0	0	0	0	0	0	1	0	0	0	0	0	3	1	1	1	0	0	0	1
544	49	17	28	0: Cntrl	2019-11-07	0	0	0	0	0	0	0	0	0	0	0	0	0	0	0	0	0	0	0	0	3	1	1	0	0	0	0	0
545	49	18	28	0: Cntrl	2019-11-08	0	0	0	0	0	0	0	0	0	0	0	0	0	0	0	0	0	0	0	0	3	3	1	0	0	0	0	0
546	49	19	28	0: Cntrl	2019-11-09	0	0	0	0	0	0	0	0	0	0	0	0	0	0	0	0	0	0	0	0	3	2	1	0	0	0	0	0
547	49	20	28	0: Cntrl	2019-11-10	0	0	0	0	0	0	0	0	0	0	0	0	0	0	0	0	0	0	0	0	3	3	1	0	0	0	0	0
548	49	21	28	0: Cntrl	2019-11-11	0	0	0	0	1	0	1	0	0	0	0	0	0	0	0	0	0	0	0	0	1	3	1	1	0	0	0	0
549	49	22	28	0: Cntrl	2019-11-12	0	0	0	0	0	0	0	0	0	0	0	0	0	0	0	0	0	0	0	0	3	1	1	0	0	0	0	0
550	49	23	28	0: Cntrl	2019-11-13	0	0	0	0	1	0	1	0	0	0	0	0	0	0	0	0	0	0	0	0	3	2	1	1	0	0	0	0
551	49	24	28	0: Cntrl	2019-11-14	0	0	0	0	0	0	0	0	0	0	0	0	0	0	0	0	0	0	0	0	3	1	1	0	0	0	0	0
552	49	25	28	0: Cntrl	2019-11-15	0	0	0	0	0	0	0	0	0	0	0	0	0	0	0	0	0	0	0	0	3	2	1	0	0	0	0	0
553	49	26	28	0: Cntrl	2019-11-16	0	0	0	0	0	0	0	0	0	0	0	0	0	0	0	0	0	0	0	0	3	3	1	0	0	0	0	0
554	49	27	28	0: Cntrl	2019-11-17	0	0	0	0	0	0	0	0	0	0	0	0	0	0	0	0	0	0	0	0	3	3	1	0	0	0	0	0
555	49	28	28	0: Cntrl	2019-11-18	0	0	0	0	0	0	0	0	0	0	0	0	0	0	0	0	0	0	0	0	3	3	1	0	0	0	0	0
556	50	Rcrd	3	1: VRx
557	50	1	3	1: VRx	2019-10-29	0	0	0	0	0	0	0	0	0	0	0	0	0	0	0	0	0	0	0	0	3	3	1	0	0	0	0	0
558	50	2	3	1: VRx	2019-10-30	0	3	0	0	0	0	0	0	0	0	0	0	0	0	0	0	0	0	0	0	3	3	1	0	3	0	0	0
559	50	3	3	1: VRx	2019-10-31	0	1	0	0	0	0	0	0	0	0	0	0	0	0	0	0	0	0	0	0	3	3	1	0	1	0	0	0
560	51	Rcrd	24	1: VRx
561	51	1	24	1: VRx	2019-10-28	0	0	0	0	0	0	0	0	0	0	0	0	0	0	0	0	0	0	0	0	3	3	1	0	0	0	0	0
562	51	2	24	1: VRx	2019-10-29	0	0	0	0	0	0	0	0	0	0	0	0	0	0	0	0	0	0	0	0	1	1	1	0	0	0	0	0
563	51	3	24	1: VRx	2019-10-30	0	0	0	0	1	0	1	0	0	0	0	0	0	0	0	0	0	0	0	0	3	3	1	1	0	0	0	0
564	51	4	24	1: VRx	2019-10-31	0	0	0	0	0	0	0	0	0	0	0	0	0	0	0	0	0	0	0	0	3	3	1	0	0	0	0	0
565	51	5	24	1: VRx	2019-11-01	0	0	0	0	0	0	0	0	0	0	0	0	0	0	0	0	0	0	0	0	1	1	1	0	0	0	0	0
566	51	6	24	1: VRx	2019-11-02	0	0	0	0	0	0	0	0	0	0	0	0	0	0	0	0	0	0	0	0	3	3	1	0	0	0	0	0
567	51	7	24	1: VRx	2019-11-03	0	0	0	0	0	0	0	0	0	0	0	0	0	0	0	0	0	0	0	0	3	3	1	0	0	0	0	0
568	51	8	24	1: VRx	2019-11-04	0	0	0	0	0	0	0	0	0	0	0	0	0	0	0	0	0	0	0	0	3	3	1	0	0	0	0	0
569	51	9	24	1: VRx	2019-11-05	0	0	0	0	0	0	0	0	0	0	0	0	0	0	0	0	0	0	0	0	3	1	1	0	0	0	0	0
570	51	10	24	1: VRx	2019-11-06	0	0	0	0	0	0	0	0	0	0	0	0	0	0	0	0	0	0	0	0	3	1	1	0	0	0	0	0
571	51	11	24	1: VRx	2019-11-07	0	0	0	0	0	0	0	0	0	0	0	0	0	0	0	0	0	0	0	0	3	2	1	0	0	0	0	0
572	51	12	24	1: VRx	2019-11-08	0	0	0	0	0	0	0	0	0	0	0	0	0	0	0	0	0	0	0	0	2	2	1	0	0	0	0	0
573	51	13	24	1: VRx	2019-11-09	0	0	0	0	0	0	0	0	0	0	0	0	0	0	0	0	0	0	0	0	3	3	1	0	0	0	0	0
574	51	14	24	1: VRx	2019-11-10	0	0	0	0	0	0	0	0	0	0	0	0	0	0	0	1	0	0	0	0	3	3	1	0	0	0	1	0
575	51	15	24	1: VRx	2019-11-11	0	0	0	0	0	0	0	0	0	1	0	0	1	0	0	0	0	0	0	0	3	3	1	2	0	0	0	0
576	51	16	24	1: VRx	2019-11-12	0	0	0	0	1	0	1	0	0	1	0	0	0	0	0	0	0	0	0	0	2	2	1	2	0	0	0	0
577	51	17	24	1: VRx	2019-11-13	0	0	0	0	2	0	2	0	0	0	0	0	0	0	0	0	0	0	0	0	2	1	1	2	0	0	0	0
578	51	18	24	1: VRx	2019-11-14	0	0	0	0	1	0	1	0	0	1	0	0	0	0	0	0	0	0	0	0	3	2	1	2	0	0	0	0
579	51	19	24	1: VRx	2019-11-15	0	0	0	0	0	0	0	0	0	0	0	0	0	0	0	0	0	0	0	0	3	2	1	0	0	0	0	0
580	51	20	24	1: VRx	2019-11-16	0	0	0	0	0	0	0	0	0	0	0	0	0	0	0	0	0	0	0	0	3	3	1	0	0	0	0	0
581	51	21	24	1: VRx	2019-11-17	0	0	0	0	0	0	0	0	0	0	0	0	0	0	0	0	0	0	0	0	3	3	1	0	0	0	0	0
582	51	22	24	1: VRx	2019-11-18	0	0	0	0	0	0	0	0	0	0	0	0	0	0	0	0	0	0	0	0	2	1	1	0	0	0	0	0
583	51	23	24	1: VRx	2019-11-19	0	0	0	0	0	0	0	0	0	0	0	0	0	0	0	0	0	0	0	0	3	3	1	0	0	0	0	0
584	51	24	24	1: VRx																								0	0	0	0	0	0
585	52	Rcrd	7	0: Cntrl
586	52	1	7	0: Cntrl																								0	0	0	0	0	0
587	52	2	7	0: Cntrl	2019-10-31	1	1	0	1	0	1	2	0	0	0	0	0	0	0	0	0	0	2	0	0	3	3	1	2	2	0	2	0
588	52	3	7	0: Cntrl	2019-11-01	0	2	1	3	4	2	10	0	0	0	0	0	0	1	0	0	0	2	0	0	2	3	1	11	2	0	2	0
589	52	4	7	0: Cntrl	2019-11-02	0	0	0	1	1	1	3	1	0	0	0	0	0	0	1	0	0	1	0	0	3	3	1	3	0	1	1	1
590	52	5	7	0: Cntrl	2019-11-03			0	0	0	1	1	0	0	1	0	0	0	0	0	0	0	1	0	0	3	3	1	2	0	0	1	0
591	52	6	7	0: Cntrl	2019-11-04	2	1	0	1	4	3	8	1	0	0	0	0	0	0	0	1	1	1	0	0	3	3	1	8	3	1	3	0
592	52	7	7	0: Cntrl	2019-11-05	0	0	0	0	0	0	0	0	0	0	0	0	0	0	0	0	0	1	0	0	3	3	1	0	0	0	1	0
593	53	Rcrd	14	0: Cntrl
594	53	1	14	0: Cntrl	2019-11-12	0	0	1	0	3	0	4	0	0	0	0	0	0	0	0	0	0	0	0	0	3	3	1	4	0	0	0	0
595	53	2	14	0: Cntrl	2019-11-13	0	1	2	0	3	2	7	0	0	0	0	0	0	0	1	0	0	1	0	0	3	3	1	7	1	0	1	1
596	53	3	14	0: Cntrl	2019-11-14	0	0	0	0	0	0	0	0	0	0	0	0	0	0	0	0	0	0	0	0	3	3	1	0	0	0	0	0
597	53	4	14	0: Cntrl	2019-11-15	0	0	1	0	1	0	2	0	0	0	0	0	0	0	0	0	0	0	0	0	1	1	1	2	0	0	0	0
598	53	5	14	0: Cntrl	2019-11-16	1	1	3	0	1	1	5	0	0	0	0	0	0	0	0	0	0	0	0	0	3	3	1	5	2	0	0	0
599	53	6	14	0: Cntrl	2019-11-17	0	0	0	0	0	0	0	0	0	0	0	0	0	0	0	0	0	0	0	0	3	3	1	0	0	0	0	0
600	53	7	14	0: Cntrl	2019-11-18	0	0	0	0	1	0	1	0	0	0	0	0	0	0	0	0	0	0	0	0	1	1	1	1	0	0	0	0
601	53	8	14	0: Cntrl	2019-11-19	0	0	0	0	0	0	0	0	0	0	0	0	0	0	0	0	0	0	0	0	1	1	1	0	0	0	0	0
602	53	9	14	0: Cntrl	2019-11-20	0	0	0	0	0	0	0	0	0	0	0	0	0	0	0	0	0	0	0	0	3	1	1	0	0	0	0	0
603	53	10	14	0: Cntrl	2019-11-21	0	2	0	0	1	0	1	0	0	0	0	0	0	0	1	0	0	0	0	0	3	1	1	1	2	0	0	1
604	53	11	14	0: Cntrl	2019-11-22	0	0	0	0	0	0	0	0	0	0	0	0	0	0	0	0	0	0	0	0	3	3	1	0	0	0	0	0
605	53	12	14	0: Cntrl	2019-11-23	0	0	0	0	0	0	0	0	0	0	0	0	0	0	0	0	0	0	0	0	3	3	1	0	0	0	0	0
606	53	13	14	0: Cntrl	2019-11-24	0	0	0	0	0	0	0	0	0	0	0	0	0	0	0	0	0	0	0	0	3	3	1	0	0	0	0	0
607	53	14	14	0: Cntrl	2019-11-25	0	0	0	0	0	0	0	0	0	0	0	0	0	0	0	0	0	0	0	0	3	3	1	0	0	0	0	0
608	54	Rcrd	9	1: VRx
609	54	1	9	1: VRx	2019-11-19	0	0	0	0	0	2	2	1	0	0	1	0	0	0	0	0	0	1	0	0	3	3	1	3	0	1	1	0
610	54	2	9	1: VRx	2019-11-20	1	0	1	0	0	2	3	3	0	0	0	0	0	1	0	0	2	1	0	0	3	3	1	4	1	3	3	0
611	54	3	9	1: VRx	2019-11-21	1	4	0	0	1	2	3	2	0	0	0	0	0	1	0	0	1	1	0	0	1	3	1	4	5	2	2	0
612	54	4	9	1: VRx	2019-11-22	0	0	0	0	1	0	1	1	0	0	0	0	0	1	1	0	0	0	0	0	3	1	1	2	0	1	0	1
613	54	5	9	1: VRx	2019-11-23	0	2	1	0	1	3	5	3	0	0	0	1	0	4	0	0	1	1	0	0	3	1	1	10	2	3	2	0
614	54	6	9	1: VRx	2019-11-24	0	0	0	0	0	0	0	0	0	0	0	0	0	0	0	0	0	0	0	0	3	3	1	0	0	0	0	0
615	54	7	9	1: VRx	2019-11-25	0	1	0	0	1	1	2	0	0	0	0	0	0	1	0	0	1	2	0	0	3	2	1	3	1	0	3	0
616	54	8	9	1: VRx	2019-11-26	0	2	1	0	4	3	8	2	0	1	0	0	0	0	0	0	0	2	0	0	3	3	1	9	2	2	2	0
617	54	9	9	1: VRx	2019-11-27	0	0	0	0	0	0	0	0	0	0	0	0	0	3	0	0	0	0	0	0	3	1	1	3	0	0	0	0
618	55	Rcrd	27	1: VRx
619	55	1	27	1: VRx	2019-11-20	0	0	0	1	0	0	1	0	0	0	0	1	0	0	0	0	0	1	0	0	3	3	1	2	0	0	1	0
620	55	2	27	1: VRx	2019-11-21	0	1	0	0	0	0	0	0	0	0	0	1	0	0	0	0	0	0	0	0	1	1	1	1	1	0	0	0
621	55	3	27	1: VRx	2019-11-22	0	2	1	0	0	0	1	0	0	0	0	0	0	0	5	0	0	0	1	0	3	1	1	1	2	0	0	6
622	55	4	27	1: VRx	2019-11-23	0	3	3	0	0	1	4	0	0	0	0	1	0	0	2	0	0	0	0	0	3	3	1	5	3	0	0	2
623	55	5	27	1: VRx	2019-11-24	0	1	1	0	0	0	1	0	0	0	0	0	0	0	2	0	0	0	0	0	3	3	1	1	1	0	0	2
624	55	6	27	1: VRx	2019-11-25	2	2	3	0	2	2	7	0	1	0	0	0	0	0	2	0	0	0	0	0	3	3	1	8	4	0	0	2
625	55	7	27	1: VRx	2019-11-26	0	0	0	0	0	0	0	0	0	0	0	0	0	0	1	0	0	0	0	0	3	3	1	0	0	0	0	1
626	55	8	27	1: VRx	2019-11-27	0	0	1	0	0	1	2	0	1	0	0	0	0	0	1	0	0	0	0	0	3	1	1	3	0	0	0	1
627	55	9	27	1: VRx	2019-11-28	0	0	0	0	0	0	0	0	0	0	0	0	0	0	0	0	0	0	0	0	1	1	1	0	0	0	0	0
628	55	10	27	1: VRx	2019-11-29	0	0	0	0	0	0	0	0	0	0	0	0	0	0	0	0	0	0	0	0	1	1	1	0	0	0	0	0
629	55	11	27	1: VRx	2019-11-30	0	0	0	0	0	0	0	0	0	0	0	0	0	0	0	0	0	0	0	0	3	3	1	0	0	0	0	0
630	55	12	27	1: VRx	2019-12-01	0	0	0	0	0	0	0	0	0	0	0	0	0	0	1	0	0	0	0	0	3	3	1	0	0	0	0	1
631	55	13	27	1: VRx	2019-12-02	0	0	0	0	0	2	2	0	0	0	0	1	0	0	0	0	0	0	0	0	3	1	1	3	0	0	0	0
632	55	14	27	1: VRx	2019-12-03	0	0	0	0	0	0	0	0	0	0	0	0	0	0	0	0	0	0	0	0	3	1	1	0	0	0	0	0
633	55	15	27	1: VRx	2019-12-04	0	1	0	0	0	0	0	0	0	0	0	0	0	0	0	0	0	0	0	0	1	1	1	0	1	0	0	0
634	55	16	27	1: VRx	2019-12-05	0	0	0	0	0	0	0	0	2	0	0	0	0	0	0	0	0	0	0	0	3	3	1	2	0	0	0	0
635	55	17	27	1: VRx	2019-12-06	0	0	0	0	0	0	0	0	0	0	0	0	0	0	0	0	0	0	0	0	3	1	1	0	0	0	0	0
636	55	18	27	1: VRx	2019-12-07	0	1	0	0	0	1	1	0	0	0	0	0	0	0	0	0	0	0	0	0	3	3	1	1	1	0	0	0
637	55	19	27	1: VRx	2019-12-08	0	0	0	0	0	0	0	0	0	0	0	0	0	0	0	0	0	0	0	0	3	3	1	0	0	0	0	0
638	55	20	27	1: VRx	2019-12-09	0	0	0	0	0	0	0	0	0	0	0	1	0	0	0	0	0	0	0	0	3	1	1	1	0	0	0	0
639	55	21	27	1: VRx	2019-12-10	0	0	0	0	0	0	0	0	0	0	0	0	0	0	0	0	0	0	0	0	3	2	1	0	0	0	0	0
640	55	22	27	1: VRx	2019-12-11	0	0	0	0	0	0	0	0	0	0	0	0	0	0	0	0	0	0	0	0	3	1	1	0	0	0	0	0
641	55	23	27	1: VRx	2019-12-12	0	0	0	0	0	0	0	0	0	0	0	1	0	0	0	0	0	0	0	0	3	1	1	1	0	0	0	0
642	55	24	27	1: VRx	2019-12-13	0	0	0	0	0	0	0	0	0	0	0	0	0	0	0	0	0	0	0	0	3	1	1	0	0	0	0	0
643	55	25	27	1: VRx	2019-12-14	0	0	0	0	0	1	1	0	0	0	1	1	0	0	1	0	0	0	0	0	3	3	1	3	0	0	0	1
644	55	26	27	1: VRx	2019-12-15	0	0	1	0	0	1	2	0	0	0	0	0	0	1	0	0	0	0	0	0	3	3	1	3	0	0	0	0
645	55	27	27	1: VRx	2019-12-16	0	0	0	0	0	0	0	0	0	0	0	0	0	0	0	0	0	0	0	0	3	3	1	0	0	0	0	0
646	56	Rcrd	4	0: Cntrl
647	56	1	4	0: Cntrl	2019-11-23	0	0	0	0	0	0	0	0	0	0	0	0	0	0	0	0	0	0	0	0	3	3	1	0	0	0	0	0
648	56	2	4	0: Cntrl	2019-11-24	0	0	0	0	0	0	0	0	0	0	0	0	0	0	0	0	0	0	0	0	3	3	1	0	0	0	0	0
649	56	3	4	0: Cntrl	2019-11-25	0	0	0	0	0	0	0	0	0	0	0	0	0	0	0	0	0	0	0	0	3	3	1	0	0	0	0	0
650	56	4	4	0: Cntrl	2019-11-26	0	0	0	0	0	0	0	0	0	0	0	0	0	0	0	0	0	0	0	0	3	3	1	0	0	0	0	0
651	57	Rcrd	7	1: VRx
652	57	1	7	1: VRx	2019-11-22	0	0	0	0	0	0	0	0	0	0	0	0	0	0	1	0	0	0	0	0	3	3	1	0	0	0	0	1
653	57	2	7	1: VRx	2019-11-23	0	0	0	0	0	0	0	0	4	0	0	0	0	0	1	0	0	0	0	0	3	3	1	4	0	0	0	1
654	57	3	7	1: VRx	2019-11-24	0	0	0	0	0	0	0	0	1	0	0	0	0	0	1	0	0	0	0	0	3	3	1	1	0	0	0	1
655	57	4	7	1: VRx	2019-11-25	0	0	2	0	0	0	2	0	2	0	0	0	0	0	2	0	0	0	0	0	1	1	1	4	0	0	0	2
656	57	5	7	1: VRx	2019-11-26	0		7	0	1	0	8	0	2	0	0	0	0	1	3	0	0	0	0	0	1	1	1	11	0	0	0	3
657	57	6	7	1: VRx	2019-11-27	0	0	0	0	0	0	0	0	0	0	0	0	0	0	0	0	0	0	0	0	3	2	1	0	0	0	0	0
658	57	7	7	1: VRx	2019-11-28	0	0	0	0	0	0	0	0	0	0	0	0	0	0	0	0	0	0	0	0	3	3	1	0	0	0	0	0
659	58	Rcrd	24	0: Cntrl
660	58	1	24	0: Cntrl	2019-11-27	1	2	3	0	0	1	4	2	1	1	0	0	0	0	1	0	0	1	0	0	1	2	1	6	3	2	1	1
661	58	2	24	0: Cntrl	2019-11-28	0	0	1	0	0	1	2	0	0	0	0	0	0	0	0	0	0	0	0	0	1	1	1	2	0	0	0	0
662	58	3	24	0: Cntrl	2019-11-29	0	0	0	0	0	0	0	0	0	0	0	0	0	0	0	0	0	0	0	0	3	2	1	0	0	0	0	0
663	58	4	24	0: Cntrl	2019-11-30	0	0	0	0	0	1	1	0	3	2	0	0	0	0	0	0	0	0	0	0	3	3	1	6	0	0	0	0
664	58	5	24	0: Cntrl	2019-12-01	0	1	0	0	0	1	1	0	1	0	0	0	0	0	0	0	0	0	0	0	3	3	1	2	1	0	0	0
665	58	6	24	0: Cntrl	2019-12-02	1	0	0	0	1	2	3	0	0	0	0	0	0	1	0	0	0	0	0	0	3	3	1	4	1	0	0	0
666	58	7	24	0: Cntrl	2019-12-03	1	0	0	0	2	1	3	0	0	0	0	0	0	0	0	0	0	0	0	0	3	3	1	3	1	0	0	0
667	58	8	24	0: Cntrl	2019-12-04	0	2	0	0	4	1	5	0	0	0	0	0	0	0	0	0	0	0	0	0	3	1	1	5	2	0	0	0
668	58	9	24	0: Cntrl	2019-12-05	0	3	2	0	1	1	4	0	0	0	0	0	0	0	0	0	0	0	0	0	1	1	1	4	3	0	0	0
669	58	10	24	0: Cntrl	2019-12-06	0	1	0	0	1	1	2	0	0	0	0	0	0	0	0	0	0	0	0	0	1	1	1	2	1	0	0	0
670	58	11	24	0: Cntrl	2019-12-07	0	0	0	0	0	0	0	0	0	0	0	0	0	0	0	0	0	0	0	0	3	3	1	0	0	0	0	0
671	58	12	24	0: Cntrl	2019-12-08	0	0	0	0	0	0	0	0	0	0	0	0	0	0	0	0	0	0	0	0	3	3	1	0	0	0	0	0
672	58	13	24	0: Cntrl	2019-12-09	0	1	0	0	0	0	0	0	0	0	0	0	0	1	0	0	0	0	0	0	3	1	1	1	1	0	0	0
673	58	14	24	0: Cntrl	2019-12-10	0	1	0	0	0	1	1	0	0	0	0	0	0	1	0	0	0	0	0	0	3	3	1	2	1	0	0	0
674	58	15	24	0: Cntrl	2019-12-11	0	0	0	0	0	0	0	0	0	0	0	0	0	0	0	0	0	0	0	0	3	1	1	0	0	0	0	0
675	58	16	24	0: Cntrl	2019-12-12	0	0	0	0	0	0	0	0	0	0	0	0	0	0	0	0	0	0	0	0	3	1	1	0	0	0	0	0
676	58	17	24	0: Cntrl	2019-12-13	0	0	0	0	0	0	0	0	0	0	0	0	0	0	0	0	0	0	0	0	3	3	1	0	0	0	0	0
677	58	18	24	0: Cntrl	2019-12-14	0	0	1	0	0	0	1	1	0	0	1	0	0	0	0	0	0	0	0	0	3	3	1	2	0	1	0	0
678	58	19	24	0: Cntrl	2019-12-15	0	0	0	0	0	0	0	0	0	0	0	0	0	0	0	0	0	0	0	0	3	3	1	0	0	0	0	0
679	58	20	24	0: Cntrl	2019-12-16	0	0	0	0	0	0	0	0	0	0	0	0	0	0	0	0	0	0	0	0	3	3	1	0	0	0	0	0
680	58	21	24	0: Cntrl	2019-12-17	0	0	0	0	0	0	0	0	0	0	0	0	0	0	0	0	0	0	0	0	3	1	1	0	0	0	0	0
681	58	22	24	0: Cntrl	2019-12-18	0	0	0	0	0	0	0	0	0	0	0	0	0	0	0	0	0	0	0	0	3	1	1	0	0	0	0	0
682	58	23	24	0: Cntrl	2019-12-19	0	0	0	0	0	0	0	0	0	0	0	0	0	0	0	0	0	0	0	0	3	1	1	0	0	0	0	0
683	58	24	24	0: Cntrl	2019-12-20	0	0	0	0	0	0	0	0	0	0	0	0	0	0	0	0	0	0	0	0	3	1	1	0	0	0	0	0
684	59	Rcrd	10	0: Cntrl
685	59	1	10	0: Cntrl	2019-11-27	0	0	0	0	1	0	1	0	0	0	0	0	0	0	0	0	0	0	0	0	3	3	1	1	0	0	0	0
686	59	2	10	0: Cntrl	2019-11-28	0	0	0	0	0	0	0	0	0	0	0	0	0	0	0	0	0	0	0	0	3	3	1	0	0	0	0	0
687	59	3	10	0: Cntrl	2019-11-29	0	0	0	0	0	0	0	0	0	0	0	0	0	0	0	0	0	0	0	0	3	3	1	0	0	0	0	0
688	59	4	10	0: Cntrl	2019-11-30	0	0	0	0	0	0	0	0	0	0	0	0	0	0	0	0	0	0	0	0	3	3	1	0	0	0	0	0
689	59	5	10	0: Cntrl	2019-12-01	0	0	0	0	0	1	1	0	0	0	0	0	0	0	1	0	0	0	0	0	3	3	1	1	0	0	0	1
690	59	6	10	0: Cntrl	2019-12-02	0	0	0	0	1	0	1	0	0	0	0	0	0	0	0	0	0	0	0	0	3	3	1	1	0	0	0	0
691	59	7	10	0: Cntrl	2019-12-03	0	0	0	0	1	0	1	0	0	0	0	0	0	0	0	0	0	0	0	0	3	3	1	1	0	0	0	0
692	59	8	10	0: Cntrl	2019-12-04	0	0	0	0	0	0	0	0	0	0	0	0	0	0	0	0	0	0	0	0	3	3	1	0	0	0	0	0
693	59	9	10	0: Cntrl	2019-12-05	0	1	0	0	0	0	0	0	0	0	0	0	0	0	0	0	0	0	0	0	3	3	1	0	1	0	0	0
694	59	10	10	0: Cntrl	2019-12-06	0	0	0	0	0	0	0	0	0	0	0	0	0	0	0	0	0	0	0	0	3	3	1	0	0	0	0	0
695	60	Rcrd	6	1: VRx
696	60	1	6	1: VRx	2019-11-29	0	0	0	0	0	0	0	0	0	0	0	0	0	0	0	0	0	0	0	0	3	3	1	0	0	0	0	0
697	60	2	6	1: VRx	2019-11-30	0	0	0	0	0	0	0	0	0	0	0	0	0	0	0	0	0	0	0	0	3	3	1	0	0	0	0	0
698	60	3	6	1: VRx	2019-12-01	0	0	0	0	0	0	0	0	0	0	0	0	0	0	0	0	0	0	0	0	3	3	1	0	0	0	0	0
699	60	4	6	1: VRx	2019-12-02	1	1	0	0	1	0	1	0	0	0	0	0	0	0	0	0	0	0	0	0	3	3	1	1	2	0	0	0
700	60	5	6	1: VRx	2019-12-03	2	0	0	0	1	0	1	0	0	0	0	0	0	0	0	0	0	0	0	0	3	3	1	1	2	0	0	0
701	60	6	6	1: VRx	2019-12-04	0	0	0	0	0	0	0	0	0	0	0	0	0	0	0	0	0	0	0	0	3	3	1	0	0	0	0	0
702	61	Rcrd	4	0: Cntrl
703	61	1	4	0: Cntrl	2019-12-12	0	0	0	0	0	0	0	0	0	0	0	0	0	0	0	0	0	0	0	0	3	3	1	0	0	0	0	0
704	61	2	4	0: Cntrl	2019-12-13	0	0	0	0	0	0	0	0	0	0	0	0	0	0	0	0	0	0	0	0	3	3	1	0	0	0	0	0
705	61	3	4	0: Cntrl	2019-12-14	0	0	0	0	5	0	5	0	0	1	0	0	0	0	0	0	0	0	0	0	3	3	1	6	0	0	0	0
706	61	4	4	0: Cntrl	2019-12-15	0	0	0	0	0	0	0	0	0	1	0	0	0	0	0	0	0	0	0	0	3	3	1	1	0	0	0	0
707	62	Rcrd	13	0: Cntrl
708	62	1	13	0: Cntrl																								0	0	0	0	0	0
709	62	2	13	0: Cntrl	2019-12-18	0	0	0	0	1	0	1	0	0	0	0	0	0	0	0	0	0	0	0	0	3	3	1	1	0	0	0	0
710	62	3	13	0: Cntrl	2019-12-19	0	0	0	0	0	0	0	0	0	0	0	0	0	0	0	0	0	0	0	0	3	3	1	0	0	0	0	0
711	62	4	13	0: Cntrl	2019-12-20	0	0	0	0	0	0	0	0	0	0	0	0	0	0	0	0	0	0	0	0	3	3	1	0	0	0	0	0
712	62	5	13	0: Cntrl	2019-12-21	0	1	0	0	0	0	0	0	0	0	0	0	0	0	0	0	0	0	0	0	3	3	1	0	1	0	0	0
713	62	6	13	0: Cntrl	2019-12-22	0	0	0	0	0	0	0	0	0	0	0	0	0	0	0	0	0	0	0	0	3	3	1	0	0	0	0	0
714	62	7	13	0: Cntrl	2019-12-23	0	0	0	0	0	0	0	0	0	0	0	0	0	0	0	0	0	0	0	0	3	3	1	0	0	0	0	0
715	62	8	13	0: Cntrl	2019-12-24	0	0	0	0	0	0	0	0	0	0	0	0	0	0	0	0	0	0	0	0	3	3	1	0	0	0	0	0
716	62	9	13	0: Cntrl	2019-12-25	0	0	0	0	0	1	1	0	0	0	0	1	0	0	0	0	0	0	0	0	3	3	1	2	0	0	0	0
717	62	10	13	0: Cntrl	2019-12-26	0	0	0	0	0	0	0	0	0	0	0	0	0	0	0	0	0	0	0	0	3	3	1	0	0	0	0	0
718	62	11	13	0: Cntrl	2019-12-27	0	0	0	0	0	0	0	0	0	0	0	0	0	0	0	0	0	0	0	0	3	3	1	0	0	0	0	0
719	62	12	13	0: Cntrl	2019-12-28	0	0	0	0	0	0	0	0	0	0	0	0	0	0	0	0	0	0	0	0	3	3	1	0	0	0	0	0
720	62	13	13	0: Cntrl	2019-12-29	0	1	0	0	0	1	1	0	0	0	0	0	0	0	0	0	0	0	0	0	3	3	1	1	1	0	0	0
721	63	Rcrd	15	1: VRx
722	63	1	15	1: VRx																								0	0	0	0	0	0
723	63	2	15	1: VRx	2019-12-24	0	0	2	0	0	2	4	0	0	0	0	1	0	0	1	0	0	1	0	0	3	3	1	5	0	0	1	1
724	63	3	15	1: VRx	2019-12-25	3	0	0	0	1	3	4	1	1	0	0	0	0	0	2	0	1	2	0	1	3	3	1	5	3	1	3	3
725	63	4	15	1: VRx	2019-12-26	0	0	0	0	3	0	3	0	0	0	0	0	0	0	0	0	0	1	0	0	3	3	1	3	0	0	1	0
726	63	5	15	1: VRx	2019-12-27	0	0	0	0	0	2	2	0	0	0	0	0	0	0	0	0	0	0	0	0	2	2	1	2	0	0	0	0
727	63	6	15	1: VRx	2019-12-28	0	0	0	0	0	0	0	0	0	0	0	0	0	0	1	0	0	0	0	0	3	3	1	0	0	0	0	1
728	63	7	15	1: VRx	2019-12-29	0	0	0	0	0	0	0	0	0	0	0	0	0	0	0	0	0	0	0	0	3	3	1	0	0	0	0	0
729	63	8	15	1: VRx	2019-12-30	0	0	0	0	0	0	0	0	0	0	0	0	0	0	1	0	0	0	0	0	1	1	1	0	0	0	0	1
730	63	9	15	1: VRx	2019-12-31	0	0	0	0	0	0	0	0	0	0	0	0	0	0	1	0	0	0	0	0	3	3	1	0	0	0	0	1
731	63	10	15	1: VRx	2020-01-01	0	0	0	0	0	0	0	0	0	1	0	0	0	0	0	0	0	0	0	0	3	3	1	1	0	0	0	0
732	63	11	15	1: VRx	2020-01-02	0	0	0	0	0	0	0	0	0	0	0	0	0	0	0	0	0	0	0	0	3	3	1	0	0	0	0	0
733	63	12	15	1: VRx	2020-01-03	0	0	0	0	0	0	0	0	0	0	0	0	0	0	0	0	0	0	0	0	3	1	1	0	0	0	0	0
734	63	13	15	1: VRx	2020-01-04	0	0	0	0	0	0	0	0	0	0	0	0	0	0	0	0	0	0	0	0	3	2	1	0	0	0	0	0
735	63	14	15	1: VRx	2020-01-05	0	0	0	0	0	0	0	0	0	0	0	0	0	0	0	0	0	0	0	0	3	1	1	0	0	0	0	0
736	63	15	15	1: VRx	2020-01-06	0	0	0	0	0	0	0	0	0	0	0	0	0	0	0	0	0	0	0	0	3	1	1	0	0	0	0	0
737	64	Rcrd	17	1: VRx
738	64	1	17	1: VRx	2020-01-01	0	2	1	0	0	1	2	0	0	0	0	1	0	0	2	0	0	0	0	0	1	1	1	3	2	0	0	2
739	64	2	17	1: VRx	2020-01-02	0	1	0	0	0	0	0	0	0	0	0	0	0	0	0	0	0	0	0	0	1	3	1	0	1	0	0	0
740	64	3	17	1: VRx	2020-01-03	0	0	0	0	0	0	0	0	0	0	0	0	0	0	0	0	0	0	0	0	3	3	1	0	0	0	0	0
741	64	4	17	1: VRx	2020-01-04	1	1	1	0	1	0	2	0	0	0	0	0	0	0	0	0	0	0	0	0	3	3	1	2	2	0	0	0
742	64	5	17	1: VRx	2020-01-05	1	1	0	0	3	3	6	0	0	0	0	0	0	0	0	0	0	0	0	0	3	3	1	6	2	0	0	0
743	64	6	17	1: VRx	2020-01-06	0	0	0	0	1	0	1	0	0	0	0	0	0	0	0	0	0	0	0	0	1	1	1	1	0	0	0	0
744	64	7	17	1: VRx	2020-01-07	0	1	0	0	1	1	2	0	0	0	0	0	0	0	0	0	0	0	0	0	2	2	1	2	1	0	0	0
745	64	8	17	1: VRx	2020-01-08	0	0	0	0	1	0	1	0	0	0	0	0	0	0	0	0	0	0	0	0	2	1	1	1	0	0	0	0
746	64	9	17	1: VRx	2020-01-09	0	0	0	0	1	0	1	0	0	0	0	0	0	0	0	0	0	0	0	0	3	1	1	1	0	0	0	0
747	64	10	17	1: VRx	2020-01-10	0	0	0	0	3	0	3	0	0	0	0	0	0	0	0	0	0	0	0	0	3	3	1	3	0	0	0	0
748	64	11	17	1: VRx	2020-01-11	0	0	0	0	1	0	1	0	0	0	0	0	0	0	0	0	0	0	0	0	3	3	1	1	0	0	0	0
749	64	12	17	1: VRx	2020-01-12	0	0	0	0	0	0	0	0	0	0	0	0	0	0	0	0	0	0	0	0	3	3	1	0	0	0	0	0
750	64	13	17	1: VRx	2020-01-13	0	0	0	0	0	0	0	0	0	0	0	0	0	0	0	0	0	0	0	0	3	3	1	0	0	0	0	0
751	64	14	17	1: VRx	2020-01-14	0	1	0	0	3	2	5	0	0	0	0	0	0	0	0	0	0	0	0	0	3	3	1	5	1	0	0	0
752	64	15	17	1: VRx	2020-01-15	0	0	0	0	0	0	0	0	0	0	0	0	0	0	0	0	0	0	0	0	3	3	1	0	0	0	0	0
753	64	16	17	1: VRx	2020-01-16	0	0	0	0	0	0	0	0	0	0	0	0	0	0	0	0	0	0	0	0	3	1	1	0	0	0	0	0
754	64	17	17	1: VRx	2020-01-17	0	0	0	0	5	0	5	0	0	0	0	0	0	0	0	0	0	0	0	0	3	3	1	5	0	0	0	0
755	65	Rcrd	14	0: Cntrl
756	65	1	14	0: Cntrl																								0	0	0	0	0	0
757	65	2	14	0: Cntrl	2020-01-04	0	0	0	0	0	0	0	0	0	0	0	0	0	0	0	0	0	0	0	0	3	1	1	0	0	0	0	0
758	65	3	14	0: Cntrl	2020-01-05	0	0	0	0	1	0	1	0	0	0	0	0	0	0	0	0	0	0	0	0	3	1	1	1	0	0	0	0
759	65	4	14	0: Cntrl	2020-01-06	0	0	0	0	1	0	1	2	1	0	0	0	0	2	1	0	0	0	0	0	1	1	1	4	0	2	0	1
760	65	5	14	0: Cntrl	2020-01-07	0	0	0	0	0	0	0	0	0	0	0	0	0	0	0	0	0	0	0	0	3	1	1	0	0	0	0	0
761	65	6	14	0: Cntrl	2020-01-08	0	0	0	0	0	0	0	3	0	0	0	0	0	0	0	0	0	0	0	0	3	1	1	0	0	3	0	0
762	65	7	14	0: Cntrl	2020-01-09	0	0	0	0	0	0	0	1	0	0	0	0	0	0	0	0	0	0	0	0	3	1	1	0	0	1	0	0
763	65	8	14	0: Cntrl	2020-01-10	0	0	0	0	0	0	0	0	0	0	0	0	0	0	1	1	0	0	0	0	3	1	1	0	0	0	1	1
764	65	9	14	0: Cntrl	2020-01-11	0	0	0	0	0	0	0	0	0	0	0	0	0	1	2	1	0	0	0	0	3	3	1	1	0	0	1	2
765	65	10	14	0: Cntrl	2020-01-12	0	0	0	0	0	0	0	1	0	0	0	0	0	0	1	0	0	0	0	0	3	3	1	0	0	1	0	1
766	65	11	14	0: Cntrl	2020-01-13	0	0	0	0	0	0	0	2	0	0	0	0	0	0	1	0	0	0	0	0	3	3	1	0	0	2	0	1
767	65	12	14	0: Cntrl	2020-01-14	0	0	0	0	0	0	0	0	0	0	0	0	0	0	1	0	0	0	0	0	1	3	1	0	0	0	0	1
768	65	13	14	0: Cntrl	2020-01-15	0	0	0	0	0	0	0	3	0	0	0	0	0	0	0	0	0	0	0	0	3	1	1	0	0	3	0	0
769	65	14	14	0: Cntrl	2020-01-16	0	0	0	0	0	0	0	2	0	0	0	0	0	0	3	0	0	0	0	0	3	1	1	0	0	2	0	3
770	66	Rcrd	35	1: VRx
771	66	1	35	1: VRx																								0	0	0	0	0	0
772	66	2	35	1: VRx																								0	0	0	0	0	0
773	66	3	35	1: VRx	2020-01-09	0	0	0	0	0	0	0	0	0	0	0	0	0	0	0	0	0	0	0	0	1	1	1	0	0	0	0	0
774	66	4	35	1: VRx	2020-01-10	0	0	0	0	0	0	0	0	0	0	0	0	0	0	0	0	0	0	0	1	1	3	1	0	0	0	0	1
775	66	5	35	1: VRx	2020-01-11	0	0	0	0	0	0	0	0	0	0	0	0	0	0	0	0	0	0	0	0	3	3	1	0	0	0	0	0
776	66	6	35	1: VRx	2020-01-12	0	0	0	0	0	0	0	0	0	0	0	0	0	0	0	0	0	0	0	0	3	3	1	0	0	0	0	0
777	66	7	35	1: VRx	2020-01-13	0	0	0	0	0	0	0	0	0	0	0	0	0	0	0	0	0	0	0	0	1	1	1	0	0	0	0	0
778	66	8	35	1: VRx	2020-01-14	0	0	0	0	0	0	0	0	0	0	0	0	0	0	0	0	0	0	0	0	1	3	1	0	0	0	0	0
779	66	9	35	1: VRx	2020-01-15	0	0	1	0	0	0	1	0	0	0	0	0	0	0	0	0	0	0	0	0	1	1	1	1	0	0	0	0
780	66	10	35	1: VRx	2020-01-16	0	2	0	0	0	0	0	0	0	0	0	0	0	0	0	0	0	0	0	0	3	1	1	0	2	0	0	0
781	66	11	35	1: VRx	2020-01-17	0	2	0	0	0	0	0	0	0	0	0	0	0	0	0	0	0	0	0	0	3	3	1	0	2	0	0	0
782	66	12	35	1: VRx	2020-01-18	0	2	0	0	0	0	0	0	0	0	0	0	0	0	0	0	0	0	0	0	3	3	1	0	2	0	0	0
783	66	13	35	1: VRx	2019-01-19	0	5	0	0	0	0	0	0	0	0	0	0	0	0	0	0	0	0	0	0	3	3	1	0	5	0	0	0
784	66	14	35	1: VRx	2019-01-20	0	0	0	0	0	0	0	0	0	0	0	0	0	0	0	0	0	0	0	0	3	3	1	0	0	0	0	0
785	66	15	35	1: VRx	2020-01-21	0	1	0	0	0	0	0		0	0	0	0	0	0	0	0	0	0	0	0	1	3	1	0	1	0	0	0
786	66	16	35	1: VRx	2020-01-22	0	1	0	0	0	0	0	0	0	0	0	0	0	0	0	0	0	0	0	0	3	3	1	0	1	0	0	0
787	66	17	35	1: VRx	2020-01-23	0	1	0	0	0	0	0	0	0	0	0	0	0	0	0	0	0	0	0	0	3	3	1	0	1	0	0	0
788	66	18	35	1: VRx	2020-01-24	0	0	0	0	0	0	0	0	0	0	0	0	0	0	0	0	0	0	0	0	3	3	1	0	0	0	0	0
789	66	19	35	1: VRx	2019-01-25	0	0	0	0	0	0	0	0	0	0	0	0	0	0	0	0	0	0	0	0	3	3	1	0	0	0	0	0
790	66	20	35	1: VRx	2019-01-26	0	0	0	0	0	0	0	0	0	0	0	0	0	0	0	0	0	0	0	0	3	3	1	0	0	0	0	0
791	66	21	35	1: VRx	2020-01-27	0	0	0	0	0	0	0	0	0	0	0	0	0	2	0	0	0	0	0	0	1	1	1	2	0	0	0	0
792	66	22	35	1: VRx	2020-01-28	0	0	0	0	0	0	0	0	0	0	0	0	0	0	0	0	0	0	0	0	1	1	1	0	0	0	0	0
793	66	23	35	1: VRx	2020-01-29	0	2	0	0	0	0	0	0	0	0	0	0	0	0	0	0	0	0	0	0	3	3	1	0	2	0	0	0
794	66	24	35	1: VRx	2020-01-30	0	0	0	0	0	0	0	0	0	0	0	0	0	0	0	0	0	0	0	0	3	2	1	0	0	0	0	0
795	66	25	35	1: VRx	2020-01-31	0	0	0	0	0	0	0	0	0	0	0	0	0	0	0	0	0	0	0	0	3	3	1	0	0	0	0	0
796	66	26	35	1: VRx	2020-02-01	0	0	0	0	0	0	0	0	0	0	0	0	0	0	0	0	0	0	0	0	3	3	1	0	0	0	0	0
797	66	27	35	1: VRx	2020-02-02	0	2	0	0	0	0	0	0	0	0	0	0	0	0	0	0	0	0	0	0	3	3	1	0	2	0	0	0
798	66	28	35	1: VRx	2020-02-03	0	0	0	0	0	0	0	0	0	0	0	0	0	0	0	0	0	0	0	0	3	1	1	0	0	0	0	0
799	66	29	35	1: VRx	2020-02-04	0	0	0	0	0	0	0	0	0	0	0	0	0	0	0	0	0	0	0	0	3	1	1	0	0	0	0	0
800	66	30	35	1: VRx	2020-02-05	0	0	0	0	0	0	0	0	0	0	0	0	0	0	0	0	0	0	0	0	3	1	1	0	0	0	0	0
801	66	Dupl	35	1: VRx																									0	0	0	0	0
802	66	31	35	1: VRx	2020-02-06	0	0	0	0	0	0	0	0	0	0	0	0	0	0	0	0	0	0	0	0	3	1	1	0	0	0	0	0
803	66	32	35	1: VRx	2020-02-07	0	1	0	0	0	0	0	0	0	0	0	0	0	0	0	0	0	0	0	0	1	1	1	0	1	0	0	0
804	66	33	35	1: VRx	2020-02-08	0	1	0	0	0	0	0	0	0	0	0	0	0	0	0	0	0	0	0	0	3	3	1	0	1	0	0	0
805	66	34	35	1: VRx	2020-02-09	0	2	0	0	0	0	0	0	1	0	0	0	0	0	0	0	0	0	0	0	3	3	1	1	2	0	0	0
806	66	35	35	1: VRx	2020-02-10	0	0	0	0	0	0	0	0	0	0	0	0	0	0	0	0	0	0	0	0	3	3	1	0	0	0	0	0
807	67	Rcrd	3	0: Cntrl
808	67	1	3	0: Cntrl	2020-01-21	0	0	0	0	1	0	1	3	2	0	1	0	0	1	1	0	0	0	0	0	3	3	1	5	0	3	0	1
809	67	2	3	0: Cntrl	2020-01-22	0	0	0	0	0	0	0	4	0	0	0	0	0	0	2	0	0	0	0	0	3	3	1	0	0	4	0	2
810	67	3	3	0: Cntrl	2020-01-23	0	0	0	0	1	0	1	1	0	0	0	0	0	0	1	0	0	0	0	0	3	3	1	1	0	1	0	1
811	68	Rcrd	5	1: VRx
812	68	1	5	1: VRx																								0	0	0	0	0	0
813	68	2	5	1: VRx	2020-01-27	0	6	1	0	3	3	7	0	0	0	0	0	0	0	1	0	0	0	0	0	1	1	1	7	6	0	0	1
814	68	3	5	1: VRx	2020-01-28	1	3	0	0	1	2	3	0	0	0	0	0	0	0	0	0	0	1	0	0	3	3	1	3	4	0	1	0
815	68	4	5	1: VRx	2020-01-29	0	1	0	0	3	3	6	0	0	0	0	0	0	0	1	0	0	0	0	0	1	1	1	6	1	0	0	1
816	68	5	5	1: VRx	2020-01-30	0	0	0	0	0	1	1	0	0	0	0	0	0	0	0	0	0	0	0	0	3	1	1	1	0	0	0	0
817	69	Rcrd	12	0: Cntrl
818	69	1	12	0: Cntrl	2020-02-01	0	0	0	0	0	0	0	0	1	0	0	0	0	0	1	0	0	0	0	0	3	3	1	1	0	0	0	1
819	69	2	12	0: Cntrl	2020-02-02	0	1	0	0	0	0	0	0	0	0	0	0	0	0	0	0	0	0	0	0	3	3	1	0	1	0	0	0
820	69	3	12	0: Cntrl	2020-02-03	0	0	0	0	0	0	0	0	0	0	0	0	0	0	0	0	0	0	0	0	3	3	1	0	0	0	0	0
821	69	4	12	0: Cntrl	2020-02-04	0	1	4	0	1	2	7	0	0	0	0	1	0	2	0	0	0	0	0	0	3	3	1	10	1	0	0	0
822	69	5	12	0: Cntrl	2020-02-05 13:14:00	0	0	3	0	1	0	4	0	0	0	0	0	0	0	2	0	0	0	0	0	3	3	1	4	0	0	0	2
823	69	6	12	0: Cntrl	2020-02-06	0	0	0	0	0	0	0	0	0	0	0	0	0	0	0	0	0	0	0	0	3	3	1	0	0	0	0	0
824	69	7	12	0: Cntrl	2020-02-07	0	0	0	0	0	0	0	0	0	0	0	0	0	0	0	0	0	0	0	0	3	3	1	0	0	0	0	0
825	69	8	12	0: Cntrl	2020-02-08	0	0	0	0	0	0	0	0	0	0	0	0	0	0	0	0	0	0	0	0	3	3	1	0	0	0	0	0
826	69	9	12	0: Cntrl	2020-02-09	0	0	0	0	0	0	0	0	0	0	0	0	0	0	0	0	0	0	0	0	3	3	1	0	0	0	0	0
827	69	10	12	0: Cntrl	2020-02-10	0	0	0	0	0	0	0	0	0	0	0	0	0	0	0	0	0	0	0	0	3	3	1	0	0	0	0	0
828	69	11	12	0: Cntrl	2020-02-11	0	0	0	0	0	0	0	0	0	0	0	0	0	0	0	0	0	0	0	0	3	3	1	0	0	0	0	0
829	69	12	12	0: Cntrl	2020-02-12	0	0	0	0	0	0	0	0	0	0	0	0	0	0	0	0	0	0	0	0	3	3	1	0	0	0	0	0
830	70	Rcrd	3	1: VRx
831	70	1	3	1: VRx	2020-02-17	2	0	1	0	3	0	4	2	0	0	0	0	0	4	1	0	0	0	0	0	3	3	1	8	2	2	0	1
832	70	2	3	1: VRx	2020-02-18	3	0	0	0	3	1	4	1	0	0	0	0	0	0	0	0	0	0	0	0	3	2	1	4	3	1	0	0
833	70	3	3	1: VRx	2020-02-19	0	0	0	0	0	0	0	0	0	0	0	0	0	0	0	0	0	0	0	0	3	3	1	0	0	0	0	0
834	71	Rcrd	15	0: Cntrl
835	71	1	15	0: Cntrl	2020-02-20	0	0	0	0	0	0	0	0	0	0	0	0	0	0	0	0	0	0	0	0	3	3	1	0	0	0	0	0
836	71	2	15	0: Cntrl	2020-02-21	0	0	0	0	0	0	0	0	0	0	0	0	0	0	0	0	0	0	0	0	3	3	1	0	0	0	0	0
837	71	3	15	0: Cntrl	2020-02-22	0	0	0	0	0	0	0	0	0	0	0	0	0	0	0	0	0	0	0	0	3	3	1	0	0	0	0	0
838	71	4	15	0: Cntrl	2020-02-23	0	0	0	0	0	0	0	0	0	0	0	0	0	0	0	0	0	0	0	0	3	3	1	0	0	0	0	0
839	71	5	15	0: Cntrl	2020-02-24	0	0	0	0	0	0	0	0	0	0	0	0	0	0	0	0	0	0	0	0	1	1	1	0	0	0	0	0
840	71	6	15	0: Cntrl	2020-02-25	0	0	0	0	0	0	0	0	0	0	0	0	0	0	0	0	0	0	0	0	3	3	1	0	0	0	0	0
841	71	7	15	0: Cntrl	2020-02-26	0	0	0	0	0	0	0	0	0	0	0	0	0	0	0	0	0	0	0	0	1	2	1	0	0	0	0	0
842	71	8	15	0: Cntrl	2020-02-27	0	0	0	0	0	0	0	0	0	0	0	0	0	0	0	0	0	0	0	0	3	1	1	0	0	0	0	0
843	71	9	15	0: Cntrl	2020-02-28	0	0	0	0	0	0	0	0	0	0	0	0	0	0	0	0	0	0	0	0	3	1	1	0	0	0	0	0
844	71	10	15	0: Cntrl	2020-02-29	0	0	0	0	0	0	0	0	0	0	0	0	0	0	0	0	0	0	0	0	3	3	1	0	0	0	0	0
845	71	11	15	0: Cntrl	2020-03-01	0	0	0	0	0	0	0	0	0	0	0	0	0	0	0	0	0	0	0	0	3	3	1	0	0	0	0	0
846	71	12	15	0: Cntrl	2020-03-02	0	0	0	0	0	0	0	0	0	0	0	0	0	0	0	0	0	0	0	0	3	1	1	0	0	0	0	0
847	71	13	15	0: Cntrl	2020-03-03	0	0	0	0	0	0	0	0	0	0	0	0	0	0	0	0	0	0	0	0	3	1	1	0	0	0	0	0
848	71	14	15	0: Cntrl	2020-03-04	0	0	0	0	0	0	0	0	0	0	0	0	0	0	0	0	0	0	0	0	3	1	1	0	0	0	0	0
849	71	15	15	0: Cntrl	2020-03-05	0	0	0	0	0	0	0	0	0	0	0	0	0	0	0	0	0	0	0	0	1	1	1	0	0	0	0	0
850	72	Rcrd	6	1: VRx
851	72	1	6	1: VRx	2020-02-19	0	0	0	0	0	0	0	0	0	0	0	0	0	0	0	0	0	0	0	0	3	3	1	0	0	0	0	0
852	72	2	6	1: VRx	2020-02-20	0	1	0	0	0	0	0	0	0	0	0	0	0	0	0	0	0	0	0	0	3	3	1	0	1	0	0	0
853	72	3	6	1: VRx	2020-02-21	0	0	0	0	0	0	0	0	0	0	0	0	0	0	0	0	0	0	0	0	3	3	1	0	0	0	0	0
854	72	4	6	1: VRx	2020-02-22	0	0	0	0	0	0	0	0	0	0	0	0	0	0	0	0	0	0	0	0	3	3	1	0	0	0	0	0
855	72	5	6	1: VRx	2020-02-23	0	0	0	0	0	0	0	0	0	0	0	0	0	0	0	0	0	0	0	0	3	3	1	0	0	0	0	0
856	72	6	6	1: VRx	2020-02-24	0	0	0	0	0	0	0	0	0	0	0	0	0	0	0	0	0	0	0	0	3	3	1	0	0	0	0	0
857	73	Rcrd	9	1: VRx
858	73	1	9	1: VRx	2020-02-16	0	0	0	0	0	0	0	0	0	0	0	0	0	0	0	0	0	0	0	0	3	3	1	0	0	0	0	0
859	73	2	9	1: VRx	2020-02-17	0	0	0	0	0	0	0	0	0	0	0	0	0	0	0	0	0	0	0	0	3	3	1	0	0	0	0	0
860	73	3	9	1: VRx	2020-02-18	0	0	0	0	0	0	0	0	0	0	0	0	0	0	0	0	0	0	0	0	3	1	1	0	0	0	0	0
861	73	4	9	1: VRx	2020-02-19	0	0	0	0	0	0	0	0	0	0	0	0	0	0	0	0	0	0	0	0	3	1	1	0	0	0	0	0
862	73	5	9	1: VRx	2020-02-20	0	2	0	0	0	0	0	0	1	0	0	0	0	0	0	0	0	0	0	0	3	1	1	1	2	0	0	0
863	73	6	9	1: VRx	2020-02-21	0	0	0	0	0	0	0	0	0	0	0	0	0	0	0	0	0	0	0	0	3	1	1	0	0	0	0	0
864	73	7	9	1: VRx	2020-02-22	0	0	0	0	0	0	0	0	0	0	0	0	0	0	0	0	0	0	0	0	3	3	1	0	0	0	0	0
865	73	8	9	1: VRx	2020-02-23	0	2	0	0	0	0	0	0	0	0	0	0	0	0	0	0	0	0	0	0	3	3	1	0	2	0	0	0
866	73	9	9	1: VRx	2020-02-24	0	0	0	0	0	0	0	0	0	0	0	0	0	0	0	0	0	0	0	0	3	3	1	0	0	0	0	0
867	74	Rcrd	7	0: Cntrl
868	74	1	7	0: Cntrl	2020-02-22	0	0	0	0	1	0	1	0	0	0	0	0	0	0	0	0	0	0	0	0	3	3	1	1	0	0	0	0
869	74	2	7	0: Cntrl	2020-02-23	0	0	0	0	1	0	1	0	0	0	0	0	0	0	0	0	0	0	0	0	3	3	1	1	0	0	0	0
870	74	3	7	0: Cntrl	2020-02-24	0	0	0	0	4	1	5	0	0	0	0	0	0	0	1	0	0	0	0	0	1	1	1	5	0	0	0	1
871	74	4	7	0: Cntrl	2020-02-25	0	0	0	0	2	1	3	0	0	0	0	0	0	0	1	0	0	0	0	0	3	1	1	3	0	0	0	1
872	74	5	7	0: Cntrl	2020-02-26	0	0	0	0	2	0	2	0	0	0	0	0	0	0	1	0	0	0	0	0	3	1	1	2	0	0	0	1
873	74	6	7	0: Cntrl	2020-02-27	0	0	0	0	2	0	2	0	0	0	0	0	0	0	0	0	0	0	0	0	3	1	1	2	0	0	0	0
874	74	7	7	0: Cntrl	2020-02-28	0	0	0	0	1	0	1	0	0	0	0	0	0	0	0	0	0	0	0	0	3	3	1	1	0	0	0	0
875	75	Rcrd	8	1: VRx
876	75	1	8	1: VRx																								0	0	0	0	0	0
877	75	2	8	1: VRx	2020-02-25	0	0	0	0	0	0	0	0	0	0	0	0	0	0	0	0	0	0	0	0	1	1	1	0	0	0	0	0
878	75	3	8	1: VRx	2020-02-26	0	0	0	0	0	0	0	0	0	0	0	0	0	0	0	0	0	0	0	0	3	1	1	0	0	0	0	0
879	75	4	8	1: VRx	2020-02-27	0	0	0	0	0	0	0	0	0	0	0	0	0	0	0	0	0	0	0	0	2	1	1	0	0	0	0	0
880	75	5	8	1: VRx	2020-02-28	0	0	0	0	0	0	0	0	0	0	0	0	0	0	0	0	0	0	0	0	2	1	1	0	0	0	0	0
881	75	6	8	1: VRx	2020-02-29	0	0	0	0	3	0	3	0	0	0	0	0	0	0	0	0	0	0	0	0	3	3	1	3	0	0	0	0
882	75	7	8	1: VRx	2020-03-01	0	0	0	0	0	0	0	0	0	0	0	0	0	0	0	0	0	0	0	0	3	3	1	0	0	0	0	0
883	75	8	8	1: VRx	2020-03-02	0	0	0	0	0	0	0	0	0	0	0	0	0	0	0	0	0	0	0	0	3	1	1	0	0	0	0	0
884	76	Rcrd	52	0: Cntrl
885	76	1	52	0: Cntrl	2020-02-22	0	0	0	0	0	0	0	0	0	0	0	0	0	0	0	0	0	0	0	0	3	3	1	0	0	0	0	0
886	76	2	52	0: Cntrl	2020-02-23	0	0	0	0	0	0	0	0	0	0	0	0	0	0	0	0	0	0	0	0	3	3	1	0	0	0	0	0
887	76	3	52	0: Cntrl	2020-02-24	0	0	0	0	0	0	0	0	0	0	0	0	0	0	0	0	0	0	0	0	1	1	1	0	0	0	0	0
888	76	4	52	0: Cntrl	2020-02-25	0	0	0	0	0	0	0	0	0	0	0	0	0	0	0	0	0	0	0	0	2	2	1	0	0	0	0	0
889	76	5	52	0: Cntrl	2020-02-26	0	0	0	0	0	0	0	0	0	0	0	0	0	0	0	0	0	0	0	0	3	1	1	0	0	0	0	0
890	76	6	52	0: Cntrl	2020-02-27	0	0	0	0	0	0	0	0	0	0	0	0	0	0	0	0	0	0	0	0	1	1	1	0	0	0	0	0
891	76	7	52	0: Cntrl	2020-02-28	0	1	0	0	0	0	0	0	0	0	0	0	0	0	0	0	0	0	0	0	3	3	1	0	1	0	0	0
892	76	8	52	0: Cntrl	2020-02-29	0	0	0	0	0	0	0	0	0	0	0	0	0	0	0	0	0	0	0	0	3	3	1	0	0	0	0	0
893	76	9	52	0: Cntrl	2020-03-01	0	0	0	0	0	0	0	0	0	0	0	0	0	0	0	0	0	0	0	0	3	3	1	0	0	0	0	0
894	76	10	52	0: Cntrl	2020-03-02	0	0	0	0	0	0	0	0	0	0	0	0	0	0	0	0	0	0	0	0	1	1	1	0	0	0	0	0
895	76	11	52	0: Cntrl	2020-03-03	0	1	0	0	0	1	1	0	0	0	0	0	0	0	0	0	0	0	0	0	3	2	1	1	1	0	0	0
896	76	12	52	0: Cntrl	2020-03-04	0	0	0	0	0	0	0	0	0	0	0	0	0	0	0	0	0	0	0	0	2	2	1	0	0	0	0	0
897	76	13	52	0: Cntrl	2020-03-05	0	0	0	0	1	0	1	0	0	0	0	0	0	0	0	0	0	0	0	0	2	2	1	1	0	0	0	0
898	76	14	52	0: Cntrl	2020-03-06	0	3	0	0	0	0	0	0	0	0	0	0	0	0	0	0	0	0	0	0	3	3	1	0	3	0	0	0
899	76	15	52	0: Cntrl	2020-03-07	0	0	0	0	0	0	0	0	0	0	0	0	0	0	0	0	0	0	0	0	3	3	1	0	0	0	0	0
900	76	16	52	0: Cntrl	2020-03-08	0	0	0	0	0	0	0	0	0	0	0	0	0	0	0	0	0	0	0	0	3	3	1	0	0	0	0	0
901	76	17	52	0: Cntrl	2020-03-09	0	0	0	0	0	0	0	0	0	0	0	0	0	0	0	0	0	0	0	0	3	3	1	0	0	0	0	0
902	76	18	52	0: Cntrl	2020-03-10	0	0	0	0	0	0	0	0	0	0	0	0	0	0	0	0	0	0	0	0	1	3	1	0	0	0	0	0
903	76	19	52	0: Cntrl	2020-03-11	0	0	0	0	0	0	0	0	0	0	0	0	0	0	0	0	0	0	0	0	3	2	1	0	0	0	0	0
904	76	20	52	0: Cntrl	2020-03-12	0	0	0	0	1	0	1	0	0	0	0	0	0	0	0	0	0	0	0	0	1	1	1	1	0	0	0	0
905	76	21	52	0: Cntrl	2020-03-13	0	0	0	0	0	0	0	0	0	0	0	0	0	0	0	0	0	0	0	0	1	1	1	0	0	0	0	0
906	76	22	52	0: Cntrl	2020-03-14	0	0	0	0	1	0	1	0	0	0	0	0	0	0	0	0	0	0	0	0	3	3	1	1	0	0	0	0
907	76	23	52	0: Cntrl	2020-03-15	0	0	0	0	0	0	0	0	0	0	0	0	0	0	0	0	0	0	0	0	3	3	1	0	0	0	0	0
908	76	24	52	0: Cntrl	2020-03-16	0	0	0	0	0	0	0	0	0	0	0	0	0	0	0	0	0	0	0	0	3	1	1	0	0	0	0	0
909	76	25	52	0: Cntrl	2020-03-17	0	0	0	0	0	0	0	0	0	0	0	0	0	0	0	0	0	0	0	0	3	1	1	0	0	0	0	0
910	76	26	52	0: Cntrl	2020-03-18	0	0	0	0	0	0	0	0	0	0	0	0	0	0	0	0	0	0	0	0	3	1	1	0	0	0	0	0
911	76	27	52	0: Cntrl	2020-03-19	0	0	0	0	0	0	0	0	0	0	0	0	0	0	0	0	0	0	0	0	1	1	1	0	0	0	0	0
912	76	28	52	0: Cntrl	2020-03-20	0	0	0	0	0	0	0	0	0	0	0	0	0	0	0	0	0	0	0	0	3	1	1	0	0	0	0	0
913	76	29	52	0: Cntrl	2020-03-21	0	1	0	0	0	0	0	0	0	0	0	0	0	0	0	0	0	0	0	0	3	3	1	0	1	0	0	0
914	76	30	52	0: Cntrl	2020-03-22	0	0	0	0	0	0	0	0	0	0	0	0	0	0	0	0	0	0	0	0	3	3	1	0	0	0	0	0
915	76	Dupl	52	0: Cntrl																									0	0	0	0	0
916	76	31	52	0: Cntrl	2020-03-23	0	0	0	0	0	0	0	0	0	0	0	0	0	0	0	0	0	0	0	0	3	2	1	0	0	0	0	0
917	76	32	52	0: Cntrl	2020-03-24	0	0	0	0	0	0	0	0	0	0	0	0	0	0	0	0	0	0	0	0	3	3	1	0	0	0	0	0
918	76	33	52	0: Cntrl	2020-03-25	0	0	0	0	0	0	0	0	0	0	0	0	0	0	0	0	0	0	0	0	3	3	1	0	0	0	0	0
919	76	34	52	0: Cntrl	2020-03-26	0	0	0	0	0	0	0	0	0	0	0	0	0	0	0	0	0	0	0	0	3	2	1	0	0	0	0	0
920	76	35	52	0: Cntrl	2020-03-27	0	0	0	0	0	0	0	0	0	0	0	0	0	0	0	0	0	0	0	0	3	2	1	0	0	0	0	0
921	76	36	52	0: Cntrl	2020-03-28	0	0	0	0	0	0	0	0	0	0	0	0	0	0	0	0	0	0	0	0	3	3	1	0	0	0	0	0
922	76	37	52	0: Cntrl	2020-03-29	0	0	0	0	0	0	0	0	0	0	0	0	0	0	0	0	0	0	0	0	3	3	1	0	0	0	0	0
923	76	38	52	0: Cntrl	2020-03-30	0	0	0	0	0	0	0	0	0	0	0	0	0	0	0	0	0	0	0	0	3	2	1	0	0	0	0	0
924	76	39	52	0: Cntrl	2020-03-31	0	0	0	0	0	0	0	0	0	0	0	0	0	0	0	0	0	0	0	0	3	2	1	0	0	0	0	0
925	76	40	52	0: Cntrl	2020-04-01	0	0	0	0	0	0	0	0	0	0	0	0	0	0	0	0	0	0	0	0	3	3	1	0	0	0	0	0
926	76	41	52	0: Cntrl	2020-04-02	0	0	0	0	0	0	0	0	0	0	0	0	0	0	0	0	0	0	0	0	3	2	1	0	0	0	0	0
927	76	42	52	0: Cntrl	2020-04-03	0	0	0	0	0	0	0	0	0	0	0	0	0	0	0	0	0	0	0	0	3	3	1	0	0	0	0	0
928	76	43	52	0: Cntrl	2020-04-04	0	1	0	0	0	1	1	0	0	0	0	0	0	0	0	0	0	0	0	0	3	3	1	1	1	0	0	0
929	76	44	52	0: Cntrl	2020-04-05	0	0	0	0	0	0	0	0	0	0	0	0	0	0	0	0	0	0	0	0	3	3	1	0	0	0	0	0
930	76	45	52	0: Cntrl	2020-04-06	0	2	0	0	0	1	1	0	0	0	0	0	0	0	0	0	0	0	0	0	3	2	1	1	2	0	0	0
931	76	46	52	0: Cntrl	2020-04-07	0	0	0	0	0	0	0	0	0	0	0	0	0	0	0	0	0	0	0	0	3	2	1	0	0	0	0	0
932	76	47	52	0: Cntrl	2020-04-08	0	0	0	0	0	0	0	0	0	0	0	0	0	0	1	0	0	0	0	0	3	2	1	0	0	0	0	1
933	76	48	52	0: Cntrl	2020-04-09	0	0	0	0	0	0	0	0	0	0	0	0	0	0	0	0	0	0	0	0	3	1	1	0	0	0	0	0
934	76	49	52	0: Cntrl	2020-04-10	0	0	0	0	0	0	0	0	0	0	0	0	0	0	0	0	0	0	0	0	3	3	1	0	0	0	0	0
935	76	50	52	0: Cntrl	2020-04-11	0	0	0	0	0	0	0	0	0	0	0	0	0	0	0	0	0	0	0	0	3	3	1	0	0	0	0	0
936	76	51	52	0: Cntrl	2020-04-12	0	0	0	0	0	0	0	0	0	0	0	0	0	0	0	0	0	0	0	0	3	3	1	0	0	0	0	0
937	76	52	52	0: Cntrl	2020-04-13	0	0	0	0	0	0	0	0	0	0	1	0	0	0	2	0	0	0	0	1	3	3	1	1	0	0	0	3
938	77	Rcrd	12	0: Cntrl
939	77	1	12	0: Cntrl	2020-02-29	0	0	1	0	0	0	1	0	0	0	0	0	0	0	1	0	0	0	0	0	3	3	1	1	0	0	0	1
940	77	2	12	0: Cntrl	2020-03-01	0	0	0	0	0	0	0	0	0	0	0	0	0	0	0	0	0	0	0	0	3	3	1	0	0	0	0	0
941	77	3	12	0: Cntrl	2020-02-02	0	0	0	0	0	0	0	0	0	0	0	0	0	0	0	0	0	0	0	0	1	1	1	0	0	0	0	0
942	77	4	12	0: Cntrl	2020-03-03	0	0	0	0	0	0	0	0	0	0	0	0	0	0	1	0	0	0	0	0	3	1	1	0	0	0	0	1
943	77	5	12	0: Cntrl	2020-03-04	0	0	0	0	0	0	0	0	0	0	0	0	0	0	0	0	0	0	0	0	1	1	1	0	0	0	0	0
944	77	6	12	0: Cntrl	2020-03-05	0	0	0	0	0	0	0	0	0	0	0	0	0	0	0	0	0	0	0	0	1	1	1	0	0	0	0	0
945	77	7	12	0: Cntrl	2020-03-06	0	0	0	0	0	0	0	0	0	0	0	0	0	0	0	0	0	0	0	0	3	1	1	0	0	0	0	0
946	77	8	12	0: Cntrl	2020-03-07	0	0	0	0	0	0	0	0	0	0	0	0	0	0	0	0	0	0	0	0	3	3	1	0	0	0	0	0
947	77	9	12	0: Cntrl	2020-03-08	0	0	0	0	0	0	0	0	0	0	0	0	0	0	0	0	0	0	0	0	3	3	1	0	0	0	0	0
948	77	10	12	0: Cntrl	2020-03-09	0	0	0	0	0	0	0	0	0	0	0	0	0	0	0	0	0	0	0	0	3	1	1	0	0	0	0	0
949	77	11	12	0: Cntrl	2020-03-10	0	0	0	0	0	0	0	0	0	0	0	0	0	0	1	0	0	0	0	0	3	1	1	0	0	0	0	1
950	77	12	12	0: Cntrl	2020-03-11	0	0	0	0	0	0	0	0	0	0	0	0	0	0	0	0	0	0	0	0	3	3	1	0	0	0	0	0

## Sheet: 3.NurseQs
OrigOrd	Record ID	Day	Dcnt	Arm	nursq_sesnumb	nursq_sesdate	nursq_sesdate_end	nursq_schedattempt	nursq_clinstab	nursq_clinstab_nopart	nursq_clinstab_anyelse	nursq_clinstab_other	nursq_assesby___1	nursq_assesby___2	nursq_assesby___3	nursq_assesby___4	nursq_assesoth	nursq_sched_test	nursq_schstaff___1	nursq_schstaff___2	nursq_scheoths	nursq_dissent	nursq_dissent_no	nursq_pt_dissent	nursq_pt_dissent_why	nursq_assent_rc	nursq_delir_status___1	nursq_delir_status___2	nursq_delir_status___3	nursq_delir_status___4	nursq_delir_status___5	nursq_delir_status___6	nursq_delir_status___7	nursq_delir_status___8	nursq_delir_status___9	nursq_delir_status___10	nursq_delir_status___11	nursq_delir_status___12	nursq_delir_status___13	nurseqs_complete	nursq_clinstab	nursq_clinstab_nopart	nursq_clinstab_anyelse	IsZero
1	1	Rcrd	7	1: VRx
2	1	1	7	1: VRx									0	0	0	0			0	0							0	0	0	0	0	0	0	0	0	0	0	0	0	0				0
3	1	2	7	1: VRx									0	0	0	0			0	0							0	0	0	0	0	0	0	0	0	0	0	0	0	0				0
4	1	3	7	1: VRx									0	0	0	0			0	0							0	0	0	0	0	0	0	0	0	0	0	0	0	0				0
5	1	4	7	1: VRx	1	2019-05-06 15:34:00	2019-05-06 16:06:00	1	1	0	1	beware bad mood, irritable due to pain/personality?	1	0	0	0		0	1	0		1		0		1	0	0	0	0	0	0	0	0	0	0	0	1	0	1	1	2	1	1
6	1	5	7	1: VRx	2	2019-05-07 13:48:00	2019-05-07 14:03:00	1	1	0	0		1	0	0	0		0	0	1	Primary nurse	1		0		1	0	0	0	0	0	0	0	0	0	0	0	1	0	1	1	2	2	1
7	1	6	7	1: VRx	3	2019-05-08 17:08:00	2019-05-08 17:15:00	1	1	0	1	Temperament- to watch for irritability	1	0	0	0		0	0	1	Primary nurse	1		1	Preoccupied with going to bathroom, having dinner and getting ready to be discharged in a couple hours.	1	0	0	0	0	0	0	0	0	0	0	0	1	0	1	1	2	1	1
8	1	7	7	1: VRx									0	0	0	0			0	0							0	0	0	0	0	0	0	0	0	0	0	0	0	0				0
9	2	Rcrd	14	1: VRx
10	2	1	14	1: VRx									0	0	0	0			0	0							0	0	0	0	0	0	0	0	0	0	0	0	0	0				0
11	2	2	14	1: VRx									0	0	0	0			0	0							0	0	0	0	0	0	0	0	0	0	0	0	0	0				0
12	2	3	14	1: VRx									0	0	0	0			0	0							0	0	0	0	0	0	0	0	0	0	0	0	0	0				0
13	2	4	14	1: VRx									0	0	0	0			0	0							0	0	0	0	0	0	0	0	0	0	0	0	0	0				0
14	2	5	14	1: VRx									0	0	0	0			0	0							0	0	0	0	0	0	0	0	0	0	0	0	0	0				0
15	2	6	14	1: VRx									0	0	0	0			0	0							0	0	0	0	0	0	0	0	0	0	0	0	0	0				0
16	2	7	14	1: VRx									0	0	0	0			0	0							0	0	0	0	0	0	0	0	0	0	0	0	0	0				0
17	2	8	14	1: VRx									0	0	0	0			0	0							0	0	0	0	0	0	0	0	0	0	0	0	0	0				0
18	2	9	14	1: VRx	1	2019-05-08 16:00:00	2019-05-08 16:32:00	1	1	0	0		1	0	0	0		0	1	0		1		0		1	0	0	0	0	0	0	0	0	0	0	0	1	0	1	1	2	2	1
19	2	10	14	1: VRx	2	2019-05-09 11:16:00	2019-05-09 11:43:00	1	1	0	0		1	0	0	0		0	1	0		1		0		1	0	0	0	0	0	0	0	0	0	0	0	1	0	1	1	2	2	1
20	2	11	14	1: VRx	3	2019-05-10 12:08:00	2019-05-10 12:28:00	2	1	0	0		1	1	0	0		0	1	0		1		0		1	0	0	0	0	0	0	0	0	0	0	0	1	0	1	1	2	2	1
21	2	12	14	1: VRx									0	0	0	0			0	0							0	0	0	0	0	0	0	0	0	0	0	0	0	0				0
22	2	13	14	1: VRx									0	0	0	0			0	0							0	0	0	0	0	0	0	0	0	0	0	0	0	0				0
23	2	14	14	1: VRx									0	0	0	0			0	0							0	0	0	0	0	0	0	0	0	0	0	0	0	0				0
24	3	Rcrd	5	0: Cntrl
25	3	1	5	0: Cntrl									0	0	0	0			0	0							0	0	0	0	0	0	0	0	0	0	0	0	0	0				0
26	3	2	5	0: Cntrl	1	2019-05-09 16:14:00	2019-05-09 16:22:00	1	1	0	0		0	1	0	0		0	0	1	Team lead	1		1	having a 'really rough time right now', agreed to me revisiting tomorrow	1	0	0	0	0	0	0	0	0	0	0	0	1	0	1	1	2	2	1
27	3	3	5	0: Cntrl	1	2019-05-10 14:31:00	2019-05-10 14:59:00	1	1	0	0		1	0	0	0		0	1	1	Primary nurse	1		0		1	0	0	0	0	0	0	0	0	0	0	0	1	0	1	1	2	2	1
28	3	4	5	0: Cntrl									0	0	0	0			0	0							0	0	0	0	0	0	0	0	0	0	0	0	0	0				0
29	3	5	5	0: Cntrl									0	0	0	0			0	0							0	0	0	0	0	0	0	0	0	0	0	0	0	0				0
30	4	Rcrd	4	0: Cntrl
31	4	1	4	0: Cntrl									0	0	0	0			0	0							0	0	0	0	0	0	0	0	0	0	0	0	0	0				0
32	4	2	4	0: Cntrl									0	0	0	0			0	0							0	0	0	0	0	0	0	0	0	0	0	0	0	0				0
33	4	3	4	0: Cntrl	1	2019-05-10 15:57:00	2019-05-10 16:08:00	2	1	0	0		0	1	0	0		0	1	0		1		0		1	0	0	0	0	0	0	0	0	0	0	0	1	0	1	1	2	2	1
34	4	4	4	0: Cntrl									0	0	0	0			0	0							0	0	0	0	0	0	0	0	0	0	0	0	0	0				0
35	5	Rcrd	13	1: VRx
36	5	1	13	1: VRx									0	0	0	0			0	0							0	0	0	0	0	0	0	0	0	0	0	0	0	0				0
37	5	2	13	1: VRx									0	0	0	0			0	0							0	0	0	0	0	0	0	0	0	0	0	0	0	0				0
38	5	3	13	1: VRx									0	0	0	0			0	0							0	0	0	0	0	0	0	0	0	0	0	0	0	0				0
39	5	4	13	1: VRx									0	0	0	0			0	0							0	0	0	0	0	0	0	0	0	0	0	0	0	0				0
40	5	5	13	1: VRx	1	2019-05-14 14:06:00	2019-05-14 14:10:00	1	1	0	0		1	0	0	0		0	1	0		1		1	not feeling well, come back tomorrow	1	0	0	0	0	0	0	0	0	0	0	1	0	0	1	1	2	2	1
41	5	6	13	1: VRx	1	2019-05-15 13:29:00	2019-05-15 13:35:00	2	1	0	0		1	0	0	0		0	0	1	Primary nurse	1		1	'I would not like to try that'	1	0	0	0	0	0	0	0	0	0	1	0	0	0	1	1	2	2	1
42	5	7	13	1: VRx									0	0	0	0			0	0							0	0	0	0	0	0	0	0	0	0	0	0	0	0				0
43	5	8	13	1: VRx	1	2019-05-17 10:42:00	2019-05-17 10:49:00	2	1	0	0		1	0	0	0		0	1	0		1		1	Patient didn't want to try it on	3	0	0	0	0	0	0	0	0	1	0	0	0	0	1	1	2	2	1
44	5	9	13	1: VRx									0	0	0	0			0	0							0	0	0	0	0	0	0	0	0	0	0	0	0	0				0
45	5	10	13	1: VRx									0	0	0	0			0	0							0	0	0	0	0	0	0	0	0	0	0	0	0	0				0
46	5	11	13	1: VRx									0	0	0	0			0	0							0	0	0	0	0	0	0	0	0	0	0	0	0	0				0
47	5	12	13	1: VRx	1	2019-05-21 15:41:00	2019-07-05 15:50:00	1	1	0	0		1	0	0	0		0	0	1	Primary nurse	1		1	'I don't need that I have my movies'	1	0	0	0	0	0	1	0	0	0	0	0	0	0	1	1	2	2	1
48	5	13	13	1: VRx	1	2019-05-22 11:08:00	2019-05-05 11:12:00	1	1	0	0		1	0	0	0		0	1	0		1		1	'no thank you' 'come back another day'	3	0	0	0	0	0	0	0	0	0	0	0	1	0	1	1	2	2	1
49	6	Rcrd	21	0: Cntrl
50	6	1	21	0: Cntrl									0	0	0	0			0	0							0	0	0	0	0	0	0	0	0	0	0	0	0	0				0
51	6	2	21	0: Cntrl									0	0	0	0			0	0							0	0	0	0	0	0	0	0	0	0	0	0	0	0				0
52	6	3	21	0: Cntrl									0	0	0	0			0	0							0	0	0	0	0	0	0	0	0	0	0	0	0	0				0
53	6	4	21	0: Cntrl									0	0	0	0			0	0							0	0	0	0	0	0	0	0	0	0	0	0	0	0				0
54	6	5	21	0: Cntrl									0	0	0	0			0	0							0	0	0	0	0	0	0	0	0	0	0	0	0	0				0
55	6	6	21	0: Cntrl									0	0	0	0			0	0							0	0	0	0	0	0	0	0	0	0	0	0	0	0				0
56	6	7	21	0: Cntrl									0	0	0	0			0	0							0	0	0	0	0	0	0	0	0	0	0	0	0	0				0
57	6	8	21	0: Cntrl									0	0	0	0			0	0							0	0	0	0	0	0	0	0	0	0	0	0	0	0				0
58	6	9	21	0: Cntrl									0	0	0	0			0	0							0	0	0	0	0	0	0	0	0	0	0	0	0	0				0
59	6	10	21	0: Cntrl									0	0	0	0			0	0							0	0	0	0	0	0	0	0	0	0	0	0	0	0				0
60	6	11	21	0: Cntrl									0	0	0	0			0	0							0	0	0	0	0	0	0	0	0	0	0	0	0	0				0
61	6	12	21	0: Cntrl									0	0	0	0			0	0							0	0	0	0	0	0	0	0	0	0	0	0	0	0				0
62	6	13	21	0: Cntrl									0	0	0	0			0	0							0	0	0	0	0	0	0	0	0	0	0	0	0	0				0
63	6	14	21	0: Cntrl									0	0	0	0			0	0							0	0	0	0	0	0	0	0	0	0	0	0	0	0				0
64	6	15	21	0: Cntrl	1	2019-05-17 10:59:00	2019-05-17 11:19:00	1	1	0	0		1	0	0	0		0	1	0		1		0		3	0	0	0	0	0	0	0	0	0	0	0	1	0	1	1	2	2	1
65	6	16	21	0: Cntrl									0	0	0	0			0	0							0	0	0	0	0	0	0	0	0	0	0	0	0	0				0
66	6	17	21	0: Cntrl									0	0	0	0			0	0							0	0	0	0	0	0	0	0	0	0	0	0	0	0				0
67	6	18	21	0: Cntrl	2	2019-05-21 16:01:00	2019-05-21 16:32:00	1	1	0	0		1	0	0	0		0	0	1	Primary nurse	1		0		1	0	0	0	0	0	0	0	0	0	0	0	1	0	1	1	2	2	1
68	6	19	21	0: Cntrl	3	2019-05-22 11:23:00	2019-05-22 11:34:00	1	1	0	0		1	0	0	0		0	1	0		1		0		3	0	0	0	0	0	0	0	0	1	0	0	0	0	1	1	2	2	1
69	6	20	21	0: Cntrl									0	0	0	0			0	0							0	0	0	0	0	0	0	0	0	0	0	0	0	0				0
70	6	21	21	0: Cntrl									0	0	0	0			0	0							0	0	0	0	0	0	0	0	0	0	0	0	0	0				0
71	7	Rcrd	7	0: Cntrl
72	7	1	7	0: Cntrl									0	0	0	0			0	0							0	0	0	0	0	0	0	0	0	0	0	0	0	0				0
73	7	2	7	0: Cntrl									0	0	0	0			0	0							0	0	0	0	0	0	0	0	0	0	0	0	0	0				0
74	7	3	7	0: Cntrl									0	0	0	0			0	0							0	0	0	0	0	0	0	0	0	0	0	0	0	0				0
75	7	4	7	0: Cntrl									0	0	0	0			0	0							0	0	0	0	0	0	0	0	0	0	0	0	0	0				0
76	7	5	7	0: Cntrl	1	2019-05-17 13:00:00	2019-05-17 13:21:00	1	1	0	0		1	0	0	0		0	0	1	Primary Nurse	1		0		3	0	0	0	0	0	1	0	0	0	0	0	0	0	1	1	2	2	1
77	7	6	7	0: Cntrl									0	0	0	0			0	0							0	0	0	0	0	0	0	0	0	0	0	0	0	0				0
78	7	7	7	0: Cntrl									0	0	0	0			0	0							0	0	0	0	0	0	0	0	0	0	0	0	0	0				0
79	8	Rcrd	11	1: VRx
80	8	1	11	1: VRx									0	0	0	0			0	0							0	0	0	0	0	0	0	0	0	0	0	0	0	0				0
81	8	2	11	1: VRx									0	0	0	0			0	0							0	0	0	0	0	0	0	0	0	0	0	0	0	0				0
82	8	3	11	1: VRx									0	0	0	0			0	0							0	0	0	0	0	0	0	0	0	0	0	0	0	0				0
83	8	4	11	1: VRx	1	2019-05-24 13:20:00	2019-05-24 13:51:00	1	1	0	0		1	0	0	0		0	1	0		1		0		3	0	0	0	0	0	0	0	0	0	0	0	1	0	1	1	2	2	1
84	8	5	11	1: VRx									0	0	0	0			0	0							0	0	0	0	0	0	0	0	0	0	0	0	0	0				0
85	8	6	11	1: VRx									0	0	0	0			0	0							0	0	0	0	0	0	0	0	0	0	0	0	0	0				0
86	8	7	11	1: VRx	2	2019-05-28 16:15:00	2019-05-28 16:17:00	2					0	0	0	0		1	1	0							0	0	0	0	0	0	0	0	0	0	0	0	0	1				1
87	8	8	11	1: VRx	2	2019-05-28 15:15:00	2019-05-28 15:22:00	2	1	0	0		0	0	0	1	Nurse on ward	0	0	1	Nurse on ward	1		1	whispered 'tired', pointed to head and stomach with pained expression	1	0	0	0	0	0	0	0	0	0	0	0	1	0	1	1	2	2	1
88	8	9	11	1: VRx	2	2019-05-29 11:13:00	2019-05-29 11:33:00	1	1	0	0		0	0	1	0		0	1	0		1		1	Agreed to questions but declined VR stating 'too heavy, would hurt my eyes'	1	0	0	0	0	0	0	0	0	0	0	0	1	0	1	1	2	2	1
89	8	10	11	1: VRx									0	0	0	0			0	0							0	0	0	0	0	0	0	0	0	0	0	0	0	0				0
90	8	11	11	1: VRx	2	2019-05-31 11:16:00	2019-05-31 11:26:00	1	1	0	0		1	0	0	0		0	1	0		1		1	waved hands in a no motion, 'enough, enough'	1	0	0	0	0	0	0	0	0	0	0	0	1	0	1	1	2	2	1
91	9	Rcrd	20	0: Cntrl
92	9	1	20	0: Cntrl									0	0	0	0			0	0							0	0	0	0	0	0	0	0	0	0	0	0	0	0				0
93	9	2	20	0: Cntrl									0	0	0	0			0	0							0	0	0	0	0	0	0	0	0	0	0	0	0	0				0
94	9	3	20	0: Cntrl									0	0	0	0			0	0							0	0	0	0	0	0	0	0	0	0	0	0	0	0				0
95	9	4	20	0: Cntrl									0	0	0	0			0	0							0	0	0	0	0	0	0	0	0	0	0	0	0	0				0
96	9	5	20	0: Cntrl									0	0	0	0			0	0							0	0	0	0	0	0	0	0	0	0	0	0	0	0				0
97	9	6	20	0: Cntrl	1	2019-06-03 15:08:00	2019-06-03 15:13:00	2	1	0	0		1	1	0	0		0	0	1	Primary nurse	1		1	'I don't speak English' agreed to questions when daughter present	1	0	0	0	0	0	0	0	0	0	0	1	0	0	1	1	2	2	1
98	9	7	20	0: Cntrl	1	2019-06-04 14:49:00	2019-06-04 14:59:00	1	1	0	0		1	0	0	0		0	0	1	Other nurse on ward	1		0		1	0	0	0	0	0	0	0	0	0	0	0	1	0	1	1	2	2	1
99	9	8	20	0: Cntrl	2	2019-06-05 16:00:00	2019-06-05 16:03:00	2	1	0	1	received hydromorphone dose recently	1	0	0	0		0	0	1	Primary nurse	1		0		6	0	0	0	0	0	0	0	0	0	0	0	1	0	1	1	2	1	1
100	9	9	20	0: Cntrl	3	2019-06-06 10:40:00	2019-06-06 10:49:00	1	1	0	1	Poor appetite, eats better with daughter	1	0	0	0		0	1	0		1		0		6	0	0	0	0	0	0	0	0	0	0	0	1	0	1	1	2	1	1
101	9	10	20	0: Cntrl	4	2019-06-07 11:44:00	2019-06-07 11:48:00	2	1	0	1	Patient continues to have poor appetite. IV line placed for hydration.	1	0	0	0		0	0	1	Primary nurse	1		0		1	0	0	0	0	0	0	0	0	0	0	0	1	0	1	1	2	1	1
102	9	11	20	0: Cntrl									0	0	0	0			0	0							0	0	0	0	0	0	0	0	0	0	0	0	0	0				0
103	9	12	20	0: Cntrl									0	0	0	0			0	0							0	0	0	0	0	0	0	0	0	0	0	0	0	0				0
104	9	13	20	0: Cntrl	5	2019-06-10 10:55:00	2019-06-10 11:02:00	1	1	0	0		1	0	0	0		0	0	1	Primary nurse	1		0		6	0	0	0	0	0	0	0	0	0	0	0	1	0	1	1	2	2	1
105	9	14	20	0: Cntrl	6	2019-06-11 10:41:00	2019-06-11 10:51:00	1	1	0	0		1	0	0	0		0	0	1	Primary nurse	1		0		6	0	0	0	0	0	0	0	0	0	0	0	1	0	1	1	2	2	1
106	9	15	20	0: Cntrl	7	2019-06-12 14:20:00	2019-06-12 14:27:00	2	1	0	0		1	0	0	0		0	0	1	Primary nurse	1		0		1	0	0	0	0	0	0	0	0	0	0	0	1	0	1	1	2	2	1
107	9	16	20	0: Cntrl	8	2019-06-13 14:59:00	2019-06-13 15:05:00	1	1	0	0		1	0	0	0		0	0	1	Primary Nurse	1		0		6	0	0	0	0	0	0	0	0	0	0	0	1	0	1	1	2	2	1
108	9	17	20	0: Cntrl	9	2019-06-14 13:12:00	2019-06-14 13:16:00	1	1	0	0		1	0	0	0		0	0	1	Primary nurse	1		0		1	0	0	0	0	0	0	0	0	0	0	0	1	0	1	1	2	2	1
109	9	18	20	0: Cntrl									0	0	0	0			0	0							0	0	0	0	0	0	0	0	0	0	0	0	0	0				0
110	9	19	20	0: Cntrl									0	0	0	0			0	0							0	0	0	0	0	0	0	0	0	0	0	0	0	0				0
111	9	20	20	0: Cntrl									0	0	0	0			0	0							0	0	0	0	0	0	0	0	0	0	0	0	0	0				0
112	10	Rcrd	3	1: VRx
113	10	1	3	1: VRx									0	0	0	0			0	0							0	0	0	0	0	0	0	0	0	0	0	0	0	0				0
114	10	2	3	1: VRx	1	2019-05-31 15:31:00	2019-05-31 16:13:00	1	1	0	0		1	0	0	0		0	1	0		1		0		1	0	0	0	0	0	0	0	0	0	0	1	0	0	1	1	2	2	1
115	10	3	3	1: VRx									0	0	0	0			0	0							0	0	0	0	0	0	0	0	0	0	0	0	0	0				0
116	11	Rcrd	11	1: VRx
117	11	1	11	1: VRx									0	0	0	0			0	0							0	0	0	0	0	0	0	0	0	0	0	0	0	0				0
118	11	2	11	1: VRx									0	0	0	0			0	0							0	0	0	0	0	0	0	0	0	0	0	0	0	0				0
119	11	3	11	1: VRx									0	0	0	0			0	0							0	0	0	0	0	0	0	0	0	0	0	0	0	0				0
120	11	4	11	1: VRx									0	0	0	0			0	0							0	0	0	0	0	0	0	0	0	0	0	0	0	0				0
121	11	5	11	1: VRx									0	0	0	0			0	0							0	0	0	0	0	0	0	0	0	0	0	0	0	0				0
122	11	6	11	1: VRx	1	2019-06-05 15:16:00	2019-06-05 15:38:00	1	1	0	1	'Gets a bit anxious'	0	1	0	0		0	0	1	Team lead	1		1	agreed to questions, declined VR, said come back tomorrow	6	0	0	0	0	0	0	0	0	0	0	0	1	0	1	1	2	1	1
123	11	7	11	1: VRx	2	2019-06-06 13:30:00	2019-06-06 13:53:00	1	1	0	1	HR106, confused, anxious	1	0	0	0		0	0	1	Primary nurse	1		0		1	0	0	0	0	0	0	0	0	0	0	0	1	0	1	1	2	1	1
124	11	8	11	1: VRx	2	2019-06-07 15:10:00	2019-06-07 15:22:00	2	1	0	0		0	1	0	0		0	0	1	Team lead	1		0		1	0	0	0	0	0	0	0	0	0	0	0	1	0	1	1	2	2	1
125	11	9	11	1: VRx									0	0	0	0			0	0							0	0	0	0	0	0	0	0	0	0	0	0	0	0				0
126	11	10	11	1: VRx									0	0	0	0			0	0							0	0	0	0	0	0	0	0	0	0	0	0	0	0				0
127	11	11	11	1: VRx	4	2019-06-10 11:42:00	2019-06-10 12:04:00	1	1	0	0		1	0	0	0		0	1	0		1		0		1	0	0	0	0	0	0	0	0	0	0	0	1	0	1	1	2	2	1
128	12	Rcrd	3	0: Cntrl
129	12	1	3	0: Cntrl									0	0	0	0			0	0							0	0	0	0	0	0	0	0	0	0	0	0	0	0				0
130	12	2	3	0: Cntrl									0	0	0	0			0	0							0	0	0	0	0	0	0	0	0	0	0	0	0	0				0
131	12	3	3	0: Cntrl									0	0	0	0			0	0							0	0	0	0	0	0	0	0	0	0	0	0	0	0				0
132	13	Rcrd	10	0: Cntrl
133	13	1	10	0: Cntrl									0	0	0	0			0	0							0	0	0	0	0	0	0	0	0	0	0	0	0	0				0
134	13	2	10	0: Cntrl	1	2019-06-13 15:38:00	2019-06-13 15:45:00	1	1	0	1	'Son is there, she is a bit agitated has some heat and pain sensation in her tummy'	0	1	0	0		0	0	1	Team lead	0	Patient very uncomfortable. Son declined				0	0	0	0	0	0	0	0	0	0	1	0	0	1	1	2	1	1
135	13	3	10	0: Cntrl									0	0	0	0			0	0							0	0	0	0	0	0	0	0	0	0	0	0	0	0				0
136	13	4	10	0: Cntrl									0	0	0	0			0	0							0	0	0	0	0	0	0	0	0	0	0	0	0	0				0
137	13	5	10	0: Cntrl									0	0	0	0			0	0							0	0	0	0	0	0	0	0	0	0	0	0	0	0				0
138	13	6	10	0: Cntrl	1	2019-06-17 15:51:00	2019-06-17 16:06:00	2	1	0	1	BP low around lunch	1	0	0	0		0	0	1	Primary nurse	1		0		6	0	0	0	0	0	0	0	0	0	0	0	1	0	1	1	2	1	1
139	13	7	10	0: Cntrl	2	2019-06-18 10:38:00	2019-06-18 10:47:00	1	1	0	1	bit tachycardic, bit lower BP, bit low HR	1	0	0	0		0	0	1	Primary nurse	1		0		6	0	0	0	0	0	0	0	0	0	0	0	1	0	1	1	2	1	1
140	13	8	10	0: Cntrl	3	2019-06-19 11:23:00	2019-06-19 11:36:00	1	1	0	1	HR a little up	0	1	0	0		0	0	1	Team lead	1		0		6	0	0	0	0	0	0	0	0	0	0	0	1	0	1	1	2	1	1
141	13	9	10	0: Cntrl	4	2019-06-20 11:25:00	2019-06-20 11:45:00	2	1	0	0		1	0	0	0		0	0	1	Primary nurse	1		0		6	0	0	0	0	0	0	0	0	0	0	0	1	0	1	1	2	2	1
142	13	10	10	0: Cntrl									0	0	0	0			0	0							0	0	0	0	0	0	0	0	0	0	0	0	0	0				0
143	14	Rcrd	5	1: VRx
144	14	1	5	1: VRx									0	0	0	0			0	0							0	0	0	0	0	0	0	0	0	0	0	0	0	0				0
145	14	2	5	1: VRx									0	0	0	0			0	0							0	0	0	0	0	0	0	0	0	0	0	0	0	0				0
146	14	3	5	1: VRx									0	0	0	0			0	0							0	0	0	0	0	0	0	0	0	0	0	0	0	0				0
147	14	4	5	1: VRx	1	2019-06-17 13:05:00	2019-06-17 13:26:00	1	1	0	0		1	0	0	0		0	1	1	Primary nurse	1		0		1	0	0	0	0	0	0	0	0	0	0	0	1	0	1	1	2	2	1
148	14	5	5	1: VRx									0	0	0	0			0	0							0	0	0	0	0	0	0	0	0	0	0	0	0	0				0
149	15	Rcrd	20	1: VRx
150	15	1	20	1: VRx									0	0	0	0			0	0							0	0	0	0	0	0	0	0	0	0	0	0	0	0				0
151	15	2	20	1: VRx									0	0	0	0			0	0							0	0	0	0	0	0	0	0	0	0	0	0	0	0				0
152	15	3	20	1: VRx	1	2019-06-18 16:46:00	2019-06-18 17:13:00	1	1	0	0		0	0	0	1	Charge nurse	0	0	1	Charge nurse	1		0		1	0	0	0	0	0	0	0	0	0	0	0	1	0	1	1	2	2	1
153	15	4	20	1: VRx	2	2019-06-19 15:53:00	2019-06-19 15:57:00	2	1	0	0		1	0	0	0		0	0	1	Primary nurse	1		1	'not interested in trying'	1	0	0	0	0	0	0	0	0	0	0	0	1	0	1	1	2	2	1
154	15	5	20	1: VRx	2	2019-06-20 14:14:00	2019-06-20 14:20:00	1	1	0	1	arm may be hurting	1	0	0	0		0	0	1	Primary nurse	1		1	assented to questions, declined VR	1	0	0	0	0	0	0	0	0	0	0	0	1	0	1	1	2	1	1
155	15	6	20	1: VRx	3	2019-06-21 14:38:00	2019-06-21 14:49:00	2	1	0	0		1	0	0	0		0	0	1	Primary nurse	1		1	agreed to questions, declined VR	6	0	0	0	0	0	0	0	0	0	0	0	1	0	1	1	2	2	1
156	15	7	20	1: VRx									0	0	0	0			0	0							0	0	0	0	0	0	0	0	0	0	0	0	0	0				0
157	15	8	20	1: VRx									0	0	0	0			0	0							0	0	0	0	0	0	0	0	0	0	0	0	0	0				0
158	15	9	20	1: VRx	4	2019-06-24 14:11:00	2019-06-24 14:27:00	1	1	0	0		1	0	0	0		0	0	1	Primary nurse	1		1	-'I don't want the Virtual Reality' -agreed to questions	1	0	0	0	0	0	0	0	0	0	0	0	1	0	1	1	2	2	1
159	15	10	20	1: VRx	5	2019-06-25 13:34:00	2019-06-25 13:36:00	1	1	0	0		0	0	0	1	Nurse on ward	0	0	1	Nurse on ward	1		1	'oh no not today', patient looked distressed	1	0	0	0	0	0	0	0	0	0	0	0	1	0	1	1	2	2	1
160	15	11	20	1: VRx									0	0	0	0			0	0							0	0	0	0	0	0	0	0	0	0	0	0	0	0				0
161	15	12	20	1: VRx	5	2019-06-27 13:18:00	2019-06-27 13:30:00	1	1	0	0		1	0	0	0		0	1	0		1		1	agreed to questions	3	0	0	0	0	0	0	0	0	0	0	0	1	0	1	1	2	2	1
162	15	13	20	1: VRx	6	2019-06-28 15:08:00	2019-06-28 15:13:00	1	1	0	0		1	0	0	0		0	0	1	Primary nurse	1		1	agreed to questions	6	0	0	0	0	0	0	0	0	0	0	0	1	0	1	1	2	2	1
163	15	14	20	1: VRx									0	0	0	0			0	0							0	0	0	0	0	0	0	0	0	0	0	0	0	0				0
164	15	15	20	1: VRx									0	0	0	0			0	0							0	0	0	0	0	0	0	0	0	0	0	0	0	0				0
165	15	16	20	1: VRx									0	0	0	0			0	0							0	0	0	0	0	0	0	0	0	0	0	0	0	0				0
166	15	17	20	1: VRx	7	2019-07-02 13:56:00	2019-07-02 14:00:00	1	1	0	0		1	0	0	0		0	0	1	Primary nurse	1		1	declined questions and VR, appeared tired	1	0	0	0	0	0	0	0	0	0	0	0	1	0	1	1	2	2	1
167	15	18	20	1: VRx	7	2019-07-03 11:16:00	2019-07-03 11:20:00	1	1	0	0		1	0	0	0		0	0	1	Primary Nurse	1		1	Did not agree to answer questions	6	0	0	0	0	0	0	0	0	0	0	0	1	0	1	1	2	2	1
168	15	19	20	1: VRx									0	0	0	0			0	0							0	0	0	0	0	0	0	0	0	0	0	0	0	0				0
169	15	20	20	1: VRx									0	0	0	0			0	0							0	0	0	0	0	0	0	0	0	0	0	0	0	0				0
170	16	Rcrd	5	1: VRx
171	16	1	5	1: VRx									0	0	0	0			0	0							0	0	0	0	0	0	0	0	0	0	0	0	0	0				0
172	16	2	5	1: VRx									0	0	0	0			0	0							0	0	0	0	0	0	0	0	0	0	0	0	0	0				0
173	16	3	5	1: VRx									0	0	0	0			0	0							0	0	0	0	0	0	0	0	0	0	0	0	0	0				0
174	16	4	5	1: VRx	1	2019-06-25 14:03:00	2019-06-25 14:20:00	1	1	0	0		1	0	0	0		0	0	1	Primary nurse	1		0		1	0	0	0	0	0	0	0	0	0	0	0	1	0	1	1	2	2	1
175	16	5	5	1: VRx	2	2019-06-26 11:05:00	2019-06-26 11:26:00	1	1	0	0		1	0	0	0		0	1	0		1		0		1	0	0	0	0	0	0	0	0	0	0	0	1	0	1	1	2	2	1
176	17	Rcrd	9	0: Cntrl
177	17	1	9	0: Cntrl									0	0	0	0			0	0							0	0	0	0	0	0	0	0	0	0	0	0	0	0				0
178	17	2	9	0: Cntrl									0	0	0	0			0	0							0	0	0	0	0	0	0	0	0	0	0	0	0	0				0
179	17	3	9	0: Cntrl									0	0	0	0			0	0							0	0	0	0	0	0	0	0	0	0	0	0	0	0				0
180	17	4	9	0: Cntrl									0	0	0	0			0	0							0	0	0	0	0	0	0	0	0	0	0	0	0	0				0
181	17	5	9	0: Cntrl									0	0	0	0			0	0							0	0	0	0	0	0	0	0	0	0	0	0	0	0				0
182	17	6	9	0: Cntrl									0	0	0	0			0	0							0	0	0	0	0	0	0	0	0	0	0	0	0	0				0
183	17	7	9	0: Cntrl	1	2019-06-27 14:35:00	2019-06-27 14:52:00	1	1	0	0		1	0	0	0		0	0	1	Primary nurse	1		0		1	0	0	0	0	0	0	0	0	0	0	0	1	0	1	1	2	2	1
184	17	8	9	0: Cntrl	2	2019-06-28 16:21:00	2019-06-28 16:31:00	2	1	0	0		1	0	0	0		0	0	1	Primary nurse	1		0		1	0	0	0	0	0	0	0	0	0	0	0	1	0	1	1	2	2	1
185	17	9	9	0: Cntrl									0	0	0	0			0	0							0	0	0	0	0	0	0	0	0	0	0	0	0	0				0
186	18	Rcrd	12	0: Cntrl
187	18	1	12	0: Cntrl									0	0	0	0			0	0							0	0	0	0	0	0	0	0	0	0	0	0	0	0				0
188	18	2	12	0: Cntrl									0	0	0	0			0	0							0	0	0	0	0	0	0	0	0	0	0	0	0	0				0
189	18	3	12	0: Cntrl	1	2019-07-03 16:29:00	2019-07-03 16:52:00	2	1	0	1	Hard of hearing	0	1	0	0		0	1	0		1		0		1	0	0	0	0	0	0	0	0	0	0	0	1	0	1	1	2	1	1
190	18	4	12	0: Cntrl	2	2019-07-04 11:42:00	2019-07-04 11:52:00	1	1	0	0		0	1	0	0		0	1	0		1		0		1	0	0	0	0	0	0	0	0	0	0	0	1	0	1	1	2	2	1
191	18	5	12	0: Cntrl	3	2019-07-05 13:23:00	2019-07-05 13:31:00	1	1	0	0		0	1	0	0		0	0	1	Team Lead	1		0		1	0	0	0	0	0	0	0	0	0	0	0	1	0	1	1	2	2	1
192	18	6	12	0: Cntrl									0	0	0	0			0	0							0	0	0	0	0	0	0	0	0	0	0	0	0	0				0
193	18	7	12	0: Cntrl									0	0	0	0			0	0							0	0	0	0	0	0	0	0	0	0	0	0	0	0				0
194	18	8	12	0: Cntrl	4	2019-07-08 13:36:00	2019-07-08 13:52:00	1	1	0	1	High blood pressure, has catheter	1	0	0	0		0	0	1	Primary Nurse	1		0		6	0	0	0	0	0	0	0	0	0	0	0	1	0	1	1	2	1	1
195	18	9	12	0: Cntrl	5	2019-07-09 13:21:00	2019-07-09 14:09:00	2	1	0	0		0	1	0	0		0	0	1	Team Lead	1		0		6	0	0	0	0	0	0	0	0	0	0	0	1	0	1	1	2	2	1
196	18	10	12	0: Cntrl	6	2019-07-10 11:23:00	2019-07-10 11:55:00	1	1	0	0		0	0	0	1	Covering nurse on break	0	0	1	Covering nurse on break	1		0		6	0	0	0	0	0	0	0	0	0	0	0	1	0	1	1	2	2	1
197	18	11	12	0: Cntrl	7	2019-07-11 11:08:00	2019-07-11 11:15:00	1	1	0	1	High blood pressure today	0	0	0	1	Other nurse, primary nurse on break	0	1	0		1		0		3	0	0	0	0	0	0	0	0	0	0	0	1	0	1	1	2	1	1
198	18	12	12	0: Cntrl	8	2019-07-12 11:00:00	2019-07-12 11:30:00	1	1	0	0		1	0	0	0		0	0	1	Primary nurse	1		0		6	0	0	0	0	0	0	0	0	0	0	0	1	0	1	1	2	2	1
199	19	Rcrd	20	1: VRx
200	19	1	20	1: VRx									0	0	0	0			0	0							0	0	0	0	0	0	0	0	0	0	0	0	0	0				0
201	19	2	20	1: VRx									0	0	0	0			0	0							0	0	0	0	0	0	0	0	0	0	0	0	0	0				0
202	19	3	20	1: VRx									0	0	0	0			0	0							0	0	0	0	0	0	0	0	0	0	0	0	0	0				0
203	19	4	20	1: VRx									0	0	0	0			0	0							0	0	0	0	0	0	0	0	0	0	0	0	0	0				0
204	19	5	20	1: VRx									0	0	0	0			0	0							0	0	0	0	0	0	0	0	0	0	0	0	0	0				0
205	19	6	20	1: VRx									0	0	0	0			0	0							0	0	0	0	0	0	0	0	0	0	0	0	0	0				0
206	19	7	20	1: VRx									0	0	0	0			0	0							0	0	0	0	0	0	0	0	0	0	0	0	0	0				0
207	19	8	20	1: VRx									0	0	0	0			0	0							0	0	0	0	0	0	0	0	0	0	0	0	0	0				0
208	19	9	20	1: VRx									0	0	0	0			0	0							0	0	0	0	0	0	0	0	0	0	0	0	0	0				0
209	19	10	20	1: VRx									0	0	0	0			0	0							0	0	0	0	0	0	0	0	0	0	0	0	0	0				0
210	19	11	20	1: VRx									0	0	0	0			0	0							0	0	0	0	0	0	0	0	0	0	0	0	0	0				0
211	19	12	20	1: VRx									0	0	0	0			0	0							0	0	0	0	0	0	0	0	0	0	0	0	0	0				0
212	19	13	20	1: VRx									0	0	0	0			0	0							0	0	0	0	0	0	0	0	0	0	0	0	0	0				0
213	19	14	20	1: VRx									0	0	0	0			0	0							0	0	0	0	0	0	0	0	0	0	0	0	0	0				0
214	19	15	20	1: VRx									0	0	0	0			0	0							0	0	0	0	0	0	0	0	0	0	0	0	0	0				0
215	19	16	20	1: VRx									0	0	0	0			0	0							0	0	0	0	0	0	0	0	0	0	0	0	0	0				0
216	19	17	20	1: VRx									0	0	0	0			0	0							0	0	0	0	0	0	0	0	0	0	0	0	0	0				0
217	19	18	20	1: VRx									0	0	0	0			0	0							0	0	0	0	0	0	0	0	0	0	0	0	0	0				0
218	19	19	20	1: VRx									0	0	0	0			0	0							0	0	0	0	0	0	0	0	0	0	0	0	0	0				0
219	19	20	20	1: VRx	1	2019-07-04 13:39:00	2019-07-04 13:43:00	1	1	0	0		0	0	0	1	Other nurse on ward	0	1	0		1		1	'No' to both VR and questions	3	0	0	0	0	0	0	0	0	0	0	0	1	0	1	1	2	2	1
220	20	Rcrd	6	1: VRx
221	20	1	6	1: VRx									0	0	0	0			0	0							0	0	0	0	0	0	0	0	0	0	0	0	0	0				0
222	20	2	6	1: VRx	1	2019-07-04 14:02:00	2019-07-04 14:05:00	1	1	1	1	patient will repeat yes or no then get agitated and yell	0	0	0	1	Nurse on ward		0	0							0	0	0	0	0	0	0	0	0	0	0	1	0	1	1	1	1	1
223	20	3	6	1: VRx	1	2019-07-05 14:51:00	2019-07-05 15:24:00	3	1	0	1	may not be able to answer, was given Haldol in preparation for an exam	1	0	1	0		0	0	1	Primary nurse	0	severe verbal impairment	0		1	0	0	0	0	0	0	0	0	0	0	1	0	0	1	1	2	1	1
224	20	4	6	1: VRx	2	2019-07-08 15:45:00	2019-07-08 15:59:00	1					0	0	0	0		1	1	0							0	0	0	0	0	0	0	0	0	0	0	0	0	1				1
225	20	5	6	1: VRx									0	0	0	0			0	0							0	0	0	0	0	0	0	0	0	0	0	0	0	0				0
226	20	6	6	1: VRx									0	0	0	0			0	0							0	0	0	0	0	0	0	0	0	0	0	0	0	0				0
227	21	Rcrd	6	0: Cntrl
228	21	1	6	0: Cntrl									0	0	0	0			0	0							0	0	0	0	0	0	0	0	0	0	0	0	0	0				0
229	21	2	6	0: Cntrl									0	0	0	0			0	0							0	0	0	0	0	0	0	0	0	0	0	0	0	0				0
230	21	3	6	0: Cntrl	1	2019-07-08 14:50:00	2019-07-08 15:12:00	1	1	0	0		0	0	0	1	Other nurse on ward	0	0	1	Other nurse on ward	1		0		1	0	0	0	0	0	0	0	0	0	0	0	1	0	1	1	2	2	1
231	21	4	6	0: Cntrl	2	2019-07-09 13:18:00	2019-07-09 13:27:00	1	1	0	1	fall last evening	0	1	0	0		0	1	0		1		0		1	0	0	0	0	0	0	0	0	0	0	1	0	0	1	1	2	1	1
232	21	5	6	0: Cntrl	3	2019-07-10 14:38:00	2019-07-10 14:47:00	2	1	0	1	responsive behavior tried to hurt staff with cane	1	0	0	0		0	0	1	Primary nurse	1		0		1	0	0	0	0	0	0	0	0	0	0	0	1	0	1	1	2	1	1
233	21	6	6	0: Cntrl									0	0	0	0			0	0							0	0	0	0	0	0	0	0	0	0	0	0	0	0				0
234	22	Rcrd	12	0: Cntrl
235	22	1	12	0: Cntrl									0	0	0	0			0	0							0	0	0	0	0	0	0	0	0	0	0	0	0	0				0
236	22	2	12	0: Cntrl									0	0	0	0			0	0							0	0	0	0	0	0	0	0	0	0	0	0	0	0				0
237	22	3	12	0: Cntrl									0	0	0	0			0	0							0	0	0	0	0	0	0	0	0	0	0	0	0	0				0
238	22	4	12	0: Cntrl									0	0	0	0			0	0							0	0	0	0	0	0	0	0	0	0	0	0	0	0				0
239	22	5	12	0: Cntrl	1	2019-07-09 14:50:00	2019-07-09 15:35:00	1	1	0	0		0	1	0	0		0	1	0		1		0		1	0	0	0	0	0	0	0	0	0	0	0	1	0	1	1	2	2	1
240	22	6	12	0: Cntrl	2	2019-07-10 13:40:00	2019-07-10 14:00:00	1	1	0	0		1	0	0	0		0	0	1	Primary Nurse	1		0		6	0	0	0	0	0	0	0	0	0	0	0	1	0	1	1	2	2	1
241	22	7	12	0: Cntrl	3	2019-07-11 15:07:00	2019-07-11 15:28:00	2	1	0	0		1	0	0	0		0	0	1	Primary nurse	1		0		1	0	0	0	0	0	0	0	0	0	0	0	1	0	1	1	2	2	1
242	22	8	12	0: Cntrl	4	2019-07-12 14:00:00	2019-07-12 14:30:00	1	1	0	0		1	0	0	0		0	1	0		1		0		6	0	0	0	0	0	0	0	0	0	0	0	1	0	1	1	2	2	1
243	22	9	12	0: Cntrl									0	0	0	0			0	0							0	0	0	0	0	0	0	0	0	0	0	0	0	0				0
244	22	10	12	0: Cntrl									0	0	0	0			0	0							0	0	0	0	0	0	0	0	0	0	0	0	0	0				0
245	22	11	12	0: Cntrl	5	2019-07-15 13:20:00	2019-07-15 13:50:00	1	1	0	0		0	1	0	0		0	0	1	Team lead	1		0		6	0	0	0	0	0	0	0	0	0	0	0	1	0	1	1	2	2	1
246	22	12	12	0: Cntrl									0	0	0	0			0	0							0	0	0	0	0	0	0	0	0	0	0	0	0	0				0
247	23	Rcrd	9	0: Cntrl
248	23	1	9	0: Cntrl									0	0	0	0			0	0							0	0	0	0	0	0	0	0	0	0	0	0	0	0				0
249	23	2	9	0: Cntrl									0	0	0	0			0	0							0	0	0	0	0	0	0	0	0	0	0	0	0	0				0
250	23	3	9	0: Cntrl									0	0	0	0			0	0							0	0	0	0	0	0	0	0	0	0	0	0	0	0				0
251	23	4	9	0: Cntrl									0	0	0	0			0	0							0	0	0	0	0	0	0	0	0	0	0	0	0	0				0
252	23	5	9	0: Cntrl									0	0	0	0			0	0							0	0	0	0	0	0	0	0	0	0	0	0	0	0				0
253	23	6	9	0: Cntrl	1	2019-07-12 13:14:00	2019-07-12 13:37:00	1	1	0	0		1	0	0	0		0	0	1	Primary nurse	1		0		1	0	0	0	0	0	0	0	0	0	0	1	0	0	1	1	2	2	1
254	23	7	9	0: Cntrl									0	0	0	0			0	0							0	0	0	0	0	0	0	0	0	0	0	0	0	0				0
255	23	8	9	0: Cntrl									0	0	0	0			0	0							0	0	0	0	0	0	0	0	0	0	0	0	0	0				0
256	23	9	9	0: Cntrl	2	2019-07-15 13:42:00	2019-07-15 13:55:00	1	1	0	0		0	0	0	1	Charge Nurse	0	0	1	Charge Nurse	1		0		1	0	0	0	0	0	0	0	0	0	0	1	0	0	1	1	2	2	1
257	24	Rcrd	8	1: VRx
258	24	1	8	1: VRx									0	0	0	0			0	0							0	0	0	0	0	0	0	0	0	0	0	0	0	0				0
259	24	2	8	1: VRx									0	0	0	0			0	0							0	0	0	0	0	0	0	0	0	0	0	0	0	0				0
260	24	3	8	1: VRx									0	0	0	0			0	0							0	0	0	0	0	0	0	0	0	0	0	0	0	0				0
261	24	4	8	1: VRx									0	0	0	0			0	0							0	0	0	0	0	0	0	0	0	0	0	0	0	0				0
262	24	5	8	1: VRx									0	0	0	0			0	0							0	0	0	0	0	0	0	0	0	0	0	0	0	0				0
263	24	6	8	1: VRx									0	0	0	0			0	0							0	0	0	0	0	0	0	0	0	0	0	0	0	0				0
264	24	7	8	1: VRx	1	2019-07-15 14:49:00	2019-07-15 15:25:00	1	1	0	0		1	0	0	0		0	1	0		1		0		1	0	0	0	0	0	0	0	0	0	1	0	0	0	1	1	2	2	1
265	24	8	8	1: VRx	2	2019-07-16 10:47:00	2019-07-16 10:52:00	1	1	0	0		1	0	0	0		1	0	1	Primary nurse	1		1	'have family visiting'	1	0	0	0	0	0	0	0	0	0	1	0	0	0	1	1	2	2	1
266	25	Rcrd	5	1: VRx
267	25	1	5	1: VRx									0	0	0	0			0	0							0	0	0	0	0	0	0	0	0	0	0	0	0	0				0
268	25	2	5	1: VRx	1	2019-07-19 15:19:00	2019-07-19 16:05:00	1	1	0	1	Droplet precautions	1	0	0	0		0	0	1	Primary nurse	1		0		1	0	0	0	0	0	0	0	0	0	0	0	1	0	1	1	2	1	1
269	25	3	5	1: VRx									0	0	0	0			0	0							0	0	0	0	0	0	0	0	0	0	0	0	0	0				0
270	25	4	5	1: VRx									0	0	0	0			0	0							0	0	0	0	0	0	0	0	0	0	0	0	0	0				0
271	25	5	5	1: VRx	2	2019-07-22 10:45:00					1	discharged	0	0	0	0			0	0							0	0	0	0	0	0	0	0	0	0	0	1	0	1			1	1
272	26	Rcrd	14	1: VRx
273	26	1	14	1: VRx									0	0	0	0			0	0							0	0	0	0	0	0	0	0	0	0	0	0	0	0				0
274	26	2	14	1: VRx									0	0	0	0			0	0							0	0	0	0	0	0	0	0	0	0	0	0	0	0				0
275	26	3	14	1: VRx	1	2019-07-22 15:14:00	2019-07-22 15:47:00	1	1	0	0		1	0	0	0		0	1	0		1		0		1	0	0	0	0	0	0	0	0	0	0	0	1	0	1	1	2	2	1
276	26	4	14	1: VRx	2	2019-07-23 14:36:00	2019-07-23 14:43:00	1	1	0	0		0	0	0	1	other nurse on ward	0	1	0		1		1	asked if he would like to listen to music in English and in Macedonian, replied 'no' both times	1	0	0	0	0	0	0	0	0	0	0	0	1	0	1	1	2	2	1
277	26	5	14	1: VRx	2	2019-07-24 13:59:00	2019-07-24 14:05:00	1	1	0	0		0	1	0	0		0	1	0		1		1	'no'	1	0	0	0	0	0	0	0	0	0	0	0	1	0	1	1	2	2	1
278	26	6	14	1: VRx	2	2019-07-25 14:37:00	2019-07-25 14:47:00	3	1	0	0		1	0	0	0		0	0	1	Primary nurse	1		1	declined VR, alright to answer brief questions with wife	1	0	0	0	0	0	0	0	0	0	0	0	1	0	1	1	2	2	1
279	26	7	14	1: VRx	3	2019-07-26 14:28:00	2019-07-26 14:35:00	1	1	0	0		1	0	0	0		0	0	1	Primary nurse	1		1	asked 3 different ways if he is alright to answer questions/is he feeling ok - no response given to any.	1	0	0	0	0	0	0	0	0	0	0	0	1	0	1	1	2	2	1
280	26	8	14	1: VRx									0	0	0	0			0	0							0	0	0	0	0	0	0	0	0	0	0	0	0	0				0
281	26	9	14	1: VRx									0	0	0	0			0	0							0	0	0	0	0	0	0	0	0	0	0	0	0	0				0
282	26	10	14	1: VRx	3	2019-07-29 13:55:00	2019-07-29 13:15:00	1	1	0	0		0	1	0	0		0	1	0		1		1	answered yes to questions, no to VR	6	0	0	0	0	0	0	0	0	0	0	0	1	0	1	1	2	2	1
283	26	11	14	1: VRx	4	2019-07-30 15:16:00	2019-07-30 15:32:00	2	1	0	1	'a little confused, not completely oriented'	1	0	0	0		0	0	1	Primary nurse	1		1	declined VR, open to answer questions	6	0	0	0	0	0	0	0	0	0	0	0	1	0	1	1	2	1	1
284	26	12	14	1: VRx	5	2019-07-31 14:00:00		2	1	0	1	little agitated today, says he is confused at times	0	0	0	1	other nurse on ward	0	1	0		0	asleep, not rousable				0	0	0	0	0	0	0	0	0	0	0	1	0	1	1	2	1	1
285	26	13	14	1: VRx	5	2019-08-01 15:17:00	2019-08-01 15:21:00	1		1	1	In CT machine, very agitated	0	1	0	0		1	0	1	Team lead						0	0	0	0	0	0	0	0	0	0	0	1	0	1		1	1	1
286	26	14	14	1: VRx									0	0	0	0			0	0							0	0	0	0	0	0	0	0	0	0	0	0	0	0				0
287	27	Rcrd	4	0: Cntrl
288	27	1	4	0: Cntrl									0	0	0	0			0	0							0	0	0	0	0	0	0	0	0	0	0	0	0	0				0
289	27	2	4	0: Cntrl									0	0	0	0			0	0							0	0	0	0	0	0	0	0	0	0	0	0	0	0				0
290	27	3	4	0: Cntrl	1	2019-08-01 15:55:00		2	1	0	1	Only opens eyes, nothing else	1	0	0	0		0	0	1	Primary nurse	0	asleep, not rousable				0	0	0	0	0	0	0	0	0	0	0	1	0	1	1	2	1	1
291	27	4	4	0: Cntrl	1	2019-08-02 13:07:00	2019-08-02 13:12:00	1	1	0	1	'Opens eyes today, responds to name'	1	0	0	0		0	1	0		0	Patient non-responsive to questions	0		6	0	0	0	0	0	0	0	0	0	0	0	1	0	1	1	2	1	1
292	28	Rcrd	7	0: Cntrl
293	28	1	7	0: Cntrl									0	0	0	0			0	0							0	0	0	0	0	0	0	0	0	0	0	0	0	0				0
294	28	2	7	0: Cntrl	1	2019-08-07 15:40:00	2019-08-07 15:45:00	1	1	0	1	chatty today	1	0	0	0		0	0	1	Primary nurse	0	patient was asleep				0	0	0	0	0	0	0	0	1	0	0	0	0	1	1	2	1	1
295	28	3	7	0: Cntrl	1	2019-08-08 13:55:00	2019-08-08 14:26:00	4	1	0	1	blind	0	0	0	0		0	0	0		1		0		6	0	0	0	0	0	0	0	0	0	0	0	1	0	1	1	2	1	1
296	28	4	7	0: Cntrl	2	2019-08-09 14:10:00	2019-08-09 14:32:00	1	1	0	0		1	0	0	0		0	0	1	Primary nurse	1		0		6	0	0	0	0	0	0	0	0	0	0	0	1	0	1	1	2	2	1
297	28	5	7	0: Cntrl									0	0	0	0			0	0							0	0	0	0	0	0	0	0	0	0	0	0	0	0				0
298	28	6	7	0: Cntrl									0	0	0	0			0	0							0	0	0	0	0	0	0	0	0	0	0	0	0	0				0
299	28	7	7	0: Cntrl	3	2019-08-12 13:00:00	2019-08-12 13:23:00	1	1	0	0		1	0	0	0		0	1	0		1		0		6	0	0	0	0	0	0	0	0	0	0	0	1	0	1	1	2	2	1
300	29	Rcrd	8	1: VRx
301	29	1	8	1: VRx									0	0	0	0			0	0							0	0	0	0	0	0	0	0	0	0	0	0	0	0				0
302	29	2	8	1: VRx									0	0	0	0			0	0							0	0	0	0	0	0	0	0	0	0	0	0	0	0				0
303	29	3	8	1: VRx									0	0	0	0			0	0							0	0	0	0	0	0	0	0	0	0	0	0	0	0				0
304	29	4	8	1: VRx									0	0	0	0			0	0							0	0	0	0	0	0	0	0	0	0	0	0	0	0				0
305	29	5	8	1: VRx									0	0	0	0			0	0							0	0	0	0	0	0	0	0	0	0	0	0	0	0				0
306	29	6	8	1: VRx	1	2019-08-07 16:30:00	2019-08-07 16:47:00	1	1	0	1	confused sometimes, speaks a little English, speaks Greek	1	0	0	0		0	0	1	Primary nurse	1		1	'I can't, I can't, I can't'	6	0	0	0	0	0	0	0	0	0	0	0	1	0	1	1	2	1	1
307	29	7	8	1: VRx	2	2019-08-08 14:58:00	2019-08-08 15:48:00	1	1	0	0		1	0	0	0		0	0	1	Primary nurse	1		0		1	0	0	0	0	0	1	0	0	0	0	0	0	0	1	1	2	2	1
308	29	8	8	1: VRx									0	0	0	0			0	0							0	0	0	0	0	0	0	0	0	0	0	0	0	0				0
309	30	Rcrd	5	1: VRx
310	30	1	5	1: VRx									0	0	0	0			0	0							0	0	0	0	0	0	0	0	0	0	0	0	0	0				0
311	30	2	5	1: VRx									0	0	0	0			0	0							0	0	0	0	0	0	0	0	0	0	0	0	0	0				0
312	30	3	5	1: VRx	1	2019-08-07 13:25:00	2019-08-07 13:59:00	1	1	0	0		0	0	1	0		0	0	1	Most responsible physician (MRP)	1		0		1	0	0	0	0	0	0	0	0	0	0	0	1	0	1	1	2	2	1
313	30	4	5	1: VRx	2	2019-08-08 09:53:00	2019-08-08 10:08:00	1	1	0	0		0	1	0	0		0	0	1	Team lead	1		0		1	0	0	0	0	0	0	0	0	0	0	0	1	0	1	1	2	2	1
314	30	5	5	1: VRx	3	2019-08-09 10:15:00	2019-08-09 10:42:00	1	1	0	0		1	0	0	0		0	0	1	Primary nurse	1		0		1	0	0	0	0	0	0	0	0	0	0	0	1	0	1	1	2	2	1
315	31	Rcrd	9	0: Cntrl
316	31	1	9	0: Cntrl									0	0	0	0			0	0							0	0	0	0	0	0	0	0	0	0	0	0	0	0				0
317	31	2	9	0: Cntrl	1	2019-08-08 14:09:00	2019-08-08 14:22:00	2	1	0	0		1	0	0	0		0	0	1	Primary nurse	1		1	'no I can't today' shaking his head no - Language Line Tagalog	1	0	0	0	0	0	0	0	0	0	0	1	0	0	1	1	2	2	1
318	31	3	9	0: Cntrl	1	2019-08-09 15:05:00	2019-08-09 15:18:00	1	1	0	0		1	0	0	0		0	0	1	Primary nurse	1		0		1	0	0	0	0	0	0	0	0	0	0	0	1	0	1	1	2	2	1
319	31	4	9	0: Cntrl									0	0	0	0			0	0							0	0	0	0	0	0	0	0	0	0	0	0	0	0				0
320	31	5	9	0: Cntrl									0	0	0	0			0	0							0	0	0	0	0	0	0	0	0	0	0	0	0	0				0
321	31	6	9	0: Cntrl	2	2019-08-12 15:49:00	2019-08-12 16:11:00	1	1	0	0		1	0	0	0		0	0	1	Primary nurse	1		0		6	0	0	0	0	0	0	0	0	0	0	0	1	0	1	1	2	2	1
322	31	7	9	0: Cntrl	3	2019-08-13 14:05:00	2019-08-13 14:30:00	2	1	0	0		1	0	0	0		0	0	1	Primary nurse	1		0		6	0	0	0	0	0	0	0	0	0	0	0	1	0	1	1	2	2	1
323	31	8	9	0: Cntrl									0	0	0	0			0	0							0	0	0	0	0	0	0	0	0	0	0	0	0	0				0
324	31	9	9	0: Cntrl	4	2019-08-15 11:45:00	2019-08-15 11:56:00	2	1	0	1	will probably tell you he's dizzy	0	1	0	0		0	0	1	Team lead	1		0		6	0	0	0	0	0	0	0	0	0	0	0	1	0	1	1	2	1	1
325	32	Rcrd	33	0: Cntrl
326	32	1	33	0: Cntrl									0	0	0	0			0	0							0	0	0	0	0	0	0	0	0	0	0	0	0	0				0
327	32	2	33	0: Cntrl									0	0	0	0			0	0							0	0	0	0	0	0	0	0	0	0	0	0	0	0				0
328	32	3	33	0: Cntrl									0	0	0	0			0	0							0	0	0	0	0	0	0	0	0	0	0	0	0	0				0
329	32	4	33	0: Cntrl	1	2019-08-14 10:04:00	2019-08-14 10:36:00	1	1	0	1	hemoglobin is low	1	0	0	0		0	0	1	Primary nurse	1		0		1	0	0	0	0	0	0	0	0	0	0	0	1	0	1	1	2	1	1
330	32	5	33	0: Cntrl	2	2019-08-15 13:46:00	2019-08-15 13:56:00	2	1	0	0		1	0	0	0		0	0	1	Primary nurse	1		0		1	0	0	0	0	0	0	0	0	0	0	0	1	0	1	1	2	2	1
331	32	6	33	0: Cntrl	3	2019-08-16 14:25:00	2019-08-16 14:35:00	1	1	0	0		1	0	0	0		0	0	1	Primary nurse	1		0		6	0	0	0	0	0	0	0	0	0	0	0	1	0	1	1	2	2	1
332	32	7	33	0: Cntrl									0	0	0	0			0	0							0	0	0	0	0	0	0	0	0	0	0	0	0	0				0
333	32	8	33	0: Cntrl									0	0	0	0			0	0							0	0	0	0	0	0	0	0	0	0	0	0	0	0				0
334	32	9	33	0: Cntrl	4	2019-08-16 16:46:00	2019-08-16 17:00:00	1	1	0	0		1	0	0	0		0	0	1	Primary nurse	1		0		1	0	0	0	0	0	0	0	0	0	0	0	1	0	1	1	2	2	1
335	32	10	33	0: Cntrl	5	2019-08-20 16:53:00	2019-08-20 17:06:00	1	1	0	1	on medication	1	0	0	0		0	0	1	Primary nurse	1		0		1	0	0	0	0	0	0	0	0	0	0	0	1	0	1	1	2	1	1
336	32	11	33	0: Cntrl									0	0	0	0			0	0							0	0	0	0	0	0	0	0	0	0	0	0	0	0				0
337	32	12	33	0: Cntrl	6	2019-08-22 11:21:00	2019-08-22 11:34:00	1	1	0	0		0	0	0	1	Nurse covering PN	0	0	1	Nurse covering PN	1		0		3	0	0	0	0	0	0	0	0	0	0	0	1	0	1	1	2	2	1
338	32	13	33	0: Cntrl	7	2019-08-23 11:42:00	2019-08-23 12:00:00	1	1	0	0		1	0	0	0		0	0	1	Primary nurse	1		0		1	0	0	0	0	0	0	0	0	0	0	0	1	0	1	1	2	2	1
339	32	14	33	0: Cntrl									0	0	0	0			0	0							0	0	0	0	0	0	0	0	0	0	0	0	0	0				0
340	32	15	33	0: Cntrl									0	0	0	0			0	0							0	0	0	0	0	0	0	0	0	0	0	0	0	0				0
341	32	16	33	0: Cntrl									0	0	0	0			0	0							0	0	0	0	0	0	0	0	0	0	0	0	0	0				0
342	32	17	33	0: Cntrl	8	2019-08-27 17:08:00	2019-08-27 17:16:00	2	1	0	0		1	0	0	0		0	0	1	Primary nurse	1		0		1	0	0	0	0	0	0	0	0	0	0	0	1	0	1	1	2	2	1
343	32	18	33	0: Cntrl									0	0	0	0			0	0							0	0	0	0	0	0	0	0	0	0	0	0	0	0				0
344	32	19	33	0: Cntrl	10	2019-08-29 15:06:00	2019-08-29 15:22:00	2	1	0	0		1	0	0	0		0	0	1	Primary nurse	1		0		1	0	0	0	0	0	0	0	0	0	0	0	1	0	1	1	2	2	1
345	32	20	33	0: Cntrl	10	2019-08-30 11:54:00	2019-08-30 12:09:00	1	1	0	0		1	0	0	0		0	0	1	Primary nurse	1		0		1	0	0	0	0	0	0	0	0	0	0	0	1	0	1	1	2	2	1
346	32	21	33	0: Cntrl									0	0	0	0			0	0							0	0	0	0	0	0	0	0	0	0	0	0	0	0				0
347	32	22	33	0: Cntrl									0	0	0	0			0	0							0	0	0	0	0	0	0	0	0	0	0	0	0	0				0
348	32	23	33	0: Cntrl									0	0	0	0			0	0							0	0	0	0	0	0	0	0	0	0	0	0	0	0				0
349	32	24	33	0: Cntrl									0	0	0	0			0	0							0	0	0	0	0	0	0	0	0	0	0	0	0	0				0
350	32	25	33	0: Cntrl	1	2019-09-04 15:28:00	2019-09-04 15:47:00	1	1	0	0		0	1	0	0		0	0	1	Team lead	1		0		1	0	0	0	0	0	0	0	0	0	0	0	1	0	1	1	2	2	1
351	32	26	33	0: Cntrl									0	0	0	0			0	0							0	0	0	0	0	0	0	0	0	0	0	0	0	0				0
352	32	27	33	0: Cntrl	2	2019-09-06 15:07:00	2019-09-06 15:25:00	1	1	0	0		1	0	0	0		0	0	1	Primary nurse	1		0		1	0	0	0	0	0	0	0	0	0	0	0	1	0	1	1	2	2	1
353	32	28	33	0: Cntrl									0	0	0	0			0	0							0	0	0	0	0	0	0	0	0	0	0	0	0	0				0
354	32	29	33	0: Cntrl									0	0	0	0			0	0							0	0	0	0	0	0	0	0	0	0	0	0	0	0				0
355	32	30	33	0: Cntrl	3	2019-09-09 15:56:00	2019-09-09 16:06:00	3	1	0	0		0	0	0	0		0	0	1	Primary nurse	1		0		1	0	0	0	0	0	0	0	0	0	0	0	1	0	1	1	2	2	1
356	32	Dupl	33	0: Cntrl																																								0
357	32	31	33	0: Cntrl									0	0	0	0			0	0							0	0	0	0	0	0	0	0	0	0	0	0	0	0				0
358	32	32	33	0: Cntrl	4	2019-09-11 15:06:00	2019-09-11 15:25:00	1	1	0	0		0	0	0	1	other nurse on ward	0	0	1	other nurse on ward	1		0		1	0	0	0	0	0	0	0	0	0	0	0	1	0	1	1	2	2	1
359	32	33	33	0: Cntrl									0	0	0	0			0	0							0	0	0	0	0	0	0	0	0	0	0	0	0	0				0
360	33	Rcrd	5	1: VRx
361	33	1	5	1: VRx									0	0	0	0			0	0							0	0	0	0	0	0	0	0	0	0	0	0	0	0				0
362	33	2	5	1: VRx									0	0	0	0			0	0							0	0	0	0	0	0	0	0	0	0	0	0	0	0				0
363	33	3	5	1: VRx	1	2019-08-14 14:53:00	2019-08-14 15:10:00	1	1	0	0		0	0	0	0		0	1	0		1		0		1	0	0	0	0	0	0	0	0	0	0	0	1	0	1	1	2	2	1
364	33	4	5	1: VRx	2	2019-08-15 15:23:00	2019-08-15 15:34:00	1	1	0	0		1	0	0	0		0	0	1	Primary nurse	1		1	agreed to questions, declined VR because no hockey scenes	1	0	0	0	0	0	0	0	0	0	0	0	1	0	1	1	2	2	1
365	33	5	5	1: VRx	3	2019-08-16 16:51:00	2019-08-16 17:00:00	1	1	0	1	He is alert and oriented x1	1	0	0	0		0	0	1	Primary nurse	1		1	declined VR	6	0	0	0	0	0	0	0	0	0	0	0	1	0	1	1	2	1	1
366	34	Rcrd	21	0: Cntrl
367	34	1	21	0: Cntrl									0	0	0	0			0	0							0	0	0	0	0	0	0	0	0	0	0	0	0	0				0
368	34	2	21	0: Cntrl									0	0	0	0			0	0							0	0	0	0	0	0	0	0	0	0	0	0	0	0				0
369	34	3	21	0: Cntrl	1	2019-08-16 13:45:00	2019-08-16 14:06:00	1	1	0	0		1	0	0	0		0	0	1	Primary nurse	1		0		1	0	0	0	0	0	0	0	0	0	0	1	0	0	1	1	2	2	1
370	34	4	21	0: Cntrl									0	0	0	0			0	0							0	0	0	0	0	0	0	0	0	0	0	0	0	0				0
371	34	5	21	0: Cntrl									0	0	0	0			0	0							0	0	0	0	0	0	0	0	0	0	0	0	0	0				0
372	34	6	21	0: Cntrl									0	0	0	0			0	0							0	0	0	0	0	0	0	0	0	0	0	0	0	0				0
373	34	7	21	0: Cntrl	2	2019-08-20 15:18:00	2019-08-20 15:40:00	1	1	0	0		0	0	0	0		0	0	1	Primary nurse	1		0		1	0	0	0	0	0	0	0	0	0	0	0	1	0	1	1	2	2	1
374	34	8	21	0: Cntrl	3	2019-08-21 11:43:00	2019-08-21 11:49:00	1	1	0	0		1	0	0	0		0	0	1	Primary nurse	1		0		1	0	0	0	0	0	0	0	0	0	0	1	0	0	1	1	2	2	1
375	34	9	21	0: Cntrl	4	2019-08-22 11:46:00	2019-08-22 11:54:00	1	1	0	0		0	0	0	0		0	0	1	Primary nurse	1		0		3	0	0	0	0	0	0	0	0	0	0	1	0	0	1	1	2	2	1
376	34	10	21	0: Cntrl	5	2019-08-23 13:24:00	2019-08-23 13:40:00	1	1	0	0		1	0	0	0		0	0	1	Primary nurse	1		0		1	0	0	0	0	0	1	0	0	0	0	0	0	0	1	1	2	2	1
377	34	11	21	0: Cntrl									0	0	0	0			0	0							0	0	0	0	0	0	0	0	0	0	0	0	0	0				0
378	34	12	21	0: Cntrl									0	0	0	0			0	0							0	0	0	0	0	0	0	0	0	0	0	0	0	0				0
379	34	13	21	0: Cntrl									0	0	0	0			0	0							0	0	0	0	0	0	0	0	0	0	0	0	0	0				0
380	34	14	21	0: Cntrl	6	2019-08-27 16:59:00	2019-08-27 17:05:00	1	1	0	0		1	0	0	0		0	0	1	Primary nurse	1		0		1	0	0	0	0	0	0	0	0	0	0	0	1	0	1	1	2	2	1
381	34	15	21	0: Cntrl									0	0	0	0			0	0							0	0	0	0	0	0	0	0	0	0	0	0	0	0				0
382	34	16	21	0: Cntrl	7	2019-08-29 13:03:00	2019-08-29 13:15:00	2	1	0	0		1	0	0	0		0	0	1	Primary nurse	1		0		1	0	0	0	0	0	0	0	0	0	0	0	1	0	1	1	2	2	1
383	34	17	21	0: Cntrl									0	0	0	0			0	0							0	0	0	0	0	0	0	0	0	0	0	0	0	0				0
384	34	18	21	0: Cntrl									0	0	0	0			0	0							0	0	0	0	0	0	0	0	0	0	0	0	0	0				0
385	34	19	21	0: Cntrl									0	0	0	0			0	0							0	0	0	0	0	0	0	0	0	0	0	0	0	0				0
386	34	20	21	0: Cntrl									0	0	0	0			0	0							0	0	0	0	0	0	0	0	0	0	0	0	0	0				0
387	34	21	21	0: Cntrl									0	0	0	0			0	0							0	0	0	0	0	0	0	0	0	0	0	0	0	0				0
388	35	Rcrd	5	1: VRx
389	35	1	5	1: VRx	1	2019-08-16 15:44:00	2019-08-16 16:28:00	1	1	0	0		1	0	0	0		0	0	1	Primary nurse	1		0		1	0	0	0	0	0	0	0	0	0	0	0	1	0	1	1	2	2	1
390	35	2	5	1: VRx									0	0	0	0			0	0							0	0	0	0	0	0	0	0	0	0	0	0	0	0				0
391	35	3	5	1: VRx									0	0	0	0			0	0							0	0	0	0	0	0	0	0	0	0	0	0	0	0				0
392	35	4	5	1: VRx	2	2019-08-19 15:28:00	2019-08-19 16:01:00	1	1	0	0		0	0	0	0		0	0	1	Primary nurse	1		0		1	0	0	0	0	0	0	0	0	0	0	0	1	0	1	1	2	2	1
393	35	5	5	1: VRx	3	2019-08-20 16:08:00	2019-08-20 16:37:00	1	1	0	0		1	0	0	0		0	0	1	Most responsible physician (MRP)	1		0		1	0	0	0	0	0	0	0	0	0	0	0	1	0	1	1	2	2	1
394	36	Rcrd	9	0: Cntrl
395	36	1	9	0: Cntrl									0	0	0	0			0	0							0	0	0	0	0	0	0	0	0	0	0	0	0	0				0
396	36	2	9	0: Cntrl									0	0	0	0			0	0							0	0	0	0	0	0	0	0	0	0	0	0	0	0				0
397	36	3	9	0: Cntrl									0	0	0	0			0	0							0	0	0	0	0	0	0	0	0	0	0	0	0	0				0
398	36	4	9	0: Cntrl									0	0	0	0			0	0							0	0	0	0	0	0	0	0	0	0	0	0	0	0				0
399	36	5	9	0: Cntrl									0	0	0	0			0	0							0	0	0	0	0	0	0	0	0	0	0	0	0	0				0
400	36	6	9	0: Cntrl									0	0	0	0			0	0							0	0	0	0	0	0	0	0	0	0	0	0	0	0				0
401	36	7	9	0: Cntrl									0	0	0	0			0	0							0	0	0	0	0	0	0	0	0	0	0	0	0	0				0
402	36	8	9	0: Cntrl	1	2019-08-21 15:18:00	2019-08-21 15:27:00	3	1	0	1	MRP: won't say much, palliative. Nurse: sitter is there	1	0	1	0		0	0	1	Primary nurse	0	participant minimally verbal	0		1	0	0	0	0	0	0	0	0	0	0	1	0	0	1	1	2	1	1
403	36	9	9	0: Cntrl	2	2019-08-22 10:39:00	2019-08-22 10:46:00	2	1	0	1	patient is sleeping	0	0	0	1	nurse covering primary nurse	0	0	1	nurse covering primary nurse	0	patient in heavy sleep			3	0	0	0	0	0	0	0	0	0	0	1	0	0	1	1	2	1	1
404	37	Rcrd	14	0: Cntrl
405	37	1	14	0: Cntrl									0	0	0	0			0	0							0	0	0	0	0	0	0	0	0	0	0	0	0	0				0
406	37	2	14	0: Cntrl									0	0	0	0			0	0							0	0	0	0	0	0	0	0	0	0	0	0	0	0				0
407	37	3	14	0: Cntrl	1	2019-08-23 11:11:00	2019-08-23 11:26:00	1	1	0	0		1	0	0	0		0	0	1	Primary nurse	1		0		1	0	0	0	0	0	0	0	0	0	0	0	1	0	1	1	2	2	1
408	37	4	14	0: Cntrl									0	0	0	0			0	0							0	0	0	0	0	0	0	0	0	0	0	0	0	0				0
409	37	5	14	0: Cntrl									0	0	0	0			0	0							0	0	0	0	0	0	0	0	0	0	0	0	0	0				0
410	37	6	14	0: Cntrl	2	2019-08-26 14:01:00	2019-08-26 14:07:00	1	1	0	0		1	0	0	0		0	0	1	Primary nurse	1		0		1	0	0	0	0	0	0	0	0	0	0	0	1	0	1	1	2	2	1
411	37	7	14	0: Cntrl									0	0	0	0			0	0							0	0	0	0	0	0	0	0	0	0	0	0	0	0				0
412	37	8	14	0: Cntrl	3	2019-08-28 10:46:00	2019-08-28 11:05:00	1	1	0	1	Patient confused at times	1	0	0	0		0	1	0		1		0		3	0	0	0	0	0	0	0	0	0	0	0	1	0	1	1	2	1	1
413	37	9	14	0: Cntrl	4	2019-08-29 10:30:00	2019-08-29 10:36:00	1	1	0	0		1	0	0	0		0	1	0		1		0		3	0	0	0	0	0	0	0	0	1	0	0	0	0	1	1	2	2	1
414	37	10	14	0: Cntrl	5	2019-08-30 15:33:00	2019-08-30 15:38:00	2	1	0	1	drowsy	0	0	0	1	other nurse on ward	0	0	1	other nurse on ward	1		0		1	0	0	0	0	0	0	0	0	0	0	0	1	0	1	1	2	1	1
415	37	11	14	0: Cntrl									0	0	0	0			0	0							0	0	0	0	0	0	0	0	0	0	0	0	0	0				0
416	37	12	14	0: Cntrl									0	0	0	0			0	0							0	0	0	0	0	0	0	0	0	0	0	0	0	0				0
417	37	13	14	0: Cntrl									0	0	0	0			0	0							0	0	0	0	0	0	0	0	0	0	0	0	0	0				0
418	37	14	14	0: Cntrl	6	2019-09-03 14:07:00	2019-09-03 14:15:00	1	1	0	1	may be agitated	1	0	0	0		0	0	1	Primary nurse	1		0		1	0	0	0	0	0	0	0	0	0	1	0	0	0	1	1	2	1	1
419	38	Rcrd	13	0: Cntrl
420	38	1	13	0: Cntrl									0	0	0	0			0	0							0	0	0	0	0	0	0	0	0	0	0	0	0	0				0
421	38	2	13	0: Cntrl									0	0	0	0			0	0							0	0	0	0	0	0	0	0	0	0	0	0	0	0				0
422	38	3	13	0: Cntrl									0	0	0	0			0	0							0	0	0	0	0	0	0	0	0	0	0	0	0	0				0
423	38	4	13	0: Cntrl	1	2019-08-28 12:57:00	2019-08-28 13:01:00	1	1	0	1	Patient has been verbally unresponsive since yesterday/eyes closed	1	0	0	0		0	0	1	Primary nurse	0	patient said 'I don't understand'	0		3	0	0	0	0	0	1	0	0	0	0	0	0	0	1	1	2	1	1
424	38	5	13	0: Cntrl	2	2019-08-29 10:37:00	2019-08-29 10:58:00	1	1	0	0		0	0	1	0		0	1	0		1		0		3	0	0	0	0	0	0	0	0	0	0	1	0	0	1	1	2	2	1
425	38	6	13	0: Cntrl	3	2019-08-30 13:46:00	2019-08-30 13:51:00	1	1	0	0		1	0	0	0		0	0	1	Primary nurse	1		0		1	0	0	0	0	0	1	0	0	0	0	0	0	0	1	1	2	2	1
426	38	7	13	0: Cntrl									0	0	0	0			0	0							0	0	0	0	0	0	0	0	0	0	0	0	0	0				0
427	38	8	13	0: Cntrl									0	0	0	0			0	0							0	0	0	0	0	0	0	0	0	0	0	0	0	0				0
428	38	9	13	0: Cntrl									0	0	0	0			0	0							0	0	0	0	0	0	0	0	0	0	0	0	0	0				0
429	38	10	13	0: Cntrl	4	2019-09-03 15:54:00	2019-09-03 16:10:00	1	1	0	0		1	0	0	0		0	0	1	Primary nurse	1		0		1	0	0	0	0	0	1	0	0	0	0	0	0	0	1	1	2	2	1
430	38	11	13	0: Cntrl	5	2019-09-04 14:16:00	2019-09-04 14:26:00	1	1	0	0		0	1	0	0		0	0	1	Team lead	1		0		1	0	0	0	0	0	1	0	0	0	0	0	0	0	1	1	2	2	1
431	38	12	13	0: Cntrl									0	0	0	0			0	0							0	0	0	0	0	0	0	0	0	0	0	0	0	0				0
432	38	13	13	0: Cntrl	6	2019-09-06 15:26:00	2019-09-06 15:33:00	2	1	0	0		1	0	0	0		0	0	1	Primary nurse	1		0		1	0	0	0	0	0	0	0	0	0	1	0	0	0	1	1	2	2	1
433	39	Rcrd	14	1: VRx
434	39	1	14	1: VRx									0	0	0	0			0	0							0	0	0	0	0	0	0	0	0	0	0	0	0	0				0
435	39	2	14	1: VRx									0	0	0	0			0	0							0	0	0	0	0	0	0	0	0	0	0	0	0	0				0
436	39	3	14	1: VRx									0	0	0	0			0	0							0	0	0	0	0	0	0	0	0	0	0	0	0	0				0
437	39	4	14	1: VRx									0	0	0	0			0	0							0	0	0	0	0	0	0	0	0	0	0	0	0	0				0
438	39	5	14	1: VRx									0	0	0	0			0	0							0	0	0	0	0	0	0	0	0	0	0	0	0	0				0
439	39	6	14	1: VRx									0	0	0	0			0	0							0	0	0	0	0	0	0	0	0	0	0	0	0	0				0
440	39	7	14	1: VRx									0	0	0	0			0	0							0	0	0	0	0	0	0	0	0	0	0	0	0	0				0
441	39	8	14	1: VRx									0	0	0	0			0	0							0	0	0	0	0	0	0	0	0	0	0	0	0	0				0
442	39	9	14	1: VRx									0	0	0	0			0	0							0	0	0	0	0	0	0	0	0	0	0	0	0	0				0
443	39	10	14	1: VRx									0	0	0	0			0	0							0	0	0	0	0	0	0	0	0	0	0	0	0	0				0
444	39	11	14	1: VRx	1	2019-08-27 14:51:00	2019-08-27 15:07:00	1	1	0	0		0	0	0	0		0	0	1	Primary nurse	1		1	declined VR, agreed to questions 'I wouldn't like to try - too much here there everywhere'	1	0	0	0	0	0	0	0	0	0	1	0	0	0	1	1	2	2	1
445	39	12	14	1: VRx	2	2019-08-28 13:55:00		2					1	0	0	0		1	0	1	Primary nurse						0	0	0	0	0	0	0	0	0	0	0	0	0	1				1
446	39	13	14	1: VRx	2	2019-08-29 11:10:00	2019-08-29 11:18:00	1	1	0	0		0	0	0	0		0	0	1	Primary nurse	1		1	agreed to questions but declined VR stating 'I don't have time'	1	0	0	0	0	0	0	0	0	1	0	0	0	0	1	1	2	2	1
447	39	14	14	1: VRx									0	0	0	0			0	0							0	0	0	0	0	0	0	0	0	0	0	0	0	0				0
448	40	Rcrd	7	1: VRx
449	40	1	7	1: VRx									0	0	0	0			0	0							0	0	0	0	0	0	0	0	0	0	0	0	0	0				0
450	40	2	7	1: VRx									0	0	0	0			0	0							0	0	0	0	0	0	0	0	0	0	0	0	0	0				0
451	40	3	7	1: VRx									0	0	0	0			0	0							0	0	0	0	0	0	0	0	0	0	0	0	0	0				0
452	40	4	7	1: VRx	1	2019-08-27 15:21:00	2019-08-27 16:10:00	1	1	0	0		1	0	0	0		0	0	1	Primary nurse	1		1	'I thank you for your offer but I don't need to try anything new - maybe if I was younger'	1	0	0	0	0	0	0	0	0	0	0	0	1	0	1	1	2	2	1
453	40	5	7	1: VRx	2	2019-08-28 14:18:00	2019-08-27 14:26:00	1	1	0	0		0	0	0	1	Other nurse on ward	0	0	1	Other nurse on ward	1		1	'At my age, I think focus on myself, no need for other things'	1	0	0	0	0	0	0	0	0	0	0	0	1	0	1	1	2	2	1
454	40	6	7	1: VRx	3	2019-08-29 11:17:00	2019-08-29 11:38:00	1	1	0	0		1	0	0	0		0	0	1	Primary nurse	1		1	'I don't want to try anything new, I am old'	3	0	0	0	0	0	0	0	0	1	0	0	0	0	1	1	2	2	1
455	40	7	7	1: VRx	4	2019-08-30 14:42:00	2019-08-30 15:07:00	1	1	0	0		1	0	0	0		0	0	1	Primary nurse	1		1	agreed to questions, declined VR stating 'I am leaving very soon and I need my shoes'	1	0	0	0	0	0	1	0	0	0	0	0	0	0	1	1	2	2	1
456	41	Rcrd	6	0: Cntrl
457	41	1	6	0: Cntrl									0	0	0	0			0	0							0	0	0	0	0	0	0	0	0	0	0	0	0	0				0
458	41	2	6	0: Cntrl	1	2019-08-29 13:05:00	2019-08-29 13:26:00	1	1	0	0		1	0	0	0		0	1	0		1		0		3	0	0	0	0	0	0	0	0	0	0	1	0	0	1	1	2	2	1
459	41	3	6	0: Cntrl	2	2019-08-30 15:40:00	2019-08-30 15:44:00	1	1	0	0		0	1	0	0		0	0	1	Team lead	1		1	'no', appeared tired, closed eyes right after responding	1	0	0	0	0	0	0	0	0	0	0	0	1	0	1	1	2	2	1
460	41	4	6	0: Cntrl									0	0	0	0			0	0							0	0	0	0	0	0	0	0	0	0	0	0	0	0				0
461	41	5	6	0: Cntrl									0	0	0	0			0	0							0	0	0	0	0	0	0	0	0	0	0	0	0	0				0
462	41	6	6	0: Cntrl									0	0	0	0			0	0							0	0	0	0	0	0	0	0	0	0	0	0	0	0				0
463	42	Rcrd	4	1: VRx
464	42	1	4	1: VRx									0	0	0	0			0	0							0	0	0	0	0	0	0	0	0	0	0	0	0	0				0
465	42	2	4	1: VRx	1	2019-09-11 16:22:00	2019-09-11 17:01:00	1	1	0	0		0	0	0	0		0	0	1	Primary nurse	1		0		1	0	0	0	0	0	0	0	0	0	0	0	1	0	1	1	2	2	1
466	42	3	4	1: VRx	2	2019-09-12 15:09:00	2019-09-12 15:17:00	1	1	0	1	has been screaming, confused. Going home tomorrow	0	0	0	0		0	0	1	Primary nurse	1		1	Q: 'how are you today?' A: 'not good... he beat me up' Q: 'do you want to talk about it?' A: 'not right now, it's too fresh... thank you' participant was withdrawn and tearful. Alerted nurse about what participant said, nurse was already aware, said nothing violent had happened	1	0	0	0	0	0	0	0	0	0	0	0	1	0	1	1	2	1	1
467	42	4	4	1: VRx	2	2019-09-13 10:24:00	2019-09-13 10:59:00	1	1	0	0		0	0	0	1	other nurse on ward	0	1	0		1		0		1	0	0	0	0	0	0	0	0	0	0	0	1	0	1	1	2	2	1
468	43	Rcrd	4	0: Cntrl
469	43	1	4	0: Cntrl									0	0	0	0			0	0							0	0	0	0	0	0	0	0	0	0	0	0	0	0				0
470	43	2	4	0: Cntrl	1	2019-09-23 16:18:00	2019-09-23 16:51:00	1	1	0	0		1	0	0	0		0	0	1	Primary nurse	1		0		1	0	0	0	0	0	0	0	0	0	0	0	1	0	1	1	2	2	1
471	43	3	4	0: Cntrl	2	2019-09-24 13:50:00		2					0	0	0	0		1	0	0							0	0	0	0	0	0	0	0	0	0	0	0	0	1				1
472	43	4	4	0: Cntrl									0	0	0	0			0	0							0	0	0	0	0	0	0	0	0	0	0	0	0	0				0
473	44	Rcrd	13	1: VRx
474	44	1	13	1: VRx									0	0	0	0			0	0							0	0	0	0	0	0	0	0	0	0	0	0	0	0				0
475	44	2	13	1: VRx									0	0	0	0			0	0							0	0	0	0	0	0	0	0	0	0	0	0	0	0				0
476	44	3	13	1: VRx									0	0	0	0			0	0							0	0	0	0	0	0	0	0	0	0	0	0	0	0				0
477	44	4	13	1: VRx									0	0	0	0			0	0							0	0	0	0	0	0	0	0	0	0	0	0	0	0				0
478	44	5	13	1: VRx									0	0	0	0			0	0							0	0	0	0	0	0	0	0	0	0	0	0	0	0				0
479	44	6	13	1: VRx									0	0	0	0			0	0							0	0	0	0	0	0	0	0	0	0	0	0	0	0				0
480	44	7	13	1: VRx	1	2019-10-03 14:56:00	2019-10-03 15:17:00	1	1	0	0		1	0	0	0		0	0	1	Primary nurse	1		0		1	0	0	0	0	0	0	0	0	0	0	0	1	0	1	1	2	2	1
481	44	8	13	1: VRx	2	2019-10-04 15:57:00	2019-10-04 16:21:00	1	1	0	0		0	0	0	0		0	0	1	Primary nurse	1		0		1	0	0	0	0	0	0	0	0	0	0	0	1	0	1	1	2	2	1
482	44	9	13	1: VRx									0	0	0	0			0	0							0	0	0	0	0	0	0	0	0	0	0	0	0	0				0
483	44	10	13	1: VRx									0	0	0	0			0	0							0	0	0	0	0	0	0	0	0	0	0	0	0	0				0
484	44	11	13	1: VRx	3	2019-10-07 15:20:00	2019-10-07 15:30:00	1	1	0	0		0	0	0	0		0	0	1	Primary nurse	1		0		1	0	0	0	0	0	0	0	0	0	0	0	1	0	1	1	2	2	1
485	44	12	13	1: VRx	4	2019-10-08 16:08:00	2019-10-08 16:12:00	3	1	0	0		1	0	0	0		0	0	1	Primary nurse	1		1	'no, tired'	1	0	0	0	0	0	0	0	0	0	0	0	1	0	1	1	2	2	1
486	44	13	13	1: VRx	4	2019-10-09 11:25:00	2019-10-09 11:35:00	1	1	0	0		0	0	0	0		0	0	1	Primary nurse	1		1	declined VR 'no reason', agreed to questions	1	0	0	0	0	0	0	0	0	0	0	0	1	0	1	1	2	2	1
487	45	Rcrd	9	1: VRx
488	45	1	9	1: VRx									0	0	0	0			0	0							0	0	0	0	0	0	0	0	0	0	0	0	0	0				0
489	45	2	9	1: VRx									0	0	0	0			0	0							0	0	0	0	0	0	0	0	0	0	0	0	0	0				0
490	45	3	9	1: VRx									0	0	0	0			0	0							0	0	0	0	0	0	0	0	0	0	0	0	0	0				0
491	45	4	9	1: VRx									0	0	0	0			0	0							0	0	0	0	0	0	0	0	0	0	0	0	0	0				0
492	45	5	9	1: VRx									0	0	0	0			0	0							0	0	0	0	0	0	0	0	0	0	0	0	0	0				0
493	45	6	9	1: VRx									0	0	0	0			0	0							0	0	0	0	0	0	0	0	0	0	0	0	0	0				0
494	45	7	9	1: VRx									0	0	0	0			0	0							0	0	0	0	0	0	0	0	0	0	0	0	0	0				0
495	45	8	9	1: VRx	1	2019-10-04 11:21:00	2019-10-04 12:05:00	1	1	0	1	HR high but not too high	1	0	0	0		0	0	1	Primary nurse	1		0		1	0	0	0	0	0	0	0	0	0	0	1	0	0	1	1	2	1	1
496	45	9	9	1: VRx									0	0	0	0			0	0							0	0	0	0	0	0	0	0	0	0	0	0	0	0				0
497	46	Rcrd	12	0: Cntrl
498	46	1	12	0: Cntrl									0	0	0	0			0	0							0	0	0	0	0	0	0	0	0	0	0	0	0	0				0
499	46	2	12	0: Cntrl									0	0	0	0			0	0							0	0	0	0	0	0	0	0	0	0	0	0	0	0				0
500	46	3	12	0: Cntrl									0	0	0	0			0	0							0	0	0	0	0	0	0	0	0	0	0	0	0	0				0
501	46	4	12	0: Cntrl									0	0	0	0			0	0							0	0	0	0	0	0	0	0	0	0	0	0	0	0				0
502	46	5	12	0: Cntrl	1	2019-10-16 13:51:00	2019-10-16 14:09:00	1	1	0	1	behaviour - may scream sometimes, probably due to frustration	0	0	0	1	other nurse on ward	0	0	1	other nurse on ward	1		0		1	0	0	0	0	0	0	0	0	0	0	0	1	0	1	1	2	1	1
503	46	6	12	0: Cntrl	2	2019-10-17 17:09:00	2019-10-17 17:10:00	3					0	0	0	0		1	0	1	Primary nurse						0	0	0	0	0	0	0	0	0	0	0	1	0	1				1
504	46	7	12	0: Cntrl	2	2019-10-18 17:11:00	2019-10-18 17:18:00	3	1	0	0		1	0	0	0		0	0	1	Primary nurse	1		0		1	0	0	0	0	0	0	0	0	0	0	0	1	0	1	1	2	2	1
505	46	8	12	0: Cntrl									0	0	0	0			0	0							0	0	0	0	0	0	0	0	0	0	0	0	0	0				0
506	46	9	12	0: Cntrl									0	0	0	0			0	0							0	0	0	0	0	0	0	0	0	0	0	0	0	0				0
507	46	10	12	0: Cntrl	3	2019-10-21 15:54:00	2019-10-21 16:05:00	2	1	0	0		1	0	0	0		0	0	1	Primary nurse	1		0		1	0	0	0	0	0	0	0	0	0	0	0	1	0	1	1	2	2	1
508	46	11	12	0: Cntrl	4	2019-10-22 16:31:00	2019-10-22 16:49:00	4	1	0	0		1	0	0	0		0	0	1	Primary nurse	1		0		1	0	0	0	0	0	0	0	0	0	0	0	1	0	1	1	2	2	1
509	46	12	12	0: Cntrl									0	0	0	0			0	0							0	0	0	0	0	0	0	0	0	0	0	0	0	0				0
510	47	Rcrd	12	1: VRx
511	47	1	12	1: VRx									0	0	0	0			0	0							0	0	0	0	0	0	0	0	0	0	0	0	0	0				0
512	47	2	12	1: VRx									0	0	0	0			0	0							0	0	0	0	0	0	0	0	0	0	0	0	0	0				0
513	47	3	12	1: VRx									0	0	0	0			0	0							0	0	0	0	0	0	0	0	0	0	0	0	0	0				0
514	47	4	12	1: VRx									0	0	0	0			0	0							0	0	0	0	0	0	0	0	0	0	0	0	0	0				0
515	47	5	12	1: VRx									0	0	0	0			0	0							0	0	0	0	0	0	0	0	0	0	0	0	0	0				0
516	47	6	12	1: VRx									0	0	0	0			0	0							0	0	0	0	0	0	0	0	0	0	0	0	0	0				0
517	47	7	12	1: VRx									0	0	0	0			0	0							0	0	0	0	0	0	0	0	0	0	0	0	0	0				0
518	47	8	12	1: VRx	1	2019-10-18 15:58:00	2019-10-18 16:35:00	1	1	0	0		0	1	0	0		0	0	1	Team lead	1		0		1	0	0	0	0	0	0	0	0	0	0	0	1	0	1	1	2	2	1
519	47	9	12	1: VRx									0	0	0	0			0	0							0	0	0	0	0	0	0	0	0	0	0	0	0	0				0
520	47	10	12	1: VRx									0	0	0	0			0	0							0	0	0	0	0	0	0	0	0	0	0	0	0	0				0
521	47	11	12	1: VRx	2	2019-10-21 14:55:00	2019-10-21 15:09:00	2	1	0	0		0	1	0	0		0	1	0		1		1	For VR 'oh, not today' MRP came by re-pain med- 10 min delay 'Sore'	1	0	0	0	0	0	0	0	0	0	0	0	1	0	1	1	2	2	1
522	47	12	12	1: VRx	3	2019-10-22 10:26:00	2019-10-22 10:28:00	1					0	0	0	0		1	1	0							0	0	0	0	0	0	0	0	0	0	0	1	0	1				1
523	48	Rcrd	3	0: Cntrl
524	48	1	3	0: Cntrl									0	0	0	0			0	0							0	0	0	0	0	0	0	0	0	0	0	0	0	0				0
525	48	2	3	0: Cntrl	1	2019-10-18 16:52:00	2019-10-18 17:08:00	2	1	0	1	dysphagia, pulled out IV twice, confused	0	1	0	1	other nurse on ward	0	0	1	other nurse on ward	1		0		1	0	0	0	0	0	1	0	0	0	0	0	0	0	1	1	2	1	1
526	48	3	3	0: Cntrl									0	0	0	0			0	0							0	0	0	0	0	0	0	0	0	0	0	0	0	0				0
527	49	Rcrd	28	0: Cntrl
528	49	1	28	0: Cntrl									0	0	0	0			0	0							0	0	0	0	0	0	0	0	0	0	0	0	0	0				0
529	49	2	28	0: Cntrl									0	0	0	0			0	0							0	0	0	0	0	0	0	0	0	0	0	0	0	0				0
530	49	3	28	0: Cntrl									0	0	0	0			0	0							0	0	0	0	0	0	0	0	0	0	0	0	0	0				0
531	49	4	28	0: Cntrl	1	2019-10-25 17:03:00	2019-10-25 17:04:00	4					0	0	0	0		1	1	0							0	0	0	0	0	0	0	0	0	0	0	0	0	1				1
532	49	5	28	0: Cntrl									0	0	0	0			0	0							0	0	0	0	0	0	0	0	0	0	0	0	0	0				0
533	49	6	28	0: Cntrl									0	0	0	0			0	0							0	0	0	0	0	0	0	0	0	0	0	0	0	0				0
534	49	7	28	0: Cntrl	1	2019-10-28 10:33:00	2019-10-28 11:02:00	1	1	0	0		1	0	0	0		0	1	0		1		0		1	0	0	0	0	0	0	0	0	0	0	0	1	0	1	1	2	2	1
535	49	8	28	0: Cntrl	2	2019-10-29 16:58:00	2019-10-29 17:09:00	1	1	0	0		1	0	0	0		0	1	0		1		0		1	0	0	0	0	0	0	0	0	0	0	0	1	0	1	1	2	2	1
536	49	9	28	0: Cntrl	3	2019-10-30 16:42:00	2019-10-30 16:58:00	1	1	0	0		1	0	0	0		0	0	1	Primary nurse	1		0		1	0	0	0	0	0	0	0	0	0	0	0	1	0	1	1	2	2	1
537	49	10	28	0: Cntrl	4	2019-10-31 15:26:00	2019-10-31 15:48:00	1	1	0	0		1	0	0	0		0	0	1	Primary nurse	1		0		1	0	0	0	0	0	0	0	0	0	0	0	1	0	1	1	2	2	1
538	49	11	28	0: Cntrl	5	2019-11-01 16:02:00	2019-11-01 16:16:00	1	1	0	0		0	1	0	0		0	0	1	Team lead	1		0		1	0	0	0	0	0	0	0	0	0	0	0	1	0	1	1	2	2	1
539	49	12	28	0: Cntrl									0	0	0	0			0	0							0	0	0	0	0	0	0	0	0	0	0	0	0	0				0
540	49	13	28	0: Cntrl									0	0	0	0			0	0							0	0	0	0	0	0	0	0	0	0	0	0	0	0				0
541	49	14	28	0: Cntrl	6	2019-11-04 16:56:00	2019-11-04 17:09:00	1	1	0	0		1	0	0	0		0	0	1	Primary nurse	1		0		1	0	0	0	0	0	0	0	0	0	0	0	1	0	1	1	2	2	1
542	49	15	28	0: Cntrl	7	2019-11-05 15:59:00	2019-11-05 16:18:00	2	1	0	1	eye sore today	1	0	0	0		0	0	1	Primary nurse	1		0		1	0	0	0	0	0	0	0	0	0	0	0	1	0	1	1	2	1	1
543	49	16	28	0: Cntrl	8	2019-11-06 15:41:00	2019-11-06 15:42:00	3	1	0	1	Already has dose of pain med.	0	1	0	1	Student nurse	0	0	1	Team lead	0	Asleep, not rousable to voice or shoulder touch.				0	0	0	0	0	0	0	0	0	0	0	1	0	1	1	2	1	1
544	49	17	28	0: Cntrl	8	2019-11-07 13:40:00	2019-11-07 13:48:00	1	1	0	0		1	1	0	0		0	0	1	Primary nurse	1		0		1	0	0	0	0	0	0	0	0	0	0	0	1	0	1	1	2	2	1
545	49	18	28	0: Cntrl	9	2019-11-08 16:37:00	2019-11-08 16:41:00	1	1	0	0		0	1	0	0		0	1	0		1		1	'pain' gestured to stomach, appeared weary	1	0	0	0	0	0	0	0	0	0	0	0	1	0	1	1	2	2	1
546	49	19	28	0: Cntrl									0	0	0	0			0	0							0	0	0	0	0	0	0	0	0	0	0	0	0	0				0
547	49	20	28	0: Cntrl									0	0	0	0			0	0							0	0	0	0	0	0	0	0	0	0	0	0	0	0				0
548	49	21	28	0: Cntrl	9	2019-11-11 13:17:00	2019-11-11 13:36:00	1	1	0	0		1	0	0	0		0	1	0		1		0		6	0	0	0	0	0	0	0	0	0	0	0	1	0	1	1	2	2	1
549	49	22	28	0: Cntrl									0	0	0	0			0	0							0	0	0	0	0	0	0	0	0	0	0	0	0	0				0
550	49	23	28	0: Cntrl	10	2019-11-13 16:26:00	2019-11-13 16:39:00	2	1	0	0		0	1	0	0		0	0	1	Team lead	1		0		1	0	0	0	0	0	0	0	0	0	0	0	1	0	1	1	2	2	1
551	49	24	28	0: Cntrl									0	0	0	0			0	0							0	0	0	0	0	0	0	0	0	0	0	0	0	0				0
552	49	25	28	0: Cntrl	1	2019-11-15 11:41:00	2019-11-15 12:09:00	2	1	0	0		1	0	0	0		0	0	1	Primary nurse	1		0		1	0	0	0	0	0	0	0	0	0	0	0	1	0	1	1	2	2	1
553	49	26	28	0: Cntrl									0	0	0	0			0	0							0	0	0	0	0	0	0	0	0	0	0	0	0	0				0
554	49	27	28	0: Cntrl									0	0	0	0			0	0							0	0	0	0	0	0	0	0	0	0	0	0	0	0				0
555	49	28	28	0: Cntrl									0	0	0	0			0	0							0	0	0	0	0	0	0	0	0	0	0	0	0	0				0
556	50	Rcrd	3	1: VRx
557	50	1	3	1: VRx									0	0	0	0			0	0							0	0	0	0	0	0	0	0	0	0	0	0	0	0				0
558	50	2	3	1: VRx									0	0	0	0			0	0							0	0	0	0	0	0	0	0	0	0	0	0	0	0				0
559	50	3	3	1: VRx	1	2019-10-31 10:16:00	2019-10-31 10:19:00	1					0	0	0	0			0	0		0	SDM withdrew from study. Reason: patient had 'an episode' last night and she doesn't think he is conscious enough for the experience anymore.				0	0	0	0	0	0	0	0	0	0	0	0	0	1				1
560	51	Rcrd	24	1: VRx
561	51	1	24	1: VRx									0	0	0	0			0	0							0	0	0	0	0	0	0	0	0	0	0	0	0	0				0
562	51	2	24	1: VRx									0	0	0	0			0	0							0	0	0	0	0	0	0	0	0	0	0	0	0	0				0
563	51	3	24	1: VRx									0	0	0	0			0	0							0	0	0	0	0	0	0	0	0	0	0	0	0	0				0
564	51	4	24	1: VRx	1	2019-10-31 14:06:00	2019-10-31 14:31:00	1	1	0	1	speaks Greek only	1	0	0	0		0	0	1	Primary nurse	0	patient nearly non-verbal, comprehension limited by distractibility and language barrier. Husband did not agree to questions or VR without daughter present	1	husband dissented, see above	1	0	0	0	0	0	0	0	0	0	0	0	1	0	1	1	2	1	1
565	51	5	24	1: VRx	2	2019-11-01 15:19:00	2019-11-01 15:34:00	1	1	0	0		1	0	0	0		0	0	1	Primary nurse	0	nearly non-verbal, limited comprehension due to language barrier	1	husband said will not try it himself or have patient try it without daughter present	1	0	0	0	0	0	0	0	0	0	0	0	1	0	1	1	2	2	1
566	51	6	24	1: VRx									0	0	0	0			0	0							0	0	0	0	0	0	0	0	0	0	0	0	0	0				0
567	51	7	24	1: VRx									0	0	0	0			0	0							0	0	0	0	0	0	0	0	0	0	0	0	0	0				0
568	51	8	24	1: VRx									0	0	0	0			0	0							0	0	0	0	0	0	0	0	0	0	0	0	0	0				0
569	51	9	24	1: VRx									0	0	0	0			0	0							0	0	0	0	0	0	0	0	0	0	0	0	0	0				0
570	51	10	24	1: VRx									0	0	0	0			0	0							0	0	0	0	0	0	0	0	0	0	0	0	0	0				0
571	51	11	24	1: VRx	3	2019-11-07 16:31:00	2019-11-07 16:34:00	1	1	0	1	'you will need the husband'	1	0	0	0		0	0	1	Primary nurse	0	no family at bedside, no email reply from daughter yet				0	0	0	0	0	0	0	0	0	0	0	1	0	1	1	2	1	1
572	51	12	24	1: VRx									0	0	0	0			0	0							0	0	0	0	0	0	0	0	0	0	0	0	0	0				0
573	51	13	24	1: VRx									0	0	0	0			0	0							0	0	0	0	0	0	0	0	0	0	0	0	0	0				0
574	51	14	24	1: VRx									0	0	0	0			0	0							0	0	0	0	0	0	0	0	0	0	0	0	0	0				0
575	51	15	24	1: VRx									0	0	0	0			0	0							0	0	0	0	0	0	0	0	0	0	0	0	0	0				0
576	51	16	24	1: VRx									0	0	0	0			0	0							0	0	0	0	0	0	0	0	0	0	0	0	0	0				0
577	51	17	24	1: VRx									0	0	0	0			0	0							0	0	0	0	0	0	0	0	0	0	0	0	0	0				0
578	51	18	24	1: VRx									0	0	0	0			0	0							0	0	0	0	0	0	0	0	0	0	0	0	0	0				0
579	51	19	24	1: VRx									0	0	0	0			0	0							0	0	0	0	0	0	0	0	0	0	0	0	0	0				0
580	51	20	24	1: VRx									0	0	0	0			0	0							0	0	0	0	0	0	0	0	0	0	0	0	0	0				0
581	51	21	24	1: VRx									0	0	0	0			0	0							0	0	0	0	0	0	0	0	0	0	0	0	0	0				0
582	51	22	24	1: VRx									0	0	0	0			0	0							0	0	0	0	0	0	0	0	0	0	0	0	0	0				0
583	51	23	24	1: VRx									0	0	0	0			0	0							0	0	0	0	0	0	0	0	0	0	0	0	0	0				0
584	51	24	24	1: VRx									0	0	0	0			0	0							0	0	0	0	0	0	0	0	0	0	0	0	0	0				0
585	52	Rcrd	7	0: Cntrl
586	52	1	7	0: Cntrl									0	0	0	0			0	0							0	0	0	0	0	0	0	0	0	0	0	0	0	0				0
587	52	2	7	0: Cntrl									0	0	0	0			0	0							0	0	0	0	0	0	0	0	0	0	0	0	0	0				0
588	52	3	7	0: Cntrl									0	0	0	0			0	0							0	0	0	0	0	0	0	0	0	0	0	0	0	0				0
589	52	4	7	0: Cntrl									0	0	0	0			0	0							0	0	0	0	0	0	0	0	0	0	0	0	0	0				0
590	52	5	7	0: Cntrl									0	0	0	0			0	0							0	0	0	0	0	0	0	0	0	0	0	0	0	0				0
591	52	6	7	0: Cntrl									0	0	0	0			0	0							0	0	0	0	0	0	0	0	0	0	0	0	0	0				0
592	52	7	7	0: Cntrl	1	2019-11-05 13:50:00	2019-11-05 13:50:00	4					0	0	0	0		1	0	1	other nurse on ward						0	0	0	0	0	0	0	0	0	0	0	0	0	1				1
593	53	Rcrd	14	0: Cntrl
594	53	1	14	0: Cntrl									0	0	0	0			0	0							0	0	0	0	0	0	0	0	0	0	0	0	0	0				0
595	53	2	14	0: Cntrl									0	0	0	0			0	0							0	0	0	0	0	0	0	0	0	0	0	0	0	0				0
596	53	3	14	0: Cntrl									0	0	0	0			0	0							0	0	0	0	0	0	0	0	0	0	0	0	0	0				0
597	53	4	14	0: Cntrl	1	2019-11-15 10:35:00	2019-11-15 10:52:00	1	1	0	0		0	0	0	1	other nurse on ward	0	1	0		1		0		1	0	0	0	0	0	0	0	0	0	0	0	1	0	1	1	2	2	1
598	53	5	14	0: Cntrl									0	0	0	0			0	0							0	0	0	0	0	0	0	0	0	0	0	0	0	0				0
599	53	6	14	0: Cntrl									0	0	0	0			0	0							0	0	0	0	0	0	0	0	0	0	0	0	0	0				0
600	53	7	14	0: Cntrl	2	2019-11-18 10:42:00	2019-11-18 10:49:00	1	1	0	0		1	0	0	0		0	0	1	Primary nurse	1		0		1	0	0	0	0	0	0	0	0	0	0	0	1	0	1	1	2	2	1
601	53	8	14	0: Cntrl	3	2019-11-19 14:12:00	2019-11-19 14:12:00	3					0	0	0	0		1	0	0							0	0	0	0	0	0	0	0	0	0	0	1	0	1				1
602	53	9	14	0: Cntrl	3	2019-11-20 15:08:00	2019-11-20 15:22:00	1	1	0	0		1	0	0	0		0	0	1	Primary nurse	1		0		1	0	0	0	0	0	0	0	0	0	0	0	1	0	1	1	2	2	1
603	53	10	14	0: Cntrl	4	2019-11-21 14:55:00	2019-11-21 15:00:00	1	1	0	1	'just if he's in the mood to talk'	1	0	0	0		0	0	1	Primary nurse	1		0		1	0	0	0	0	0	0	0	0	0	0	0	1	0	1	1	2	1	1
604	53	11	14	0: Cntrl	5	2019-11-22 14:42:00	2019-11-22 14:49:00	1	1	0	0		1	0	0	0		0	1	0		1		0		1	0	0	0	0	0	0	0	0	0	0	0	1	0	1	1	2	2	1
605	53	12	14	0: Cntrl									0	0	0	0			0	0							0	0	0	0	0	0	0	0	0	0	0	0	0	0				0
606	53	13	14	0: Cntrl									0	0	0	0			0	0							0	0	0	0	0	0	0	0	0	0	0	0	0	0				0
607	53	14	14	0: Cntrl									0	0	0	0			0	0							0	0	0	0	0	0	0	0	0	0	0	0	0	0				0
608	54	Rcrd	9	1: VRx
609	54	1	9	1: VRx									0	0	0	0			0	0							0	0	0	0	0	0	0	0	0	0	0	0	0	0				0
610	54	2	9	1: VRx									0	0	0	0			0	0							0	0	0	0	0	0	0	0	0	0	0	0	0	0				0
611	54	3	9	1: VRx	1	2019-11-21 10:39:00	2019-11-21 11:16:00	2	1	0	0		0	1	0	1	Sitter	0	0	1	Team lead	1		0		1	0	0	0	0	0	0	0	0	0	0	0	1	0	1	1	2	2	1
612	54	4	9	1: VRx	2	2019-11-22 15:51:00	2019-11-22 15:55:00	2	1	0	1	had a bad night behaviourally, wife left for the day, patient asleep now from risperidone, come later	1	0	0	1	Sitter	0	0	1	Primary nurse	0	asleep, not rousable by nurse prompting, visitor at bedside says he's been asleep for a while, letting him sleep			1	0	0	0	0	0	0	0	0	0	0	0	1	0	1	1	2	1	1
613	54	5	9	1: VRx									0	0	0	0			0	0							0	0	0	0	0	0	0	0	0	0	0	0	0	0				0
614	54	6	9	1: VRx									0	0	0	0			0	0							0	0	0	0	0	0	0	0	0	0	0	0	0	0				0
615	54	7	9	1: VRx	2	2019-11-25 16:03:00	2019-11-25 16:13:00	2	1	0	0		1	0	0	0		0	0	1	Primary nurse	1		1	at first said yes but later said no and seemed annoyed	1	0	0	0	0	0	0	0	0	0	0	0	1	0	1	1	2	2	1
616	54	8	9	1: VRx	3	2019-11-26 11:30:00	2019-11-26 11:47:00	2	1	0	0		1	0	0	0		0	0	1	Primary nurse	1		1	said no	1	0	0	0	0	0	0	0	0	0	0	0	1	0	1	1	2	2	1
617	54	9	9	1: VRx									0	0	0	0			0	0							0	0	0	0	0	0	0	0	0	0	0	0	0	0				0
618	55	Rcrd	27	1: VRx
619	55	1	27	1: VRx									0	0	0	0			0	0							0	0	0	0	0	0	0	0	0	0	0	0	0	0				0
620	55	2	27	1: VRx									0	0	0	0			0	0							0	0	0	0	0	0	0	0	0	0	0	0	0	0				0
621	55	3	27	1: VRx	1	2019-11-22 16:19:00	2019-11-22 16:37:00	3	1	0	0		1	0	0	0		0	0	1	Primary nurse	0	participant confused, highly distractable, kept coming back to topic of discharge planning	1	waved hand no, 'when you get to my age...', became distracted again	1	0	0	0	0	0	0	0	0	0	0	0	1	0	1	1	2	2	1
622	55	4	27	1: VRx									0	0	0	0			0	0							0	0	0	0	0	0	0	0	0	0	0	0	0	0				0
623	55	5	27	1: VRx									0	0	0	0			0	0							0	0	0	0	0	0	0	0	0	0	0	0	0	0				0
624	55	6	27	1: VRx	2	2019-11-25 16:28:00	2019-11-25 16:59:00	2	1	0	1	hearing aid not working	1	0	0	0		0	0	1	Primary nurse	0	hard of hearing unclear if she understood what we offered. Also distressed about her stay in hospital	1		1	0	0	0	0	0	0	0	0	0	0	0	1	0	1	1	2	1	1
625	55	7	27	1: VRx	1	2019-11-26 13:33:00	2019-11-26 14:00:00	1	1	0	0		1	0	0	0		0	0	1	Primary nurse	1		1	'no I tried that at another hospital already'	1	0	0	0	0	0	0	0	0	0	0	1	0	0	1	1	2	2	1
626	55	8	27	1: VRx									0	0	0	0			0	0							0	0	0	0	0	0	0	0	0	0	0	0	0	0				0
627	55	9	27	1: VRx									0	0	0	0			0	0							0	0	0	0	0	0	0	0	0	0	0	0	0	0				0
628	55	10	27	1: VRx	4	2019-11-29 14:28:00	2019-11-29 14:40:00	1	1	0	0		0	1	0	0		0	0	1	Team lead	1		1	just declined	1	0	0	0	0	0	0	0	0	1	0	0	0	0	1	1	2	2	1
629	55	11	27	1: VRx									0	0	0	0			0	0							0	0	0	0	0	0	0	0	0	0	0	0	0	0				0
630	55	12	27	1: VRx									0	0	0	0			0	0							0	0	0	0	0	0	0	0	0	0	0	0	0	0				0
631	55	13	27	1: VRx	5	2019-12-02 15:10:00	2019-12-02 15:26:00	1	1	0	0		1	0	0	0		0	0	1	Primary nurse	1		1	didn't want VR, fine with talking	1	0	0	0	0	0	1	0	0	0	0	0	0	0	1	1	2	2	1
632	55	14	27	1: VRx	6	2019-12-03 16:07:00	2019-12-03 16:15:00	3	1	0	0		1	0	0	0		0	0	1	Primary nurse	1		1	was confused by VR, didn't want it	1	0	0	0	0	0	0	0	0	0	0	1	0	0	1	1	2	2	1
633	55	15	27	1: VRx	7	2019-12-04 15:11:00	2019-12-04 15:24:00	1	1	0	0		1	0	0	0		0	0	1	Primary nurse	1		1		1	0	0	0	0	0	0	0	0	0	1	0	0	0	1	1	2	2	1
634	55	16	27	1: VRx									0	0	0	0			0	0							0	0	0	0	0	0	0	0	0	0	0	0	0	0				0
635	55	17	27	1: VRx	8	2019-12-06 11:36:00	2019-12-06 11:49:00	1	1	0	0		1	0	0	0		0	0	1	Primary nurse	1		1	'I'm too old'	1	0	0	0	0	0	0	0	0	0	1	0	0	0	1	1	2	2	1
636	55	18	27	1: VRx									0	0	0	0			0	0							0	0	0	0	0	0	0	0	0	0	0	0	0	0				0
637	55	19	27	1: VRx									0	0	0	0			0	0							0	0	0	0	0	0	0	0	0	0	0	0	0	0				0
638	55	20	27	1: VRx	9	2019-12-09 15:23:00	2019-12-09 15:43:00	1	1	0	1	confused after hearing test	1	0	0	0		0	0	1	Primary nurse	1		1		1	0	0	0	0	0	0	0	0	0	1	0	0	0	1	1	2	1	1
639	55	21	27	1: VRx	10	2019-12-10 14:20:00	2019-12-10 14:32:00	1	1	0	1	confused	1	0	0	0		0	1	0		1		1		3	0	0	0	0	0	0	0	0	0	0	0	1	0	1	1	2	1	1
640	55	22	27	1: VRx	1	2019-12-11 13:35:00	2019-12-11 13:53:00	1	1	0	0		1	0	0	0		0	0	1	Primary nurse	1		1	pt had a lot going on in her mind and did not want to do VR because of stress concerning where her money would go when she dies	6	0	0	0	0	0	0	0	0	0	0	0	1	0	1	1	2	2	1
641	55	23	27	1: VRx									0	0	0	0			0	0							0	0	0	0	0	0	0	0	0	0	0	0	0	0				0
642	55	24	27	1: VRx	2	2019-12-13 16:00:00	2019-12-13 16:17:00	1	1	0	0		1	0	0	0		0	0	1	primary nurse	1		1	'I'm too old'	1	0	0	0	0	0	0	0	0	0	0	0	1	0	1	1	2	2	1
643	55	25	27	1: VRx									0	0	0	0			0	0							0	0	0	0	0	0	0	0	0	0	0	0	0	0				0
644	55	26	27	1: VRx									0	0	0	0			0	0							0	0	0	0	0	0	0	0	0	0	0	0	0	0				0
645	55	27	27	1: VRx									0	0	0	0			0	0							0	0	0	0	0	0	0	0	0	0	0	0	0	0				0
646	56	Rcrd	4	0: Cntrl
647	56	1	4	0: Cntrl									0	0	0	0			0	0							0	0	0	0	0	0	0	0	0	0	0	0	0	0				0
648	56	2	4	0: Cntrl									0	0	0	0			0	0							0	0	0	0	0	0	0	0	0	0	0	0	0	0				0
649	56	3	4	0: Cntrl									0	0	0	0			0	0							0	0	0	0	0	0	0	0	0	0	0	0	0	0				0
650	56	4	4	0: Cntrl	1	2019-11-26 10:50:00	2019-11-26 11:13:00	1	1	0	1	for discharge at 2pm	1	0	0	0		0	0	1	Primary nurse	1		0		1	0	0	0	0	0	0	0	1	0	0	0	0	0	1	1	2	1	1
651	57	Rcrd	7	1: VRx
652	57	1	7	1: VRx									0	0	0	0			0	0							0	0	0	0	0	0	0	0	0	0	0	0	0	0				0
653	57	2	7	1: VRx									0	0	0	0			0	0							0	0	0	0	0	0	0	0	0	0	0	0	0	0				0
654	57	3	7	1: VRx									0	0	0	0			0	0							0	0	0	0	0	0	0	0	0	0	0	0	0	0				0
655	57	4	7	1: VRx									0	0	0	0			0	0							0	0	0	0	0	0	0	0	0	0	0	0	0	0				0
656	57	5	7	1: VRx	1	2019-11-26 14:24:00	2019-11-26 14:49:00	1	1	0	0		1	0	0	0		0	0	1	Primary nurse	1		0		1	0	0	0	0	0	0	0	0	0	0	0	1	0	1	1	2	2	1
657	57	6	7	1: VRx	2	2019-11-27 13:50:00	2019-11-27 14:12:00	1	1	0	0		1	0	0	0		0	0	1	Primary nurse	1		0		1	0	0	0	0	0	0	0	0	0	0	0	1	0	1	1	2	2	1
658	57	7	7	1: VRx	3	2019-11-28 11:00:00	2019-11-28 11:31:00	1	1	0	0		0	0	0	1	Nursing team	0	0	1	Nursing team	1		0		1	0	0	0	0	0	0	0	0	0	0	0	1	0	1	1	2	2	1
659	58	Rcrd	24	0: Cntrl
660	58	1	24	0: Cntrl	1	2019-11-27 15:20:00	2019-11-27 15:56:00	1	1	0	1	confused and agitated around bathroom	0	1	0	0		0	0	1	Team lead	1		0		1	0	0	0	0	0	0	0	0	0	0	0	1	0	1	1	2	1	1
661	58	2	24	0: Cntrl									0	0	0	0			0	0							0	0	0	0	0	0	0	0	0	0	0	0	0	0				0
662	58	3	24	0: Cntrl	2	2019-11-29 15:28:00	2019-11-29 15:45:00	1	1	0	0		1	0	0	0		0	0	1	Primary nurse	1		0		1	0	0	0	0	0	0	0	0	0	0	0	1	0	1	1	2	2	1
663	58	4	24	0: Cntrl									0	0	0	0			0	0							0	0	0	0	0	0	0	0	0	0	0	0	0	0				0
664	58	5	24	0: Cntrl									0	0	0	0			0	0							0	0	0	0	0	0	0	0	0	0	0	0	0	0				0
665	58	6	24	0: Cntrl	3	2019-12-02 14:44:00	2019-12-02 14:46:00	1					0	0	0	0		1	0	1	Primary nurse						0	0	0	0	0	0	0	0	0	0	0	1	0	1				1
666	58	7	24	0: Cntrl	3	2019-12-03 15:05:00	2019-12-03 15:07:00	1	1	0	0		1	0	0	0		0	0	1	Primary nurse	1		1	shook head and hand gesture meaning no	1	0	0	0	0	0	0	0	0	0	0	0	1	0	1	1	2	2	1
667	58	8	24	0: Cntrl	3	2019-12-04 16:35:00	2019-12-04 16:40:00	1	1	0	1	may shoo you away, mood changed this afternoon	1	0	0	0		0	0	1	Primary nurse	1		1	shooed me away after first question	1	0	0	0	0	0	0	0	0	0	0	0	1	0	1	1	2	1	1
668	58	9	24	0: Cntrl	4	2019-12-05 16:32:00	2019-12-05 16:53:00	1	1	0	0		1	0	0	0		0	0	1	Primary nurse	1		0		1	0	0	0	0	0	0	0	0	0	0	0	1	0	1	1	2	2	1
669	58	10	24	0: Cntrl									0	0	0	0			0	0							0	0	0	0	0	0	0	0	0	0	0	0	0	0				0
670	58	11	24	0: Cntrl									0	0	0	0			0	0							0	0	0	0	0	0	0	0	0	0	0	0	0	0				0
671	58	12	24	0: Cntrl									0	0	0	0			0	0							0	0	0	0	0	0	0	0	0	0	0	0	0	0				0
672	58	13	24	0: Cntrl	5	2019-12-09 16:22:00	2019-12-09 16:29:00	1	1	0	0		1	0	0	0		0	0	1	Primary nurse	1		0		1	0	0	0	0	0	0	0	0	0	0	0	1	0	1	1	2	2	1
673	58	14	24	0: Cntrl									0	0	0	0			0	0							0	0	0	0	0	0	0	0	0	0	0	0	0	0				0
674	58	15	24	0: Cntrl	6	2019-12-11 15:01:00	2019-12-11 15:10:00	1	1	0	0		1	0	0	1	other nurse on ward	0	0	1	primary nurse	1		1	body language indicated did not want to talk - patient opened eyes, said 'cold, cold' and went back under the cover and closed eyes.		0	0	0	0	0	0	0	0	0	0	0	1	0	1	1	2	2	1
675	58	16	24	0: Cntrl									0	0	0	0			0	0							0	0	0	0	0	0	0	0	0	0	0	0	0	0				0
676	58	17	24	0: Cntrl	6	2019-12-13 15:09:00	2019-12-13 15:13:00	1	1	0	0		1	0	0	0		0	0	1	primary nurse	1		0		1	0	0	0	0	0	0	0	0	0	0	0	1	0	1	1	2	2	1
677	58	18	24	0: Cntrl									0	0	0	0			0	0							0	0	0	0	0	0	0	0	0	0	0	0	0	0				0
678	58	19	24	0: Cntrl									0	0	0	0			0	0							0	0	0	0	0	0	0	0	0	0	0	0	0	0				0
679	58	20	24	0: Cntrl									0	0	0	0			0	0							0	0	0	0	0	0	0	0	0	0	0	0	0	0				0
680	58	21	24	0: Cntrl	7	2019-12-17 15:14:00	2019-12-17 15:29:00	2	1	0	0		1	0	0	0		0	0	1	primary nurse	1		0		1	0	0	0	0	0	0	0	0	0	0	0	1	0	1	1	2	2	1
681	58	22	24	0: Cntrl									0	0	0	0			0	0							0	0	0	0	0	0	0	0	0	0	0	0	0	0				0
682	58	23	24	0: Cntrl	8	2019-12-19 15:20:00	2019-12-19 15:21:00	3	1	0	0		0	1	0	0		1	0	1	team lead						0	0	0	0	0	0	0	0	0	0	0	1	0	1	1	2	2	1
683	58	24	24	0: Cntrl	8	2019-12-20 10:59:00	2019-12-20 11:08:00	1	1	0	1	was combative this morning so be careful	1	0	0	0		0	0	1	primary nurse	0	patient distracted by breakfast, did not want to engage in conversation very much.	0		1	0	0	0	0	0	0	0	0	0	0	0	1	0	1	1	2	1	1
684	59	Rcrd	10	0: Cntrl
685	59	1	10	0: Cntrl									0	0	0	0			0	0							0	0	0	0	0	0	0	0	0	0	0	0	0	0				0
686	59	2	10	0: Cntrl	1	2019-11-28 16:31:00	2019-11-28 16:47:00	1	1	0	1	confused, might not get much input	1	0	0	0		0	0	1	Primary nurse	1		0		1	0	0	0	0	0	0	0	0	0	0	1	0	0	1	1	2	1	1
687	59	3	10	0: Cntrl	2	2019-11-29 14:47:00	2019-11-29 14:53:00	1	1	0	1	have to change urine line soon	1	0	0	0		0	0	1	Primary nurse	0	cannot understand patient's speech/sounds	0		1	0	0	0	0	0	0	0	0	0	0	1	0	0	1	1	2	1	1
688	59	4	10	0: Cntrl									0	0	0	0			0	0							0	0	0	0	0	0	0	0	0	0	0	0	0	0				0
689	59	5	10	0: Cntrl									0	0	0	0			0	0							0	0	0	0	0	0	0	0	0	0	0	0	0	0				0
690	59	6	10	0: Cntrl	3	2019-12-02 16:10:00	2019-12-02 16:14:00	2	1	0	1	'don't know how much you'll get from him'	1	0	0	0		0	0	1	Primary nurse	1		1	'too tired please go away'	1	0	0	0	0	0	0	0	0	0	0	1	0	0	1	1	2	1	1
691	59	7	10	0: Cntrl	3	2019-12-03 15:15:00		3	1	0	1	maybe sleeping	1	0	0	0		0	0	1	Primary nurse	0	asleep, not rousable to voice and shoulder touch				0	0	0	0	0	0	0	0	0	0	0	1	0	1	1	2	1	1
692	59	8	10	0: Cntrl	3	2019-12-04 15:09:00	2019-12-04 15:11:00	1					0	0	0	0		1	0	1	Primary nurse						0	0	0	0	0	0	0	0	0	0	0	1	0	1				1
693	59	9	10	0: Cntrl	3	2019-12-05 16:17:00	2019-12-05 16:29:00	1	1	0	1	maybe sleeping	0	0	0	1	Float nurse	0	0	1	Float nurse	0	unable to understand patient	0		1	0	0	0	0	0	0	0	0	0	0	0	1	0	1	1	2	1	1
694	59	10	10	0: Cntrl									0	0	0	0			0	0							0	0	0	0	0	0	0	0	0	0	0	0	0	0				0
695	60	Rcrd	6	1: VRx
696	60	1	6	1: VRx									0	0	0	0			0	0							0	0	0	0	0	0	0	0	0	0	0	0	0	0				0
697	60	2	6	1: VRx									0	0	0	0			0	0							0	0	0	0	0	0	0	0	0	0	0	0	0	0				0
698	60	3	6	1: VRx									0	0	0	0			0	0							0	0	0	0	0	0	0	0	0	0	0	0	0	0				0
699	60	4	6	1: VRx									0	0	0	0			0	0							0	0	0	0	0	0	0	0	0	0	0	0	0	0				0
700	60	5	6	1: VRx	1	2019-12-03 14:36:00	2019-12-03 15:07:00	1	1	0	0		1	0	0	0		0	0	1	Primary nurse	1		0		1	0	0	0	0	0	0	0	0	0	0	0	1	0	1	1	2	2	1
701	60	6	6	1: VRx									0	0	0	0			0	0							0	0	0	0	0	0	0	0	0	0	0	0	0	0				0
702	61	Rcrd	4	0: Cntrl
703	61	1	4	0: Cntrl									0	0	0	0			0	0							0	0	0	0	0	0	0	0	0	0	0	0	0	0				0
704	61	2	4	0: Cntrl	1	2019-12-13 14:40:00	2019-12-13 15:03:00	1	1	0	0		1	0	0	0		0	0	1	Primary nurse	1		0		1	0	0	0	0	0	0	0	0	0	0	1	0	0	1	1	2	2	1
705	61	3	4	0: Cntrl									0	0	0	0			0	0							0	0	0	0	0	0	0	0	0	0	0	0	0	0				0
706	61	4	4	0: Cntrl									0	0	0	0			0	0							0	0	0	0	0	0	0	0	0	0	0	0	0	0				0
707	62	Rcrd	13	0: Cntrl
708	62	1	13	0: Cntrl									0	0	0	0			0	0							0	0	0	0	0	0	0	0	0	0	0	0	0	0				0
709	62	2	13	0: Cntrl	1	2019-12-18 15:15:00	2019-12-18 15:34:00	1	1	0	1	may not respond, doesn't talk much	1	0	0	0		0	0	1	Primary nurse	1		0		1	0	0	0	0	0	0	0	0	0	0	0	1	0	1	1	2	1	1
710	62	3	13	0: Cntrl	2	2019-12-19 13:41:00	2019-12-19 13:50:00	2	1	0	0		0	0	0	1	Nurse covering for primary nurse	0	0	1	Nurse covering for primary nurse	1		0		1	0	0	0	0	0	0	0	0	0	0	0	1	0	1	1	2	2	1
711	62	4	13	0: Cntrl	3	2019-12-20 14:37:00	2019-12-20 14:40:00	3	1	0	0		0	0	0	1	other nurse on ward	0	0	1	other nurse on ward	0	did not awake to voice or shoulder touch				0	0	0	0	0	0	0	0	0	0	0	1	0	1	1	2	2	1
712	62	5	13	0: Cntrl									0	0	0	0			0	0							0	0	0	0	0	0	0	0	0	0	0	0	0	0				0
713	62	6	13	0: Cntrl									0	0	0	0			0	0							0	0	0	0	0	0	0	0	0	0	0	0	0	0				0
714	62	7	13	0: Cntrl									0	0	0	0			0	0							0	0	0	0	0	0	0	0	0	0	0	0	0	0				0
715	62	8	13	0: Cntrl									0	0	0	0			0	0							0	0	0	0	0	0	0	0	0	0	0	0	0	0				0
716	62	9	13	0: Cntrl									0	0	0	0			0	0							0	0	0	0	0	0	0	0	0	0	0	0	0	0				0
717	62	10	13	0: Cntrl									0	0	0	0			0	0							0	0	0	0	0	0	0	0	0	0	0	0	0	0				0
718	62	11	13	0: Cntrl									0	0	0	0			0	0							0	0	0	0	0	0	0	0	0	0	0	0	0	0				0
719	62	12	13	0: Cntrl									0	0	0	0			0	0							0	0	0	0	0	0	0	0	0	0	0	0	0	0				0
720	62	13	13	0: Cntrl									0	0	0	0			0	0							0	0	0	0	0	0	0	0	0	0	0	0	0	0				0
721	63	Rcrd	15	1: VRx
722	63	1	15	1: VRx									0	0	0	0			0	0							0	0	0	0	0	0	0	0	0	0	0	0	0	0				0
723	63	2	15	1: VRx									0	0	0	0			0	0							0	0	0	0	0	0	0	0	0	0	0	0	0	0				0
724	63	3	15	1: VRx									0	0	0	0			0	0							0	0	0	0	0	0	0	0	0	0	0	0	0	0				0
725	63	4	15	1: VRx									0	0	0	0			0	0							0	0	0	0	0	0	0	0	0	0	0	0	0	0				0
726	63	5	15	1: VRx									0	0	0	0			0	0							0	0	0	0	0	0	0	0	0	0	0	0	0	0				0
727	63	6	15	1: VRx									0	0	0	0			0	0							0	0	0	0	0	0	0	0	0	0	0	0	0	0				0
728	63	7	15	1: VRx									0	0	0	0			0	0							0	0	0	0	0	0	0	0	0	0	0	0	0	0				0
729	63	8	15	1: VRx									0	0	0	0			0	0							0	0	0	0	0	0	0	0	0	0	0	0	0	0				0
730	63	9	15	1: VRx									0	0	0	0			0	0							0	0	0	0	0	0	0	0	0	0	0	0	0	0				0
731	63	10	15	1: VRx									0	0	0	0			0	0							0	0	0	0	0	0	0	0	0	0	0	0	0	0				0
732	63	11	15	1: VRx	1	2020-01-02 14:55:00	2020-01-02 15:00:00	1	1	0	1	wanted to be left to sleep earlier today but can ask if he's ok to engage now	1	0	0	0		0	0	1	primary nurse	1		1	opened eyes to shoulder touch, slightly nodded head no and closed eyes again after I asked 'is this a good time to talk?' Appeared very tired and frail.	1	0	0	0	0	0	0	0	0	0	1	0	0	0	1	1	2	1	1
733	63	12	15	1: VRx	1	2020-01-03 11:42:00	2020-01-03 12:10:00	1	1	0	0		0	0	0	1	other nurse on ward	0	0	1	other nurse on ward	1		0		1	0	0	0	0	0	0	0	0	0	1	0	0	0	1	1	2	2	1
734	63	13	15	1: VRx									0	0	0	0			0	0							0	0	0	0	0	0	0	0	0	0	0	0	0	0				0
735	63	14	15	1: VRx									0	0	0	0			0	0							0	0	0	0	0	0	0	0	0	0	0	0	0	0				0
736	63	15	15	1: VRx	2	2020-01-06 13:33:00	2020-01-06 13:56:00	1	1	0	0		0	0	0	1	other nurse on ward	0	0	1	other nurse on ward	1		0		6	0	0	0	0	0	0	0	0	0	0	0	1	0	1	1	2	2	1
737	64	Rcrd	17	1: VRx
738	64	1	17	1: VRx									0	0	0	0			0	0							0	0	0	0	0	0	0	0	0	0	0	0	0	0				0
739	64	2	17	1: VRx									0	0	0	0			0	0							0	0	0	0	0	0	0	0	0	0	0	0	0	0				0
740	64	3	17	1: VRx	1	2020-01-03 14:26:00	2020-01-03 14:28:00	3	1	0	0		0	1	0	0		0	1	0		0	SDM said today isn't a good day, patient too 'out of it', priority is bathing for this afternoon. Try again late morning Monday.			1	0	0	0	0	0	0	0	0	0	0	0	1	0	1	1	2	2	1
741	64	4	17	1: VRx									0	0	0	0			0	0							0	0	0	0	0	0	0	0	0	0	0	0	0	0				0
742	64	5	17	1: VRx									0	0	0	0			0	0							0	0	0	0	0	0	0	0	0	0	0	0	0	0				0
743	64	6	17	1: VRx	1	2020-01-06 14:55:00	2020-01-06 15:11:00	6	1	0	0		1	0	0	0		0	0	1	primary nurse	1		1	'I am too tired today, my body just doesn't want to move. Thank you but I have to say no for now.' According to SDM the patient declines like this a lot.	1	0	0	0	0	0	0	0	0	0	0	1	0	0	1	1	2	2	1
744	64	7	17	1: VRx	2	2020-01-07 13:39:00	2020-01-07 13:50:00	1	1	0	1	needs a lot of encouragement, often declines things	1	0	0	0		0	0	1	primary nurse	1		1	'oh I'd love to dear but I'm just so tired, I'm just going to close my eyes for a bit.'	1	0	0	0	0	0	0	0	0	1	0	0	0	0	1	1	2	1	1
745	64	8	17	1: VRx	3	2020-01-08 14:35:00	2020-01-08 14:42:00	2	1	0	0		1	0	0	0		0	0	1	primary nurse	1		1	'I can't I'm just too tired' - according to the SDM, patient has been regularly declining interventions for years, this is not new. Just this morning declined Pt - only got as far as edge of the bed	1	0	0	0	0	0	0	0	0	1	0	0	0	0	1	1	2	2	1
746	64	9	17	1: VRx	4	2020-01-09 16:43:00	2020-01-09 16:49:00	2	1	0	0		1	0	0	0		0	0	1	primary nurse	1		1	'feel I've got a bit of a bug... just so tired'	1	0	0	0	0	0	0	0	0	0	0	1	0	0	1	1	2	2	1
747	64	10	17	1: VRx	5	2020-01-10 16:48:00	2020-01-10 16:57:00	2	1	0	0		0	0	0	0		0	0	0		1		1	'I'm too old - been there done that kind of thing'	1	0	0	0	0	0	0	0	0	0	0	0	0	0	1	1	2	2	1
748	64	11	17	1: VRx									0	0	0	0			0	0							0	0	0	0	0	0	0	0	0	0	0	0	0	0				0
749	64	12	17	1: VRx									0	0	0	0			0	0							0	0	0	0	0	0	0	0	0	0	0	0	0	0				0
750	64	13	17	1: VRx	6	2020-01-13 14:56:00	2020-01-13 15:14:00	1	1	0	0		1	0	0	0		0	0	1	primary nurse	1		0		1	0	0	0	0	0	0	0	0	0	0	0	1	0	1	1	2	2	1
751	64	14	17	1: VRx									0	0	0	0			0	0							0	0	0	0	0	0	0	0	0	0	0	0	0	0				0
752	64	15	17	1: VRx									0	0	0	0			0	0							0	0	0	0	0	0	0	0	0	0	0	0	0	0				0
753	64	16	17	1: VRx									0	0	0	0			0	0							0	0	0	0	0	0	0	0	0	0	0	0	0	0				0
754	64	17	17	1: VRx									0	0	0	0			0	0							0	0	0	0	0	0	0	0	0	0	0	0	0	0				0
755	65	Rcrd	14	0: Cntrl
756	65	1	14	0: Cntrl									0	0	0	0			0	0							0	0	0	0	0	0	0	0	0	0	0	0	0	0				0
757	65	2	14	0: Cntrl									0	0	0	0			0	0							0	0	0	0	0	0	0	0	0	0	0	0	0	0				0
758	65	3	14	0: Cntrl									0	0	0	0			0	0							0	0	0	0	0	0	0	0	0	0	0	0	0	0				0
759	65	4	14	0: Cntrl									0	0	0	0			0	0							0	0	0	0	0	0	0	0	0	0	0	0	0	0				0
760	65	5	14	0: Cntrl									0	0	0	0			0	0							0	0	0	0	0	0	0	0	0	0	0	0	0	0				0
761	65	6	14	0: Cntrl	1	2020-01-08 15:04:00	2020-01-08 13:42:00	1	1	0	0		0	1	0	0		0	0	1	Team Lead	1		0		1	0	0	0	0	0	1	0	0	0	0	0	0	0	1	1	2	2	1
762	65	7	14	0: Cntrl	2	2020-01-09 16:29:00	2020-01-09 16:39:00	1	1	0	0		1	0	0	0		0	0	1	primary nurse	1		0		1	0	0	0	0	0	1	0	0	0	0	0	0	0	1	1	2	2	1
763	65	8	14	0: Cntrl	3	2020-01-10 14:46:00	2020-01-10 15:04:00	1	1	0	0		0	0	0	0		0	0	0		1		0		1	0	0	0	0	0	0	0	0	0	0	1	0	0	1	1	2	2	1
764	65	9	14	0: Cntrl									0	0	0	0			0	0							0	0	0	0	0	0	0	0	0	0	0	0	0	0				0
765	65	10	14	0: Cntrl									0	0	0	0			0	0							0	0	0	0	0	0	0	0	0	0	0	0	0	0				0
766	65	11	14	0: Cntrl	4	2020-01-13 16:17:00	2020-01-13 16:40:00	4	1	0	0		1	0	0	0		0	0	1	Primary Nurse	1		0		1	0	0	0	0	0	0	0	0	0	0	0	1	0	1	1	2	2	1
767	65	12	14	0: Cntrl	5	2020-01-14 15:16:00	2020-01-14 15:29:00	1	1	0	0		0	1	0	1	other nurse on ward	0	0	1	team lead	1		0		1	0	0	0	0	0	0	0	0	0	0	0	1	0	1	1	2	2	1
768	65	13	14	0: Cntrl									0	0	0	0			0	0							0	0	0	0	0	0	0	0	0	0	0	0	0	0				0
769	65	14	14	0: Cntrl	2	2020-01-16 15:06:00	2020-01-16 15:13:00	2	1	0	0		1	1	0	0		0	0	1	Primary Nurse	1		0		1	0	0	0	0	0	0	0	0	0	0	0	1	0	1	1	2	2	1
770	66	Rcrd	35	1: VRx
771	66	1	35	1: VRx									0	0	0	0			0	0							0	0	0	0	0	0	0	0	0	0	0	0	0	0				0
772	66	2	35	1: VRx									0	0	0	0			0	0							0	0	0	0	0	0	0	0	0	0	0	0	0	0				0
773	66	3	35	1: VRx									0	0	0	0			0	0							0	0	0	0	0	0	0	0	0	0	0	0	0	0				0
774	66	4	35	1: VRx	1	2020-01-10 16:01:00	2020-01-10 16:27:00	1	1	0	0		1	0	0	0		0	0	1	Primary nurse	1		0		1	0	0	0	0	0	1	0	0	0	0	0	0	0	1	1	2	2	1
775	66	5	35	1: VRx									0	0	0	0			0	0							0	0	0	0	0	0	0	0	0	0	0	0	0	0				0
776	66	6	35	1: VRx									0	0	0	0			0	0							0	0	0	0	0	0	0	0	0	0	0	0	0	0				0
777	66	7	35	1: VRx	2	2020-01-13 16:19:00	2020-01-13 16:38:00	3	1	0	0		1	0	0	0		0	0	1	Primary nurse	1		0		6	0	0	1	0	0	0	0	0	0	0	0	0	0	1	1	2	2	1
778	66	8	35	1: VRx	3	2020-01-14 11:14:00	2020-01-14 11:24:00	2	1	0	0		1	0	0	0		0	0	1	Primary Nurse	1		1	'mm... tomorrow'	1	0	0	0	0	0	1	0	0	0	0	0	0	0	1	1	2	2	1
779	66	9	35	1: VRx									0	0	0	0			0	0							0	0	0	0	0	0	0	0	0	0	0	0	0	0				0
780	66	10	35	1: VRx	4	2020-01-16 15:19:00	2020-01-16 15:26:00	2	1	0	1	has been sleeping a lot today	1	0	0	0		0	0	1	Primary Nurse	0	weak/tired, pt in and out of sleep, unable to hold posture - slumped over upon arrival, replies inconsistently			1	0	0	0	0	0	1	0	0	0	0	0	0	0	1	1	2	1	1
781	66	11	35	1: VRx	5	2020-01-17 15:09:00	2020-01-17 15:25:00	2	1	0	1	very congested, not feeling well today	1	0	0	0		0	0	1	Primary Nurse	1		1	'too early', came back later and Pt couldn't even open eyes, did not answer when asked if she'd like to watch videos	1	0	0	0	0	1	0	0	0	0	0	0	0	0	1	1	2	1	1
782	66	12	35	1: VRx									0	0	0	0			0	0							0	0	0	0	0	0	0	0	0	0	0	0	0	0				0
783	66	13	35	1: VRx									0	0	0	0			0	0							0	0	0	0	0	0	0	0	0	0	0	0	0	0				0
784	66	14	35	1: VRx	6	2020-01-20 14:28:00	2020-01-20 14:33:00	1	1	0	1	drowsy	1	0	0	0		0	0	1	Primary Nurse	0	Participant extremely drowsy, could not keep eyes open, could not answer many questions			1	0	0	0	0	1	0	0	0	0	0	0	0	0	1	1	2	1	1
785	66	15	35	1: VRx									0	0	0	0			0	0							0	0	0	0	0	0	0	0	0	0	0	0	0	0				0
786	66	16	35	1: VRx									0	0	0	0			0	0							0	0	0	0	0	0	0	0	0	0	0	0	0	0				0
787	66	17	35	1: VRx									0	0	0	0			0	0							0	0	0	0	0	0	0	0	0	0	0	0	0	0				0
788	66	18	35	1: VRx									0	0	0	0			0	0							0	0	0	0	0	0	0	0	0	0	0	0	0	0				0
789	66	19	35	1: VRx									0	0	0	0			0	0							0	0	0	0	0	0	0	0	0	0	0	0	0	0				0
790	66	20	35	1: VRx									0	0	0	0			0	0							0	0	0	0	0	0	0	0	0	0	0	0	0	0				0
791	66	21	35	1: VRx									0	0	0	0			0	0							0	0	0	0	0	0	0	0	0	0	0	0	0	0				0
792	66	22	35	1: VRx									0	0	0	0			0	0							0	0	0	0	0	0	0	0	0	0	0	0	0	0				0
793	66	23	35	1: VRx									0	0	0	0			0	0							0	0	0	0	0	0	0	0	0	0	0	0	0	0				0
794	66	24	35	1: VRx	7	2020-01-30 14:17:00	2020-01-30 14:23:00	1	1	0	0		1	0	0	0		0	0	1	Primary nurse	0	Family member declined on pt's behalf, says pt is too drowsy right now	1	see above	1	0	0	0	0	0	1	0	0	0	0	0	0	0	1	1	2	2	1
795	66	25	35	1: VRx	7	2020-01-31 13:57:00	2020-01-31 14:12:00	2	1	0	0		1	0	0	0		0	0	1	Primary Nurse	1		1	gestured to chest while coughing, feeling short of breath, alerted nurse	1	0	0	0	0	0	1	0	0	0	0	0	0	0	1	1	2	2	1
796	66	26	35	1: VRx									0	0	0	0			0	0							0	0	0	0	0	0	0	0	0	0	0	0	0	0				0
797	66	27	35	1: VRx									0	0	0	0			0	0							0	0	0	0	0	0	0	0	0	0	0	0	0	0				0
798	66	28	35	1: VRx	8	2020-02-03 15:25:00	2020-02-03 15:42:00	1	1	0	0		0	0	0	1	other nurse on ward	0	0	1	other nurse on ward	1		0		1	0	0	0	0	0	0	0	0	0	0	1	0	0	1	1	2	2	1
799	66	29	35	1: VRx	9	2020-02-04 15:22:00	2020-02-04 15:30:00	1	1	0	1	Patient tired	1	0	0	0		0	0	1	Primary Nurse	1		1	'What time is it?' 'I'm just going to sleep.'	1	0	0	0	0	0	0	0	0	0	1	0	0	0	1	1	2	1	1
800	66	30	35	1: VRx	10	2020-02-05 13:10:00	2020-02-05 13:11:00	1					0	0	0	0		1	1	0							0	0	0	0	0	0	0	0	0	0	0	0	0	1				1
801	66	Dupl	35	1: VRx																																								0
802	66	31	35	1: VRx	10	2020-02-06 15:14:00	2020-02-06 15:26:00	1	1	0	0		1	0	0	0		0	0	1	Primary Nurse	1		1	Pt appeared groggy, said they will nap instead	1	0	0	0	0	0	0	0	0	0	0	0	1	0	1	1	2	2	1
803	66	32	35	1: VRx	1	2020-02-07 15:05:00	2020-02-07 15:24:00	1	1	0	0		1	0	0	0		0	0	1	Primary Nurse	1		1	'not today my love'	1	0	0	0	0	0	0	0	0	0	1	0	0	0	1	1	2	2	1
804	66	33	35	1: VRx									0	0	0	0			0	0							0	0	0	0	0	0	0	0	0	0	0	0	0	0				0
805	66	34	35	1: VRx									0	0	0	0			0	0							0	0	0	0	0	0	0	0	0	0	0	0	0	0				0
806	66	35	35	1: VRx	2	2020-02-10 15:02:00	2020-02-10 15:16:00	1	1	0	0		1	0	0	0		0	0	1	Primary Nurse	1		1	Pt tired	6	0	0	0	0	0	1	0	0	0	0	0	0	0	1	1	2	2	1
807	67	Rcrd	3	0: Cntrl
808	67	1	3	0: Cntrl									0	0	0	0			0	0							0	0	0	0	0	0	0	0	0	0	0	0	0	0				0
809	67	2	3	0: Cntrl	1	2020-01-22 16:44:00	2020-01-22 17:00:00	1	1	0	1	confusion at times but today is a good day	1	0	0	0		0	0	1	Primary nurse	1		0		1	0	0	0	0	0	0	0	0	0	0	0	1	0	1	1	2	1	1
810	67	3	3	0: Cntrl	2	2020-01-23 16:40:00	2020-01-23 16:42:00	1					0	0	0	0		1	0	1	other nurse on ward						0	0	0	0	0	0	0	0	0	0	0	1	0	1				1
811	68	Rcrd	5	1: VRx
812	68	1	5	1: VRx									0	0	0	0			0	0							0	0	0	0	0	0	0	0	0	0	0	0	0	0				0
813	68	2	5	1: VRx									0	0	0	0			0	0							0	0	0	0	0	0	0	0	0	0	0	0	0	0				0
814	68	3	5	1: VRx									0	0	0	0			0	0							0	0	0	0	0	0	0	0	0	0	0	0	0	0				0
815	68	4	5	1: VRx	1	2020-01-29 15:33:00	2020-01-29 15:54:00	1	1	0	0		1	0	0	0		0	0	1	Primary nurse	1		0		1	0	0	0	0	0	0	0	0	0	0	0	1	0	1	1	2	2	1
816	68	5	5	1: VRx									0	0	0	0			0	0							0	0	0	0	0	0	0	0	0	0	0	0	0	0				0
817	69	Rcrd	12	0: Cntrl
818	69	1	12	0: Cntrl									0	0	0	0			0	0							0	0	0	0	0	0	0	0	0	0	0	0	0	0				0
819	69	2	12	0: Cntrl									0	0	0	0			0	0							0	0	0	0	0	0	0	0	0	0	0	0	0	0				0
820	69	3	12	0: Cntrl									0	0	0	0			0	0							0	0	0	0	0	0	0	0	0	0	0	0	0	0				0
821	69	4	12	0: Cntrl	1	2020-02-04 14:04:00	2020-02-04 14:25:00	2	1	0	1	not eating well, says doesn't enjoy food	1	0	0	0		0	0	1	Primary nurse	1		0		6	0	0	0	0	1	0	0	0	0	0	0	0	0	1	1	2	1	1
822	69	5	12	0: Cntrl	2	2020-02-05 15:16:00	2020-02-05 15:22:00	1	1	0	0		1	0	0	0		0	0	1	Primary nurse	1		0		1	0	0	0	0	0	0	0	0	0	0	1	0	0	1	1	2	2	1
823	69	6	12	0: Cntrl	3	2020-02-06 15:42:00	2020-02-06 15:51:00	2	1	0	0		0	0	0	1	other nurse on ward	0	0	1	other nurse on ward	1		0		1	0	0	0	0	0	0	0	0	0	0	1	0	0	1	1	2	2	1
824	69	7	12	0: Cntrl	4	2020-02-07 15:50:00	2020-02-07 15:52:00	3	1	0	1	possible d/c today, trying to plan pickup - (later MRP decided no d/c)	0	1	0	0		1	1	1	Team lead	0	asleep, not waking up to voice or arm touch			1	0	0	0	0	0	0	0	0	0	0	0	1	0	1	1	2	1	1
825	69	8	12	0: Cntrl									0	0	0	0			0	0							0	0	0	0	0	0	0	0	0	0	0	0	0	0				0
826	69	9	12	0: Cntrl									0	0	0	0			0	0							0	0	0	0	0	0	0	0	0	0	0	0	0	0				0
827	69	10	12	0: Cntrl	4	2020-02-10 14:55:00	2020-02-10 15:10:00	1	1	0	0		1	0	0	0		0	0	1	Primary nurse	1		0		1	0	0	0	0	0	0	0	0	0	0	0	1	0	1	1	2	2	1
828	69	11	12	0: Cntrl									0	0	0	0			0	0							0	0	0	0	0	0	0	0	0	0	0	0	0	0				0
829	69	12	12	0: Cntrl									0	0	0	0			0	0							0	0	0	0	0	0	0	0	0	0	0	0	0	0				0
830	70	Rcrd	3	1: VRx
831	70	1	3	1: VRx									0	0	0	0			0	0							0	0	0	0	0	0	0	0	0	0	0	0	0	0				0
832	70	2	3	1: VRx									0	0	0	0			0	0							0	0	0	0	0	0	0	0	0	0	0	0	0	0				0
833	70	3	3	1: VRx	1	2020-03-02 15:19:00	2020-03-02 15:37:00	2	1	0	1	d/c within the hour	0	1	0	0		0	0	1	Team lead	1		1	no I have pain, need to go washroom	1	0	0	0	0	0	0	0	0	0	0	0	1	0	1	1	2	1	1
834	71	Rcrd	15	0: Cntrl
835	71	1	15	0: Cntrl									0	0	0	0			0	0							0	0	0	0	0	0	0	0	0	0	0	0	0	0				0
836	71	2	15	0: Cntrl	1	2020-02-21 15:20:00	2020-02-21 15:38:00	1	1	0	1	not answering at all, very confused	1	0	0	0		0	0	1	Primary nurse	1		0		1	0	0	0	0	0	1	0	0	0	0	0	0	0	1	1	2	1	1
837	71	3	15	0: Cntrl									0	0	0	0			0	0							0	0	0	0	0	0	0	0	0	0	0	0	0	0				0
838	71	4	15	0: Cntrl									0	0	0	0			0	0							0	0	0	0	0	0	0	0	0	0	0	0	0	0				0
839	71	5	15	0: Cntrl	2	2020-02-24 16:41:00	2020-02-24 16:51:00	1	1	0	0		1	0	0	0		0	0	1	Primary nurse	1		0		1	0	0	0	0	0	1	0	0	0	0	0	0	0	1	1	2	2	1
840	71	6	15	0: Cntrl	3	2020-02-25 14:28:00	2020-02-25 14:43:00	2	1	0	0		1	0	0	0		0	0	1	Primary nurse	1		0		1	0	0	0	0	0	0	0	0	0	0	0	1	0	1	1	2	2	1
841	71	7	15	0: Cntrl									0	0	0	0			0	0							0	0	0	0	0	0	0	0	0	0	0	0	0	0				0
842	71	8	15	0: Cntrl									0	0	0	0			0	0							0	0	0	0	0	0	0	0	0	0	0	0	0	0				0
843	71	9	15	0: Cntrl									0	0	0	0			0	0							0	0	0	0	0	0	0	0	0	0	0	0	0	0				0
844	71	10	15	0: Cntrl									0	0	0	0			0	0							0	0	0	0	0	0	0	0	0	0	0	0	0	0				0
845	71	11	15	0: Cntrl									0	0	0	0			0	0							0	0	0	0	0	0	0	0	0	0	0	0	0	0				0
846	71	12	15	0: Cntrl									0	0	0	0			0	0							0	0	0	0	0	0	0	0	0	0	0	0	0	0				0
847	71	13	15	0: Cntrl									0	0	0	0			0	0							0	0	0	0	0	0	0	0	0	0	0	0	0	0				0
848	71	14	15	0: Cntrl									0	0	0	0			0	0							0	0	0	0	0	0	0	0	0	0	0	0	0	0				0
849	71	15	15	0: Cntrl									0	0	0	0			0	0							0	0	0	0	0	0	0	0	0	0	0	0	0	0				0
850	72	Rcrd	6	1: VRx
851	72	1	6	1: VRx									0	0	0	0			0	0							0	0	0	0	0	0	0	0	0	0	0	0	0	0				0
852	72	2	6	1: VRx									0	0	0	0			0	0							0	0	0	0	0	0	0	0	0	0	0	0	0	0				0
853	72	3	6	1: VRx	1	2020-02-21 11:38:00	2020-02-21 12:10:00	1	1	0	0		0	0	0	1	other nurse on ward	0	0	1	other nurse on ward	1		0		1	0	0	0	0	0	0	0	0	0	0	0	1	0	1	1	2	2	1
854	72	4	6	1: VRx									0	0	0	0			0	0							0	0	0	0	0	0	0	0	0	0	0	0	0	0				0
855	72	5	6	1: VRx									0	0	0	0			0	0							0	0	0	0	0	0	0	0	0	0	0	0	0	0				0
856	72	6	6	1: VRx	2	2020-02-24 11:13:00	2020-02-24 11:46:00	1	1	0	0		1	0	0	0		0	0	1	Primary nurse	1		0		1	0	0	0	0	0	0	0	0	0	0	0	1	0	1	1	2	2	1
857	73	Rcrd	9	1: VRx
858	73	1	9	1: VRx									0	0	0	0			0	0							0	0	0	0	0	0	0	0	0	0	0	0	0	0				0
859	73	2	9	1: VRx									0	0	0	0			0	0							0	0	0	0	0	0	0	0	0	0	0	0	0	0				0
860	73	3	9	1: VRx									0	0	0	0			0	0							0	0	0	0	0	0	0	0	0	0	0	0	0	0				0
861	73	4	9	1: VRx									0	0	0	0			0	0							0	0	0	0	0	0	0	0	0	0	0	0	0	0				0
862	73	5	9	1: VRx									0	0	0	0			0	0							0	0	0	0	0	0	0	0	0	0	0	0	0	0				0
863	73	6	9	1: VRx	1	2020-02-21 16:28:00	2020-02-21 17:05:00	1	1	0	0		1	0	0	0		0	0	1	Primary Nurse	1		0		1	0	0	0	0	0	0	0	0	0	0	0	1	0	1	1	2	2	1
864	73	7	9	1: VRx									0	0	0	0			0	0							0	0	0	0	0	0	0	0	0	0	0	0	0	0				0
865	73	8	9	1: VRx									0	0	0	0			0	0							0	0	0	0	0	0	0	0	0	0	0	0	0	0				0
866	73	9	9	1: VRx									0	0	0	0			0	0							0	0	0	0	0	0	0	0	0	0	0	0	0	0				0
867	74	Rcrd	7	0: Cntrl
868	74	1	7	0: Cntrl									0	0	0	0			0	0							0	0	0	0	0	0	0	0	0	0	0	0	0	0				0
869	74	2	7	0: Cntrl									0	0	0	0			0	0							0	0	0	0	0	0	0	0	0	0	0	0	0	0				0
870	74	3	7	0: Cntrl									0	0	0	0			0	0							0	0	0	0	0	0	0	0	0	0	0	0	0	0				0
871	74	4	7	0: Cntrl									0	0	0	0			0	0							0	0	0	0	0	0	0	0	0	0	0	0	0	0				0
872	74	5	7	0: Cntrl	1	2020-02-26 15:18:00	2020-02-26 15:21:00	1	1	0	0		0	0	0	1	nursing team	0	0	1	nursing team	1		1	'no no I'm sleeping now thank you'	1	0	0	0	0	0	0	0	0	0	0	0	1	0	1	1	2	2	1
873	74	6	7	0: Cntrl	1	2020-02-27 14:15:00	2020-02-27 14:37:00	1	1	0	0		1	0	0	0		0	0	1	Primary nurse	1		0		1	0	0	0	0	0	0	0	0	0	0	0	1	0	1	1	2	2	1
874	74	7	7	0: Cntrl									0	0	0	0			0	0							0	0	0	0	0	0	0	0	0	0	0	0	0	0				0
875	75	Rcrd	8	1: VRx
876	75	1	8	1: VRx									0	0	0	0			0	0							0	0	0	0	0	0	0	0	0	0	0	0	0	0				0
877	75	2	8	1: VRx									0	0	0	0			0	0							0	0	0	0	0	0	0	0	0	0	0	0	0	0				0
878	75	3	8	1: VRx									0	0	0	0			0	0							0	0	0	0	0	0	0	0	0	0	0	0	0	0				0
879	75	4	8	1: VRx									0	0	0	0			0	0							0	0	0	0	0	0	0	0	0	0	0	0	0	0				0
880	75	5	8	1: VRx	1	2020-02-28 16:07:00	2020-02-28 16:48:00	1	1	0	0		1	0	0	0		0	0	1	Primary Nurse	1		0		1	0	0	0	0	0	0	0	0	0	0	0	1	0	1	1	2	2	1
881	75	6	8	1: VRx									0	0	0	0			0	0							0	0	0	0	0	0	0	0	0	0	0	0	0	0				0
882	75	7	8	1: VRx									0	0	0	0			0	0							0	0	0	0	0	0	0	0	0	0	0	0	0	0				0
883	75	8	8	1: VRx									0	0	0	0			0	0							0	0	0	0	0	0	0	0	0	0	0	0	0	0				0
884	76	Rcrd	52	0: Cntrl
885	76	1	52	0: Cntrl									0	0	0	0			0	0							0	0	0	0	0	0	0	0	0	0	0	0	0	0				0
886	76	2	52	0: Cntrl									0	0	0	0			0	0							0	0	0	0	0	0	0	0	0	0	0	0	0	0				0
887	76	3	52	0: Cntrl									0	0	0	0			0	0							0	0	0	0	0	0	0	0	0	0	0	0	0	0				0
888	76	4	52	0: Cntrl									0	0	0	0			0	0							0	0	0	0	0	0	0	0	0	0	0	0	0	0				0
889	76	5	52	0: Cntrl									0	0	0	0			0	0							0	0	0	0	0	0	0	0	0	0	0	0	0	0				0
890	76	6	52	0: Cntrl									0	0	0	0			0	0							0	0	0	0	0	0	0	0	0	0	0	0	0	0				0
891	76	7	52	0: Cntrl	1	2020-02-28 15:11:00	2020-02-28 16:01:00	1	1	0	0		1	0	0	0		0	0	1	Primary Nurse	1		0		1	0	0	0	0	0	0	0	0	0	0	0	1	0	1	1	2	2	1
892	76	8	52	0: Cntrl									0	0	0	0			0	0							0	0	0	0	0	0	0	0	0	0	0	0	0	0				0
893	76	9	52	0: Cntrl									0	0	0	0			0	0							0	0	0	0	0	0	0	0	0	0	0	0	0	0				0
894	76	10	52	0: Cntrl	2	2020-03-02 16:33:00	2020-03-02 16:47:00	2	1	0	1	Speak into L ear, R hearing aid missing	1	0	0	0		0	0	1	Primary Nurse	1		0		1	0	0	0	0	0	0	0	0	0	0	0	1	0	1	1	2	1	1
895	76	11	52	0: Cntrl	3	2020-03-03 14:36:00	2020-03-03 14:51:00	1	1	0	0		1	0	0	0		0	0	1	Primary Nurse	1		0		6	0	0	0	0	0	0	0	0	0	0	0	1	0	1	1	2	2	1
896	76	12	52	0: Cntrl									0	0	0	0			0	0							0	0	0	0	0	0	0	0	0	0	0	0	0	0				0
897	76	13	52	0: Cntrl	4	2020-03-05 15:59:00	2020-03-05 16:21:00	1	1	0	0		1	0	0	0		0	0	1	Primary nurse	1		0		1	0	0	0	0	0	0	0	0	0	0	0	1	0	1	1	2	2	1
898	76	14	52	0: Cntrl									0	0	0	0			0	0							0	0	0	0	0	0	0	0	0	0	0	0	0	0				0
899	76	15	52	0: Cntrl									0	0	0	0			0	0							0	0	0	0	0	0	0	0	0	0	0	0	0	0				0
900	76	16	52	0: Cntrl									0	0	0	0			0	0							0	0	0	0	0	0	0	0	0	0	0	0	0	0				0
901	76	17	52	0: Cntrl	5	2020-03-09 11:50:00	2020-03-09 12:27:00	1	1	0	1	coughing (droplet precaution)	1	0	0	0		0	1	0		1		0		6	0	0	0	0	0	0	0	0	0	0	0	1	0	1	1	2	1	1
902	76	18	52	0: Cntrl	6	2020-03-10 16:49:00	2020-03-10 17:01:00	1	1	0	0		0	1	0	0		0	0	1	Team lead	1		0		6	0	0	0	0	0	0	0	0	0	0	0	1	0	1	1	2	2	1
903	76	19	52	0: Cntrl									0	0	0	0			0	0							0	0	0	0	0	0	0	0	0	0	0	0	0	0				0
904	76	20	52	0: Cntrl	7	2020-03-12 16:42:00	2020-03-12 16:52:00	1	1	0	0		1	0	0	0		0	0	1	Primary nurse	1		0		1	0	0	0	0	0	0	0	0	0	0	0	1	0	1	1	2	2	1
905	76	21	52	0: Cntrl									0	0	0	0			0	0							0	0	0	0	0	0	0	0	0	0	0	0	0	0				0
906	76	22	52	0: Cntrl									0	0	0	0			0	0							0	0	0	0	0	0	0	0	0	0	0	0	0	0				0
907	76	23	52	0: Cntrl									0	0	0	0			0	0							0	0	0	0	0	0	0	0	0	0	0	0	0	0				0
908	76	24	52	0: Cntrl									0	0	0	0			0	0							0	0	0	0	0	0	0	0	0	0	0	0	0	0				0
909	76	25	52	0: Cntrl									0	0	0	0			0	0							0	0	0	0	0	0	0	0	0	0	0	0	0	0				0
910	76	26	52	0: Cntrl									0	0	0	0			0	0							0	0	0	0	0	0	0	0	0	0	0	0	0	0				0
911	76	27	52	0: Cntrl									0	0	0	0			0	0							0	0	0	0	0	0	0	0	0	0	0	0	0	0				0
912	76	28	52	0: Cntrl									0	0	0	0			0	0							0	0	0	0	0	0	0	0	0	0	0	0	0	0				0
913	76	29	52	0: Cntrl									0	0	0	0			0	0							0	0	0	0	0	0	0	0	0	0	0	0	0	0				0
914	76	30	52	0: Cntrl									0	0	0	0			0	0							0	0	0	0	0	0	0	0	0	0	0	0	0	0				0
915	76	Dupl	52	0: Cntrl																																								0
916	76	31	52	0: Cntrl									0	0	0	0			0	0							0	0	0	0	0	0	0	0	0	0	0	0	0	0				0
917	76	32	52	0: Cntrl									0	0	0	0			0	0							0	0	0	0	0	0	0	0	0	0	0	0	0	0				0
918	76	33	52	0: Cntrl									0	0	0	0			0	0							0	0	0	0	0	0	0	0	0	0	0	0	0	0				0
919	76	34	52	0: Cntrl									0	0	0	0			0	0							0	0	0	0	0	0	0	0	0	0	0	0	0	0				0
920	76	35	52	0: Cntrl									0	0	0	0			0	0							0	0	0	0	0	0	0	0	0	0	0	0	0	0				0
921	76	36	52	0: Cntrl									0	0	0	0			0	0							0	0	0	0	0	0	0	0	0	0	0	0	0	0				0
922	76	37	52	0: Cntrl									0	0	0	0			0	0							0	0	0	0	0	0	0	0	0	0	0	0	0	0				0
923	76	38	52	0: Cntrl									0	0	0	0			0	0							0	0	0	0	0	0	0	0	0	0	0	0	0	0				0
924	76	39	52	0: Cntrl									0	0	0	0			0	0							0	0	0	0	0	0	0	0	0	0	0	0	0	0				0
925	76	40	52	0: Cntrl									0	0	0	0			0	0							0	0	0	0	0	0	0	0	0	0	0	0	0	0				0
926	76	41	52	0: Cntrl									0	0	0	0			0	0							0	0	0	0	0	0	0	0	0	0	0	0	0	0				0
927	76	42	52	0: Cntrl									0	0	0	0			0	0							0	0	0	0	0	0	0	0	0	0	0	0	0	0				0
928	76	43	52	0: Cntrl									0	0	0	0			0	0							0	0	0	0	0	0	0	0	0	0	0	0	0	0				0
929	76	44	52	0: Cntrl									0	0	0	0			0	0							0	0	0	0	0	0	0	0	0	0	0	0	0	0				0
930	76	45	52	0: Cntrl									0	0	0	0			0	0							0	0	0	0	0	0	0	0	0	0	0	0	0	0				0
931	76	46	52	0: Cntrl									0	0	0	0			0	0							0	0	0	0	0	0	0	0	0	0	0	0	0	0				0
932	76	47	52	0: Cntrl									0	0	0	0			0	0							0	0	0	0	0	0	0	0	0	0	0	0	0	0				0
933	76	48	52	0: Cntrl									0	0	0	0			0	0							0	0	0	0	0	0	0	0	0	0	0	0	0	0				0
934	76	49	52	0: Cntrl									0	0	0	0			0	0							0	0	0	0	0	0	0	0	0	0	0	0	0	0				0
935	76	50	52	0: Cntrl									0	0	0	0			0	0							0	0	0	0	0	0	0	0	0	0	0	0	0	0				0
936	76	51	52	0: Cntrl									0	0	0	0			0	0							0	0	0	0	0	0	0	0	0	0	0	0	0	0				0
937	76	52	52	0: Cntrl									0	0	0	0			0	0							0	0	0	0	0	0	0	0	0	0	0	0	0	0				0
938	77	Rcrd	12	0: Cntrl
939	77	1	12	0: Cntrl									0	0	0	0			0	0							0	0	0	0	0	0	0	0	0	0	0	0	0	0				0
940	77	2	12	0: Cntrl									0	0	0	0			0	0							0	0	0	0	0	0	0	0	0	0	0	0	0	0				0
941	77	3	12	0: Cntrl									0	0	0	0			0	0							0	0	0	0	0	0	0	0	0	0	0	0	0	0				0
942	77	4	12	0: Cntrl									0	0	0	0			0	0							0	0	0	0	0	0	0	0	0	0	0	0	0	0				0
943	77	5	12	0: Cntrl									0	0	0	0			0	0							0	0	0	0	0	0	0	0	0	0	0	0	0	0				0
944	77	6	12	0: Cntrl	1	2020-03-05 14:51:00	2020-03-05 15:54:00	1	1	0	1	had a painkiller, should kick in soon	1	0	0	0		0	0	1	Primary nurse	1		0		1	0	0	0	0	0	0	0	0	1	0	0	0	0	1	1	2	1	1
945	77	7	12	0: Cntrl	2	2020-03-06 15:07:00	2020-03-06 15:34:00	1	1	0	0		1	0	0	0		0	0	1	Primary nurse	1		0		1	0	0	0	0	0	0	0	0	0	0	0	1	0	1	1	2	2	1
946	77	8	12	0: Cntrl									0	0	0	0			0	0							0	0	0	0	0	0	0	0	0	0	0	0	0	0				0
947	77	9	12	0: Cntrl									0	0	0	0			0	0							0	0	0	0	0	0	0	0	0	0	0	0	0	0				0
948	77	10	12	0: Cntrl	3	2020-03-09 11:38:00	2020-03-09 12:04:00	1	1	0	0		0	1	0	0		0	0	1	Team lead	1		0		1	0	0	0	0	0	0	0	0	0	1	0	0	0	1	1	2	2	1
949	77	11	12	0: Cntrl	4	2020-03-10 16:42:00	2020-03-10 17:03:00	1	1	0	0		1	0	0	0		0	0	1	Primary nurse	1		0		1	0	0	0	0	0	0	0	0	0	1	0	0	0	1	1	2	2	1
950	77	12	12	0: Cntrl									0	0	0	0			0	0							0	0	0	0	0	0	0	0	0	0	0	0	0	0				0

## Sheet: 4.1st Session Questions
OrigOrd	Record ID	Day	Dcnt	Arm	pt_lang	pt_lang_oth	pt_occup	pt_ed	pt_home	pt_home_oth	pt_rel_status	pt_rel_status_oth	pt_vis_hear_aid___Read	pt_vis_hear_aid___2	pt_vis_hear_aid___3	pt_vis_hear_aid___4	pt_vis_hear_oth	pt_assis_dev___1	pt_assis_dev___2	pt_assis_dev___3	pt_assis_dev___4	pt_assis_devoth	pt_head	pt_head_comment	pt_body	pt_body_comment	first_session_questionnaire_complete		pt_lang	pt_occup	pt_ed	pt_home	pt_rel_status	pt_vis_aid	pt_hear_aid	pt_vis_hear_aid	pt_assis_dev	pt_head_mobil	pt_body_mobil
1	1	Rcrd	7	1: VRx																									English	Driver of Metro (City of Toronto)	Some high school	Assisted living/long term care	Married/Partnership	Dist			Walker	Normal	Assisted to sit
2	1	1	7	1: VRx																							0		English	Driver of Metro (City of Toronto)	Some high school	Assisted living/long term care	Married/Partnership	Dist			Walker	Normal	Assisted to sit
3	1	2	7	1: VRx																							0		English	Driver of Metro (City of Toronto)	Some high school	Assisted living/long term care	Married/Partnership	Dist			Walker	Normal	Assisted to sit
4	1	3	7	1: VRx																							0		English	Driver of Metro (City of Toronto)	Some high school	Assisted living/long term care	Married/Partnership	Dist			Walker	Normal	Assisted to sit
5	1	4	7	1: VRx	English		Driver of Metro (City of Toronto)	Some high school	Assisted living/long term care		Married/Partnership			Dist					Walker				Normal		Assisted to sit		1		English	Driver of Metro (City of Toronto)	Some high school	Assisted living/long term care	Married/Partnership	Dist			Walker	Normal	Assisted to sit
6	1	5	7	1: VRx																							0
7	1	6	7	1: VRx																							0
8	1	7	7	1: VRx																							0
9	2	Rcrd	14	1: VRx																									English	Nurse's aide	Graduated from high school	Assisted living/long term care	Widowed				Walker	Normal	Independent sitting
10	2	1	14	1: VRx																							0		English	Nurse's aide	Graduated from high school	Assisted living/long term care	Widowed				Walker	Normal	Independent sitting
11	2	2	14	1: VRx																							0		English	Nurse's aide	Graduated from high school	Assisted living/long term care	Widowed				Walker	Normal	Independent sitting
12	2	3	14	1: VRx																							0		English	Nurse's aide	Graduated from high school	Assisted living/long term care	Widowed				Walker	Normal	Independent sitting
13	2	4	14	1: VRx																							0		English	Nurse's aide	Graduated from high school	Assisted living/long term care	Widowed				Walker	Normal	Independent sitting
14	2	5	14	1: VRx																							0		English	Nurse's aide	Graduated from high school	Assisted living/long term care	Widowed				Walker	Normal	Independent sitting
15	2	6	14	1: VRx																							0		English	Nurse's aide	Graduated from high school	Assisted living/long term care	Widowed				Walker	Normal	Independent sitting
16	2	7	14	1: VRx																							0		English	Nurse's aide	Graduated from high school	Assisted living/long term care	Widowed				Walker	Normal	Independent sitting
17	2	8	14	1: VRx																							0		English	Nurse's aide	Graduated from high school	Assisted living/long term care	Widowed				Walker	Normal	Independent sitting
18	2	9	14	1: VRx	English		Nurse's aide	Graduated from high school	Assisted living/long term care		Widowed								Walker				Normal		Independent sitting		1		English	Nurse's aide	Graduated from high school	Assisted living/long term care	Widowed				Walker	Normal	Independent sitting
19	2	10	14	1: VRx																							0
20	2	11	14	1: VRx																							0
21	2	12	14	1: VRx																							0
22	2	13	14	1: VRx																							0
23	2	14	14	1: VRx																							0
24	3	Rcrd	5	0: Cntrl																									English	salesperson	Graduated from high school	Assisted living/long term care	Single	Read				Normal	Independent sitting
25	3	1	5	0: Cntrl																							0		English	salesperson	Graduated from high school	Assisted living/long term care	Single	Read				Normal	Independent sitting
26	3	2	5	0: Cntrl																							0		English	salesperson	Graduated from high school	Assisted living/long term care	Single	Read				Normal	Independent sitting
27	3	3	5	0: Cntrl	English		salesperson	Graduated from high school	Assisted living/long term care		Single		Read										Normal		Independent sitting		1		English	salesperson	Graduated from high school	Assisted living/long term care	Single	Read				Normal	Independent sitting
28	3	4	5	0: Cntrl																							0
29	3	5	5	0: Cntrl																							0
30	4	Rcrd	4	0: Cntrl																									English	land surveyor	Graduated from high school	Assisted living/long term care	Single				bedbound	Normal	Assisted to sit participant said fully mobile, EPR said bedbound
31	4	1	4	0: Cntrl																							0		English	land surveyor	Graduated from high school	Assisted living/long term care	Single				bedbound	Normal	Assisted to sit participant said fully mobile, EPR said bedbound
32	4	2	4	0: Cntrl																							0		English	land surveyor	Graduated from high school	Assisted living/long term care	Single				bedbound	Normal	Assisted to sit participant said fully mobile, EPR said bedbound
33	4	3	4	0: Cntrl	English		land surveyor	Graduated from high school	Assisted living/long term care		Single										1	bedbound	Normal		Assisted to sit	participant said fully mobile, EPR said bedbound	1		English	land surveyor	Graduated from high school	Assisted living/long term care	Single				bedbound	Normal	Assisted to sit participant said fully mobile, EPR said bedbound
34	4	4	4	0: Cntrl																							0
35	5	Rcrd	13	1: VRx
36	5	1	13	1: VRx																							0
37	5	2	13	1: VRx																							0
38	5	3	13	1: VRx																							0
39	5	4	13	1: VRx																							0
40	5	5	13	1: VRx																							0
41	5	6	13	1: VRx																							0
42	5	7	13	1: VRx																							0
43	5	8	13	1: VRx																							0
44	5	9	13	1: VRx																							0
45	5	10	13	1: VRx																							0
46	5	11	13	1: VRx																							0
47	5	12	13	1: VRx																							0
48	5	13	13	1: VRx																							0
49	6	Rcrd	21	0: Cntrl																									English	multiple retail jobs	Graduated from high school	Living at home alone	Single	Dist Read	Hear			Normal	Independent sitting
50	6	1	21	0: Cntrl																							0		English	multiple retail jobs	Graduated from high school	Living at home alone	Single	Dist Read	Hear			Normal	Independent sitting
51	6	2	21	0: Cntrl																							0		English	multiple retail jobs	Graduated from high school	Living at home alone	Single	Dist Read	Hear			Normal	Independent sitting
52	6	3	21	0: Cntrl																							0		English	multiple retail jobs	Graduated from high school	Living at home alone	Single	Dist Read	Hear			Normal	Independent sitting
53	6	4	21	0: Cntrl																							0		English	multiple retail jobs	Graduated from high school	Living at home alone	Single	Dist Read	Hear			Normal	Independent sitting
54	6	5	21	0: Cntrl																							0		English	multiple retail jobs	Graduated from high school	Living at home alone	Single	Dist Read	Hear			Normal	Independent sitting
55	6	6	21	0: Cntrl																							0		English	multiple retail jobs	Graduated from high school	Living at home alone	Single	Dist Read	Hear			Normal	Independent sitting
56	6	7	21	0: Cntrl																							0		English	multiple retail jobs	Graduated from high school	Living at home alone	Single	Dist Read	Hear			Normal	Independent sitting
57	6	8	21	0: Cntrl																							0		English	multiple retail jobs	Graduated from high school	Living at home alone	Single	Dist Read	Hear			Normal	Independent sitting
58	6	9	21	0: Cntrl																							0		English	multiple retail jobs	Graduated from high school	Living at home alone	Single	Dist Read	Hear			Normal	Independent sitting
59	6	10	21	0: Cntrl																							0		English	multiple retail jobs	Graduated from high school	Living at home alone	Single	Dist Read	Hear			Normal	Independent sitting
60	6	11	21	0: Cntrl																							0		English	multiple retail jobs	Graduated from high school	Living at home alone	Single	Dist Read	Hear			Normal	Independent sitting
61	6	12	21	0: Cntrl																							0		English	multiple retail jobs	Graduated from high school	Living at home alone	Single	Dist Read	Hear			Normal	Independent sitting
62	6	13	21	0: Cntrl																							0		English	multiple retail jobs	Graduated from high school	Living at home alone	Single	Dist Read	Hear			Normal	Independent sitting
63	6	14	21	0: Cntrl																							0		English	multiple retail jobs	Graduated from high school	Living at home alone	Single	Dist Read	Hear			Normal	Independent sitting
64	6	15	21	0: Cntrl	English		multiple retail jobs	Graduated from high school	Living at home alone		Single		Read	Dist	Hear								Normal		Independent sitting		1		English	multiple retail jobs	Graduated from high school	Living at home alone	Single	Dist Read	Hear			Normal	Independent sitting
65	6	16	21	0: Cntrl																							0
66	6	17	21	0: Cntrl																							0
67	6	18	21	0: Cntrl																							0
68	6	19	21	0: Cntrl																							0
69	6	20	21	0: Cntrl																							0
70	6	21	21	0: Cntrl																							0
71	7	Rcrd	7	0: Cntrl																									English	Top Guys Private Secretary	Graduated from high school	Retirement home/independent living	Widowed	Dist Read	Hear		Walker	Normal	Independent sitting
72	7	1	7	0: Cntrl																							0		English	Top Guys Private Secretary	Graduated from high school	Retirement home/independent living	Widowed	Dist Read	Hear		Walker	Normal	Independent sitting
73	7	2	7	0: Cntrl																							0		English	Top Guys Private Secretary	Graduated from high school	Retirement home/independent living	Widowed	Dist Read	Hear		Walker	Normal	Independent sitting
74	7	3	7	0: Cntrl																							0		English	Top Guys Private Secretary	Graduated from high school	Retirement home/independent living	Widowed	Dist Read	Hear		Walker	Normal	Independent sitting
75	7	4	7	0: Cntrl																							0		English	Top Guys Private Secretary	Graduated from high school	Retirement home/independent living	Widowed	Dist Read	Hear		Walker	Normal	Independent sitting
76	7	5	7	0: Cntrl	English		Top Guys Private Secretary	Graduated from high school	Retirement home/independent living		Widowed		Read	Dist	Hear				Walker				Normal		Independent sitting		1		English	Top Guys Private Secretary	Graduated from high school	Retirement home/independent living	Widowed	Dist Read	Hear		Walker	Normal	Independent sitting
77	7	6	7	0: Cntrl																							0
78	7	7	7	0: Cntrl																							0
79	8	Rcrd	11	1: VRx																									Greek/Macedonian	construction (carpenter)	Grade 8 or lower	Living at home alone	Widowed				Walker	Limited	Assisted to sit
80	8	1	11	1: VRx																							0		Greek/Macedonian	construction (carpenter)	Grade 8 or lower	Living at home alone	Widowed				Walker	Limited	Assisted to sit
81	8	2	11	1: VRx																							0		Greek/Macedonian	construction (carpenter)	Grade 8 or lower	Living at home alone	Widowed				Walker	Limited	Assisted to sit
82	8	3	11	1: VRx																							0		Greek/Macedonian	construction (carpenter)	Grade 8 or lower	Living at home alone	Widowed				Walker	Limited	Assisted to sit
83	8	4	11	1: VRx	Greek/Macedonian		construction (carpenter)	Grade 8 or lower	Living at home alone		Widowed								Walker				Limited		Assisted to sit		1		Greek/Macedonian	construction (carpenter)	Grade 8 or lower	Living at home alone	Widowed				Walker	Limited	Assisted to sit
84	8	5	11	1: VRx																							0
85	8	6	11	1: VRx																							0
86	8	7	11	1: VRx																							0
87	8	8	11	1: VRx																							0
88	8	9	11	1: VRx																							0
89	8	10	11	1: VRx																							0
90	8	11	11	1: VRx																							0
91	9	Rcrd	20	0: Cntrl																									Greek/Macedonian	homemaker/seamstress	Some high school	Living at home with spouse	Married/Partnership			Reading glasses but doesn't use	Walker	Normal	Independent sitting
92	9	1	20	0: Cntrl																							0		Greek/Macedonian	homemaker/seamstress	Some high school	Living at home with spouse	Married/Partnership			Reading glasses but doesn't use	Walker	Normal	Independent sitting
93	9	2	20	0: Cntrl																							0		Greek/Macedonian	homemaker/seamstress	Some high school	Living at home with spouse	Married/Partnership			Reading glasses but doesn't use	Walker	Normal	Independent sitting
94	9	3	20	0: Cntrl																							0		Greek/Macedonian	homemaker/seamstress	Some high school	Living at home with spouse	Married/Partnership			Reading glasses but doesn't use	Walker	Normal	Independent sitting
95	9	4	20	0: Cntrl																							0		Greek/Macedonian	homemaker/seamstress	Some high school	Living at home with spouse	Married/Partnership			Reading glasses but doesn't use	Walker	Normal	Independent sitting
96	9	5	20	0: Cntrl																							0		Greek/Macedonian	homemaker/seamstress	Some high school	Living at home with spouse	Married/Partnership			Reading glasses but doesn't use	Walker	Normal	Independent sitting
97	9	6	20	0: Cntrl																							0		Greek/Macedonian	homemaker/seamstress	Some high school	Living at home with spouse	Married/Partnership			Reading glasses but doesn't use	Walker	Normal	Independent sitting
98	9	7	20	0: Cntrl	Greek/Macedonian		homemaker/seamstress	Some high school	Living at home with spouse		Married/Partnership					1	Reading glasses but doesn't use		Walker				Normal		Independent sitting		1		Greek/Macedonian	homemaker/seamstress	Some high school	Living at home with spouse	Married/Partnership			Reading glasses but doesn't use	Walker	Normal	Independent sitting
99	9	8	20	0: Cntrl																							0
100	9	9	20	0: Cntrl																							0
101	9	10	20	0: Cntrl																							0
102	9	11	20	0: Cntrl																							0
103	9	12	20	0: Cntrl																							0
104	9	13	20	0: Cntrl																							0
105	9	14	20	0: Cntrl																							0
106	9	15	20	0: Cntrl																							0
107	9	16	20	0: Cntrl																							0
108	9	17	20	0: Cntrl																							0
109	9	18	20	0: Cntrl																							0
110	9	19	20	0: Cntrl																							0
111	9	20	20	0: Cntrl																							0
112	10	Rcrd	3	1: VRx																									Gujarati	Businessman	Some high school	Living at home with spouse	Married/Partnership	Dist			Walker Wheel	Normal	Independent sitting
113	10	1	3	1: VRx																							0		Gujarati	Businessman	Some high school	Living at home with spouse	Married/Partnership	Dist			Walker Wheel	Normal	Independent sitting
114	10	2	3	1: VRx	Other, specify	Gujarati	Businessman	Some high school	Living at home with spouse		Married/Partnership			Dist					Walker	Wheel			Normal		Independent sitting		1		Gujarati	Businessman	Some high school	Living at home with spouse	Married/Partnership	Dist			Walker Wheel	Normal	Independent sitting
115	10	3	3	1: VRx																							0
116	11	Rcrd	11	1: VRx																									English	worked in mill	Grade 8 or lower	Living at home with spouse	Married/Partnership	Dist			Walker Wheel	Normal	Independent sitting
117	11	1	11	1: VRx																							0		English	worked in mill	Grade 8 or lower	Living at home with spouse	Married/Partnership	Dist			Walker Wheel	Normal	Independent sitting
118	11	2	11	1: VRx																							0		English	worked in mill	Grade 8 or lower	Living at home with spouse	Married/Partnership	Dist			Walker Wheel	Normal	Independent sitting
119	11	3	11	1: VRx																							0		English	worked in mill	Grade 8 or lower	Living at home with spouse	Married/Partnership	Dist			Walker Wheel	Normal	Independent sitting
120	11	4	11	1: VRx																							0		English	worked in mill	Grade 8 or lower	Living at home with spouse	Married/Partnership	Dist			Walker Wheel	Normal	Independent sitting
121	11	5	11	1: VRx																							0		English	worked in mill	Grade 8 or lower	Living at home with spouse	Married/Partnership	Dist			Walker Wheel	Normal	Independent sitting
122	11	6	11	1: VRx	English		worked in mill	Grade 8 or lower	Living at home with spouse		Married/Partnership			Dist					Walker	Wheel			Normal		Independent sitting		1		English	worked in mill	Grade 8 or lower	Living at home with spouse	Married/Partnership	Dist			Walker Wheel	Normal	Independent sitting
123	11	7	11	1: VRx																							0
124	11	8	11	1: VRx																							0
125	11	9	11	1: VRx																							0
126	11	10	11	1: VRx																							0
127	11	11	11	1: VRx																							0
128	12	Rcrd	3	0: Cntrl
129	12	1	3	0: Cntrl																							0
130	12	2	3	0: Cntrl																							0
131	12	3	3	0: Cntrl																							0
132	13	Rcrd	10	0: Cntrl																									Greek/Macedonian	waitress, 35 years	Grade 8 or lower	Living at home with spouse	Married/Partnership				Cane Walker	Normal	Independent sitting
133	13	1	10	0: Cntrl																							0		Greek/Macedonian	waitress, 35 years	Grade 8 or lower	Living at home with spouse	Married/Partnership				Cane Walker	Normal	Independent sitting
134	13	2	10	0: Cntrl																							0		Greek/Macedonian	waitress, 35 years	Grade 8 or lower	Living at home with spouse	Married/Partnership				Cane Walker	Normal	Independent sitting
135	13	3	10	0: Cntrl																							0		Greek/Macedonian	waitress, 35 years	Grade 8 or lower	Living at home with spouse	Married/Partnership				Cane Walker	Normal	Independent sitting
136	13	4	10	0: Cntrl																							0		Greek/Macedonian	waitress, 35 years	Grade 8 or lower	Living at home with spouse	Married/Partnership				Cane Walker	Normal	Independent sitting
137	13	5	10	0: Cntrl																							0		Greek/Macedonian	waitress, 35 years	Grade 8 or lower	Living at home with spouse	Married/Partnership				Cane Walker	Normal	Independent sitting
138	13	6	10	0: Cntrl	Greek/Macedonian		waitress, 35 years	Grade 8 or lower	Living at home with spouse		Married/Partnership							Cane	Walker				Normal		Independent sitting		1		Greek/Macedonian	waitress, 35 years	Grade 8 or lower	Living at home with spouse	Married/Partnership				Cane Walker	Normal	Independent sitting
139	13	7	10	0: Cntrl																							0
140	13	8	10	0: Cntrl																							0
141	13	9	10	0: Cntrl																							0
142	13	10	10	0: Cntrl																							0
143	14	Rcrd	5	1: VRx																									English	electrical engineer	Attended or graduated from college or university	Other (specify)	Widowed				bedbound	Limited	Unable to sit
144	14	1	5	1: VRx																							0		English	electrical engineer	Attended or graduated from college or university	Other (specify)	Widowed				bedbound	Limited	Unable to sit
145	14	2	5	1: VRx																							0		English	electrical engineer	Attended or graduated from college or university	Other (specify)	Widowed				bedbound	Limited	Unable to sit
146	14	3	5	1: VRx																							0		English	electrical engineer	Attended or graduated from college or university	Other (specify)	Widowed				bedbound	Limited	Unable to sit
147	14	4	5	1: VRx	English		electrical engineer	Attended or graduated from college or university	Other (specify)	Living at home with friends	Widowed										1	bedbound	Limited		Unable to sit		1		English	electrical engineer	Attended or graduated from college or university	Other (specify)	Widowed				bedbound	Limited	Unable to sit
148	14	5	5	1: VRx																							0
149	15	Rcrd	20	1: VRx																									English	caterer with school	Graduated from high school	Living at home alone	Single	Dist Read			Walker	Normal	Independent sitting
150	15	1	20	1: VRx																							0		English	caterer with school	Graduated from high school	Living at home alone	Single	Dist Read			Walker	Normal	Independent sitting
151	15	2	20	1: VRx																							0		English	caterer with school	Graduated from high school	Living at home alone	Single	Dist Read			Walker	Normal	Independent sitting
152	15	3	20	1: VRx	English		caterer with school	Graduated from high school	Living at home alone		Single		Read	Dist					Walker				Normal		Independent sitting		1		English	caterer with school	Graduated from high school	Living at home alone	Single	Dist Read			Walker	Normal	Independent sitting
153	15	4	20	1: VRx																							0
154	15	5	20	1: VRx																							0
155	15	6	20	1: VRx																							0
156	15	7	20	1: VRx																							0
157	15	8	20	1: VRx																							0
158	15	9	20	1: VRx																							0
159	15	10	20	1: VRx																							0
160	15	11	20	1: VRx																							0
161	15	12	20	1: VRx																							0
162	15	13	20	1: VRx																							0
163	15	14	20	1: VRx																							0
164	15	15	20	1: VRx																							0
165	15	16	20	1: VRx																							0
166	15	17	20	1: VRx																							0
167	15	18	20	1: VRx																							0
168	15	19	20	1: VRx																							0
169	15	20	20	1: VRx																							0
170	16	Rcrd	5	1: VRx																									Farsi	doctor	Graduated from high school	Assisted living/long term care	Married/Partnership				Walker	Limited	Assisted to sit
171	16	1	5	1: VRx																							0		Farsi	doctor	Graduated from high school	Assisted living/long term care	Married/Partnership				Walker	Limited	Assisted to sit
172	16	2	5	1: VRx																							0		Farsi	doctor	Graduated from high school	Assisted living/long term care	Married/Partnership				Walker	Limited	Assisted to sit
173	16	3	5	1: VRx																							0		Farsi	doctor	Graduated from high school	Assisted living/long term care	Married/Partnership				Walker	Limited	Assisted to sit
174	16	4	5	1: VRx	Other, specify	Farsi	doctor	Graduated from high school	Assisted living/long term care		Married/Partnership								Walker				Limited		Assisted to sit		1		Farsi	doctor	Graduated from high school	Assisted living/long term care	Married/Partnership				Walker	Limited	Assisted to sit
175	16	5	5	1: VRx																							0
176	17	Rcrd	9	0: Cntrl																									English	Hearing aid sales person	Attended or graduated from college or university	Assisted living/long term care	Widowed	Read	Hear		Bedbound	Limited	Unable to sit
177	17	1	9	0: Cntrl																							0		English	Hearing aid sales person	Attended or graduated from college or university	Assisted living/long term care	Widowed	Read	Hear		Bedbound	Limited	Unable to sit
178	17	2	9	0: Cntrl																							0		English	Hearing aid sales person	Attended or graduated from college or university	Assisted living/long term care	Widowed	Read	Hear		Bedbound	Limited	Unable to sit
179	17	3	9	0: Cntrl																							0		English	Hearing aid sales person	Attended or graduated from college or university	Assisted living/long term care	Widowed	Read	Hear		Bedbound	Limited	Unable to sit
180	17	4	9	0: Cntrl																							0		English	Hearing aid sales person	Attended or graduated from college or university	Assisted living/long term care	Widowed	Read	Hear		Bedbound	Limited	Unable to sit
181	17	5	9	0: Cntrl																							0		English	Hearing aid sales person	Attended or graduated from college or university	Assisted living/long term care	Widowed	Read	Hear		Bedbound	Limited	Unable to sit
182	17	6	9	0: Cntrl																							0		English	Hearing aid sales person	Attended or graduated from college or university	Assisted living/long term care	Widowed	Read	Hear		Bedbound	Limited	Unable to sit
183	17	7	9	0: Cntrl	English		Hearing aid sales person	Attended or graduated from college or university	Assisted living/long term care		Widowed		Read		Hear						1	Bedbound	Limited		Unable to sit		1		English	Hearing aid sales person	Attended or graduated from college or university	Assisted living/long term care	Widowed	Read	Hear		Bedbound	Limited	Unable to sit
184	17	8	9	0: Cntrl																							0
185	17	9	9	0: Cntrl																							0
186	18	Rcrd	12	0: Cntrl																									English	Historian/Writer	Attended or graduated with a postgraduate degree	Living at home alone	Divorced/Separated	Dist Read	Hear		Walker Wheel	Normal	Assisted to sit
187	18	1	12	0: Cntrl																							0		English	Historian/Writer	Attended or graduated with a postgraduate degree	Living at home alone	Divorced/Separated	Dist Read	Hear		Walker Wheel	Normal	Assisted to sit
188	18	2	12	0: Cntrl																							0		English	Historian/Writer	Attended or graduated with a postgraduate degree	Living at home alone	Divorced/Separated	Dist Read	Hear		Walker Wheel	Normal	Assisted to sit
189	18	3	12	0: Cntrl	English		Historian/Writer	Attended or graduated with a postgraduate degree	Living at home alone		Divorced/Separated		Read	Dist	Hear				Walker	Wheel			Normal		Assisted to sit		1		English	Historian/Writer	Attended or graduated with a postgraduate degree	Living at home alone	Divorced/Separated	Dist Read	Hear		Walker Wheel	Normal	Assisted to sit
190	18	4	12	0: Cntrl																							0
191	18	5	12	0: Cntrl																							0
192	18	6	12	0: Cntrl																							0
193	18	7	12	0: Cntrl																							0
194	18	8	12	0: Cntrl																							0
195	18	9	12	0: Cntrl																							0
196	18	10	12	0: Cntrl																							0
197	18	11	12	0: Cntrl																							0
198	18	12	12	0: Cntrl																							0
199	19	Rcrd	20	1: VRx
200	19	1	20	1: VRx																							0
201	19	2	20	1: VRx																							0
202	19	3	20	1: VRx																							0
203	19	4	20	1: VRx																							0
204	19	5	20	1: VRx																							0
205	19	6	20	1: VRx																							0
206	19	7	20	1: VRx																							0
207	19	8	20	1: VRx																							0
208	19	9	20	1: VRx																							0
209	19	10	20	1: VRx																							0
210	19	11	20	1: VRx																							0
211	19	12	20	1: VRx																							0
212	19	13	20	1: VRx																							0
213	19	14	20	1: VRx																							0
214	19	15	20	1: VRx																							0
215	19	16	20	1: VRx																							0
216	19	17	20	1: VRx																							0
217	19	18	20	1: VRx																							0
218	19	19	20	1: VRx																							0
219	19	20	20	1: VRx																							0
220	20	Rcrd	6	1: VRx																									English	unable to reply meaningfully		Assisted living/long term care	Other (specify)			unable to reply meaningfully	unable to reply meaningfully	unable to reply meaningfully hard to judge because patient is sedated	unable to reply meaningfully hard to judge because patient is sedated
221	20	1	6	1: VRx																							0		English	unable to reply meaningfully		Assisted living/long term care	Other (specify)			unable to reply meaningfully	unable to reply meaningfully	unable to reply meaningfully hard to judge because patient is sedated	unable to reply meaningfully hard to judge because patient is sedated
222	20	2	6	1: VRx																							0		English	unable to reply meaningfully		Assisted living/long term care	Other (specify)			unable to reply meaningfully	unable to reply meaningfully	unable to reply meaningfully hard to judge because patient is sedated	unable to reply meaningfully hard to judge because patient is sedated
223	20	3	6	1: VRx	English		unable to reply meaningfully		Assisted living/long term care		Other (specify)	unable to reply meaningfully				1	unable to reply meaningfully				1	unable to reply meaningfully		unable to reply meaningfully hard to judge because patient is sedated		unable to reply meaningfully hard to judge because patient is sedated	1		English	unable to reply meaningfully		Assisted living/long term care	Other (specify)			unable to reply meaningfully	unable to reply meaningfully	unable to reply meaningfully hard to judge because patient is sedated	unable to reply meaningfully hard to judge because patient is sedated
224	20	4	6	1: VRx																							0
225	20	5	6	1: VRx																							0
226	20	6	6	1: VRx																							0
227	21	Rcrd	6	0: Cntrl																									Mandarin	mechanical engineer	Attended or graduated from college or university	Retirement home/independent living	Married/Partnership	Dist Read			Cane	Normal	Independent sitting
228	21	1	6	0: Cntrl																							0		Mandarin	mechanical engineer	Attended or graduated from college or university	Retirement home/independent living	Married/Partnership	Dist Read			Cane	Normal	Independent sitting
229	21	2	6	0: Cntrl																							0		Mandarin	mechanical engineer	Attended or graduated from college or university	Retirement home/independent living	Married/Partnership	Dist Read			Cane	Normal	Independent sitting
230	21	3	6	0: Cntrl	Mandarin		mechanical engineer	Attended or graduated from college or university	Retirement home/independent living		Married/Partnership		Read	Dist				Cane					Normal		Independent sitting		1		Mandarin	mechanical engineer	Attended or graduated from college or university	Retirement home/independent living	Married/Partnership	Dist Read			Cane	Normal	Independent sitting
231	21	4	6	0: Cntrl																							0
232	21	5	6	0: Cntrl																							0
233	21	6	6	0: Cntrl																							0
234	22	Rcrd	12	0: Cntrl																									English	Post office letter courier	Attended or graduated from college or university	Assisted living/long term care	Widowed	Dist			Walker	Normal	Independent sitting
235	22	1	12	0: Cntrl																							0		English	Post office letter courier	Attended or graduated from college or university	Assisted living/long term care	Widowed	Dist			Walker	Normal	Independent sitting
236	22	2	12	0: Cntrl																							0		English	Post office letter courier	Attended or graduated from college or university	Assisted living/long term care	Widowed	Dist			Walker	Normal	Independent sitting
237	22	3	12	0: Cntrl																							0		English	Post office letter courier	Attended or graduated from college or university	Assisted living/long term care	Widowed	Dist			Walker	Normal	Independent sitting
238	22	4	12	0: Cntrl																							0		English	Post office letter courier	Attended or graduated from college or university	Assisted living/long term care	Widowed	Dist			Walker	Normal	Independent sitting
239	22	5	12	0: Cntrl	English		Post office letter courier	Attended or graduated from college or university	Assisted living/long term care		Widowed			Dist					Walker				Normal		Independent sitting		1		English	Post office letter courier	Attended or graduated from college or university	Assisted living/long term care	Widowed	Dist			Walker	Normal	Independent sitting
240	22	6	12	0: Cntrl																							0
241	22	7	12	0: Cntrl																							0
242	22	8	12	0: Cntrl																							0
243	22	9	12	0: Cntrl																							0
244	22	10	12	0: Cntrl																							0
245	22	11	12	0: Cntrl																							0
246	22	12	12	0: Cntrl																							0
247	23	Rcrd	9	0: Cntrl																									Bulgarian	HR Manager	Attended or graduated from college or university	Living at home with family member(s)	Widowed				Bedbound	Limited	Unable to sit
248	23	1	9	0: Cntrl																							0		Bulgarian	HR Manager	Attended or graduated from college or university	Living at home with family member(s)	Widowed				Bedbound	Limited	Unable to sit
249	23	2	9	0: Cntrl																							0		Bulgarian	HR Manager	Attended or graduated from college or university	Living at home with family member(s)	Widowed				Bedbound	Limited	Unable to sit
250	23	3	9	0: Cntrl																							0		Bulgarian	HR Manager	Attended or graduated from college or university	Living at home with family member(s)	Widowed				Bedbound	Limited	Unable to sit
251	23	4	9	0: Cntrl																							0		Bulgarian	HR Manager	Attended or graduated from college or university	Living at home with family member(s)	Widowed				Bedbound	Limited	Unable to sit
252	23	5	9	0: Cntrl																							0		Bulgarian	HR Manager	Attended or graduated from college or university	Living at home with family member(s)	Widowed				Bedbound	Limited	Unable to sit
253	23	6	9	0: Cntrl	Other, specify	Bulgarian	HR Manager	Attended or graduated from college or university	Living at home with family member(s)		Widowed										1	Bedbound	Limited		Unable to sit		1		Bulgarian	HR Manager	Attended or graduated from college or university	Living at home with family member(s)	Widowed				Bedbound	Limited	Unable to sit
254	23	7	9	0: Cntrl																							0
255	23	8	9	0: Cntrl																							0
256	23	9	9	0: Cntrl																							0
257	24	Rcrd	8	1: VRx																									English	nurse	Graduated from high school	Living at home with spouse	Married/Partnership	Dist Read			Walker	Normal	Independent sitting
258	24	1	8	1: VRx																							0		English	nurse	Graduated from high school	Living at home with spouse	Married/Partnership	Dist Read			Walker	Normal	Independent sitting
259	24	2	8	1: VRx																							0		English	nurse	Graduated from high school	Living at home with spouse	Married/Partnership	Dist Read			Walker	Normal	Independent sitting
260	24	3	8	1: VRx																							0		English	nurse	Graduated from high school	Living at home with spouse	Married/Partnership	Dist Read			Walker	Normal	Independent sitting
261	24	4	8	1: VRx																							0		English	nurse	Graduated from high school	Living at home with spouse	Married/Partnership	Dist Read			Walker	Normal	Independent sitting
262	24	5	8	1: VRx																							0		English	nurse	Graduated from high school	Living at home with spouse	Married/Partnership	Dist Read			Walker	Normal	Independent sitting
263	24	6	8	1: VRx																							0		English	nurse	Graduated from high school	Living at home with spouse	Married/Partnership	Dist Read			Walker	Normal	Independent sitting
264	24	7	8	1: VRx	English		nurse	Graduated from high school	Living at home with spouse		Married/Partnership		Read	Dist					Walker				Normal		Independent sitting		1		English	nurse	Graduated from high school	Living at home with spouse	Married/Partnership	Dist Read			Walker	Normal	Independent sitting
265	24	8	8	1: VRx																							0
266	25	Rcrd	5	1: VRx																									Greek/Macedonian	Machine repairman	Attended or graduated from college or university	Living at home with family member(s)	Married/Partnership		Hear	glasses		Normal	Assisted to sit
267	25	1	5	1: VRx																							0		Greek/Macedonian	Machine repairman	Attended or graduated from college or university	Living at home with family member(s)	Married/Partnership		Hear	glasses		Normal	Assisted to sit
268	25	2	5	1: VRx	Greek/Macedonian		Machine repairman	Attended or graduated from college or university	Living at home with family member(s)		Married/Partnership				Hear	1	glasses						Normal		Assisted to sit		1		Greek/Macedonian	Machine repairman	Attended or graduated from college or university	Living at home with family member(s)	Married/Partnership		Hear	glasses		Normal	Assisted to sit
269	25	3	5	1: VRx																							0
270	25	4	5	1: VRx																							0
271	25	5	5	1: VRx																							0
272	26	Rcrd	14	1: VRx																									Greek/Macedonian	plumber	Grade 8 or lower	Living at home with spouse	Married/Partnership				Walker	Normal significant visual impairment - diabetes	Independent sitting
273	26	1	14	1: VRx																							0		Greek/Macedonian	plumber	Grade 8 or lower	Living at home with spouse	Married/Partnership				Walker	Normal significant visual impairment - diabetes	Independent sitting
274	26	2	14	1: VRx																							0		Greek/Macedonian	plumber	Grade 8 or lower	Living at home with spouse	Married/Partnership				Walker	Normal significant visual impairment - diabetes	Independent sitting
275	26	3	14	1: VRx	Greek/Macedonian		plumber	Grade 8 or lower	Living at home with spouse		Married/Partnership								Walker				Normal	significant visual impairment - diabetes	Independent sitting		1		Greek/Macedonian	plumber	Grade 8 or lower	Living at home with spouse	Married/Partnership				Walker	Normal significant visual impairment - diabetes	Independent sitting
276	26	4	14	1: VRx																							0
277	26	5	14	1: VRx																							0
278	26	6	14	1: VRx																							0
279	26	7	14	1: VRx																							0
280	26	8	14	1: VRx																							0
281	26	9	14	1: VRx																							0
282	26	10	14	1: VRx																							0
283	26	11	14	1: VRx																							0
284	26	12	14	1: VRx																							0
285	26	13	14	1: VRx																							0
286	26	14	14	1: VRx																							0
287	27	Rcrd	4	0: Cntrl
288	27	1	4	0: Cntrl																							0
289	27	2	4	0: Cntrl																							0
290	27	3	4	0: Cntrl																							0
291	27	4	4	0: Cntrl																							0
292	28	Rcrd	7	0: Cntrl																									English	factories, then Dominion of Canada Insurance	Grade 8 or lower	Living at home with family member(s)	Widowed			left prosthetic eye	Walker	Limited 'my neck aches'	Independent sitting
293	28	1	7	0: Cntrl																							0		English	factories, then Dominion of Canada Insurance	Grade 8 or lower	Living at home with family member(s)	Widowed			left prosthetic eye	Walker	Limited 'my neck aches'	Independent sitting
294	28	2	7	0: Cntrl																							0		English	factories, then Dominion of Canada Insurance	Grade 8 or lower	Living at home with family member(s)	Widowed			left prosthetic eye	Walker	Limited 'my neck aches'	Independent sitting
295	28	3	7	0: Cntrl	English		factories, then Dominion of Canada Insurance	Grade 8 or lower	Living at home with family member(s)		Widowed					1	left prosthetic eye		Walker				Limited	'my neck aches'	Independent sitting		1		English	factories, then Dominion of Canada Insurance	Grade 8 or lower	Living at home with family member(s)	Widowed			left prosthetic eye	Walker	Limited 'my neck aches'	Independent sitting
296	28	4	7	0: Cntrl																							0
297	28	5	7	0: Cntrl																							0
298	28	6	7	0: Cntrl																							0
299	28	7	7	0: Cntrl																							0
300	29	Rcrd	8	1: VRx																									Greek/Macedonian	bakery	Grade 8 or lower	Living at home with family member(s)	Widowed	Dist Read			Walker	Normal	Assisted to sit
301	29	1	8	1: VRx																							0		Greek/Macedonian	bakery	Grade 8 or lower	Living at home with family member(s)	Widowed	Dist Read			Walker	Normal	Assisted to sit
302	29	2	8	1: VRx																							0		Greek/Macedonian	bakery	Grade 8 or lower	Living at home with family member(s)	Widowed	Dist Read			Walker	Normal	Assisted to sit
303	29	3	8	1: VRx																							0		Greek/Macedonian	bakery	Grade 8 or lower	Living at home with family member(s)	Widowed	Dist Read			Walker	Normal	Assisted to sit
304	29	4	8	1: VRx																							0		Greek/Macedonian	bakery	Grade 8 or lower	Living at home with family member(s)	Widowed	Dist Read			Walker	Normal	Assisted to sit
305	29	5	8	1: VRx																							0		Greek/Macedonian	bakery	Grade 8 or lower	Living at home with family member(s)	Widowed	Dist Read			Walker	Normal	Assisted to sit
306	29	6	8	1: VRx																							0		Greek/Macedonian	bakery	Grade 8 or lower	Living at home with family member(s)	Widowed	Dist Read			Walker	Normal	Assisted to sit
307	29	7	8	1: VRx	Greek/Macedonian		bakery	Grade 8 or lower	Living at home with family member(s)		Widowed		Read	Dist					Walker				Normal		Assisted to sit		1		Greek/Macedonian	bakery	Grade 8 or lower	Living at home with family member(s)	Widowed	Dist Read			Walker	Normal	Assisted to sit
308	29	8	8	1: VRx																							0
309	30	Rcrd	5	1: VRx																									English	a little bit of everything, secretary, fashion industry	Graduated from high school	Assisted living/long term care	Widowed	Dist Read			Walker Wheel	Normal	Independent sitting
310	30	1	5	1: VRx																							0		English	a little bit of everything, secretary, fashion industry	Graduated from high school	Assisted living/long term care	Widowed	Dist Read			Walker Wheel	Normal	Independent sitting
311	30	2	5	1: VRx																							0		English	a little bit of everything, secretary, fashion industry	Graduated from high school	Assisted living/long term care	Widowed	Dist Read			Walker Wheel	Normal	Independent sitting
312	30	3	5	1: VRx	English		a little bit of everything, secretary, fashion industry	Graduated from high school	Assisted living/long term care		Widowed		Read	Dist					Walker	Wheel			Normal		Independent sitting		1		English	a little bit of everything, secretary, fashion industry	Graduated from high school	Assisted living/long term care	Widowed	Dist Read			Walker Wheel	Normal	Independent sitting
313	30	4	5	1: VRx																							0
314	30	5	5	1: VRx																							0
315	31	Rcrd	9	0: Cntrl																									Tagalog		Some high school	Assisted living/long term care	Widowed				Wheel	Normal	Assisted to sit wheelchair bound (EPR)
316	31	1	9	0: Cntrl																							0		Tagalog		Some high school	Assisted living/long term care	Widowed				Wheel	Normal	Assisted to sit wheelchair bound (EPR)
317	31	2	9	0: Cntrl																							0		Tagalog		Some high school	Assisted living/long term care	Widowed				Wheel	Normal	Assisted to sit wheelchair bound (EPR)
318	31	3	9	0: Cntrl																							0		Tagalog		Some high school	Assisted living/long term care	Widowed				Wheel	Normal	Assisted to sit wheelchair bound (EPR)
319	31	4	9	0: Cntrl																							0		Tagalog		Some high school	Assisted living/long term care	Widowed				Wheel	Normal	Assisted to sit wheelchair bound (EPR)
320	31	5	9	0: Cntrl																							0		Tagalog		Some high school	Assisted living/long term care	Widowed				Wheel	Normal	Assisted to sit wheelchair bound (EPR)
321	31	6	9	0: Cntrl	Other, specify	Tagalog		Some high school	Assisted living/long term care		Widowed									Wheel			Normal		Assisted to sit	wheelchair bound (EPR)	1		Tagalog		Some high school	Assisted living/long term care	Widowed				Wheel	Normal	Assisted to sit wheelchair bound (EPR)
322	31	7	9	0: Cntrl																							0
323	31	8	9	0: Cntrl																							0
324	31	9	9	0: Cntrl																							0
325	32	Rcrd	33	0: Cntrl																									English	hospital ward aide	Graduated from high school	Living at home with family member(s)	Widowed				Walker	Normal	Independent sitting
326	32	1	33	0: Cntrl																							0		English	hospital ward aide	Graduated from high school	Living at home with family member(s)	Widowed				Walker	Normal	Independent sitting
327	32	2	33	0: Cntrl																							0		English	hospital ward aide	Graduated from high school	Living at home with family member(s)	Widowed				Walker	Normal	Independent sitting
328	32	3	33	0: Cntrl																							0		English	hospital ward aide	Graduated from high school	Living at home with family member(s)	Widowed				Walker	Normal	Independent sitting
329	32	4	33	0: Cntrl	English		hospital ward aide	Graduated from high school	Living at home with family member(s)		Widowed								Walker				Normal		Independent sitting		1		English	hospital ward aide	Graduated from high school	Living at home with family member(s)	Widowed				Walker	Normal	Independent sitting
330	32	5	33	0: Cntrl																							0
331	32	6	33	0: Cntrl																							0
332	32	7	33	0: Cntrl																							0
333	32	8	33	0: Cntrl																							0
334	32	9	33	0: Cntrl																							0
335	32	10	33	0: Cntrl																							0
336	32	11	33	0: Cntrl																							0
337	32	12	33	0: Cntrl																							0
338	32	13	33	0: Cntrl																							0
339	32	14	33	0: Cntrl																							0
340	32	15	33	0: Cntrl																							0
341	32	16	33	0: Cntrl																							0
342	32	17	33	0: Cntrl																							0
343	32	18	33	0: Cntrl																							0
344	32	19	33	0: Cntrl																							0
345	32	20	33	0: Cntrl																							0
346	32	21	33	0: Cntrl																							0
347	32	22	33	0: Cntrl																							0
348	32	23	33	0: Cntrl																							0
349	32	24	33	0: Cntrl																							0
350	32	25	33	0: Cntrl																							0
351	32	26	33	0: Cntrl																							0
352	32	27	33	0: Cntrl																							0
353	32	28	33	0: Cntrl																							0
354	32	29	33	0: Cntrl																							0
355	32	30	33	0: Cntrl																							0
356	32	Dupl	33	0: Cntrl
357	32	31	33	0: Cntrl																							0
358	32	32	33	0: Cntrl																							0
359	32	33	33	0: Cntrl																							0
360	33	Rcrd	5	1: VRx																									English	sales	Attended or graduated from college or university	Assisted living/long term care	Married/Partnership	Read			Wheel	Limited	Assisted to sit
361	33	1	5	1: VRx																							0		English	sales	Attended or graduated from college or university	Assisted living/long term care	Married/Partnership	Read			Wheel	Limited	Assisted to sit
362	33	2	5	1: VRx																							0		English	sales	Attended or graduated from college or university	Assisted living/long term care	Married/Partnership	Read			Wheel	Limited	Assisted to sit
363	33	3	5	1: VRx	English		sales	Attended or graduated from college or university	Assisted living/long term care		Married/Partnership		Read							Wheel			Limited		Assisted to sit		1		English	sales	Attended or graduated from college or university	Assisted living/long term care	Married/Partnership	Read			Wheel	Limited	Assisted to sit
364	33	4	5	1: VRx																							0
365	33	5	5	1: VRx																							0
366	34	Rcrd	21	0: Cntrl																									Greek/Macedonian	waitress	Grade 8 or lower	Living at home with family member(s)	Widowed	Dist Read		has hearing aids, doesn't use		Normal	Independent sitting
367	34	1	21	0: Cntrl																							0		Greek/Macedonian	waitress	Grade 8 or lower	Living at home with family member(s)	Widowed	Dist Read		has hearing aids, doesn't use		Normal	Independent sitting
368	34	2	21	0: Cntrl																							0		Greek/Macedonian	waitress	Grade 8 or lower	Living at home with family member(s)	Widowed	Dist Read		has hearing aids, doesn't use		Normal	Independent sitting
369	34	3	21	0: Cntrl	Greek/Macedonian		waitress	Grade 8 or lower	Living at home with family member(s)		Widowed		Read	Dist		1	has hearing aids, doesn't use						Normal		Independent sitting		1		Greek/Macedonian	waitress	Grade 8 or lower	Living at home with family member(s)	Widowed	Dist Read		has hearing aids, doesn't use		Normal	Independent sitting
370	34	4	21	0: Cntrl																							0
371	34	5	21	0: Cntrl																							0
372	34	6	21	0: Cntrl																							0
373	34	7	21	0: Cntrl																							0
374	34	8	21	0: Cntrl																							0
375	34	9	21	0: Cntrl																							0
376	34	10	21	0: Cntrl																							0
377	34	11	21	0: Cntrl																							0
378	34	12	21	0: Cntrl																							0
379	34	13	21	0: Cntrl																							0
380	34	14	21	0: Cntrl																							0
381	34	15	21	0: Cntrl																							0
382	34	16	21	0: Cntrl																							0
383	34	17	21	0: Cntrl																							0
384	34	18	21	0: Cntrl																							0
385	34	19	21	0: Cntrl																							0
386	34	20	21	0: Cntrl																							0
387	34	21	21	0: Cntrl																							0
388	35	Rcrd	5	1: VRx																									Tamil	teacher's teacher	Attended or graduated with a postgraduate degree	Living at home with family member(s)	Married/Partnership	Read			Walker Wheel	Normal	Independent sitting
389	35	1	5	1: VRx	Other, specify	Tamil	teacher's teacher	Attended or graduated with a postgraduate degree	Living at home with family member(s)		Married/Partnership		Read						Walker	Wheel			Normal		Independent sitting		1		Tamil	teacher's teacher	Attended or graduated with a postgraduate degree	Living at home with family member(s)	Married/Partnership	Read			Walker Wheel	Normal	Independent sitting
390	35	2	5	1: VRx																							0
391	35	3	5	1: VRx																							0
392	35	4	5	1: VRx																							0
393	35	5	5	1: VRx																							0
394	36	Rcrd	9	0: Cntrl																									participant unable to answer	manager	Attended or graduated from college or university	Assisted living/long term care	Single				Wheel	Almost immobile very frail, wheelchair bound	Unable to sit very frail, wheelchair bound
395	36	1	9	0: Cntrl																							0		participant unable to answer	manager	Attended or graduated from college or university	Assisted living/long term care	Single				Wheel	Almost immobile very frail, wheelchair bound	Unable to sit very frail, wheelchair bound
396	36	2	9	0: Cntrl																							0		participant unable to answer	manager	Attended or graduated from college or university	Assisted living/long term care	Single				Wheel	Almost immobile very frail, wheelchair bound	Unable to sit very frail, wheelchair bound
397	36	3	9	0: Cntrl																							0		participant unable to answer	manager	Attended or graduated from college or university	Assisted living/long term care	Single				Wheel	Almost immobile very frail, wheelchair bound	Unable to sit very frail, wheelchair bound
398	36	4	9	0: Cntrl																							0		participant unable to answer	manager	Attended or graduated from college or university	Assisted living/long term care	Single				Wheel	Almost immobile very frail, wheelchair bound	Unable to sit very frail, wheelchair bound
399	36	5	9	0: Cntrl																							0		participant unable to answer	manager	Attended or graduated from college or university	Assisted living/long term care	Single				Wheel	Almost immobile very frail, wheelchair bound	Unable to sit very frail, wheelchair bound
400	36	6	9	0: Cntrl																							0		participant unable to answer	manager	Attended or graduated from college or university	Assisted living/long term care	Single				Wheel	Almost immobile very frail, wheelchair bound	Unable to sit very frail, wheelchair bound
401	36	7	9	0: Cntrl																							0		participant unable to answer	manager	Attended or graduated from college or university	Assisted living/long term care	Single				Wheel	Almost immobile very frail, wheelchair bound	Unable to sit very frail, wheelchair bound
402	36	8	9	0: Cntrl	Other, specify	participant unable to answer	manager	Attended or graduated from college or university	Assisted living/long term care		Single									Wheel			Almost immobile	very frail, wheelchair bound	Unable to sit	very frail, wheelchair bound	1		participant unable to answer	manager	Attended or graduated from college or university	Assisted living/long term care	Single				Wheel	Almost immobile very frail, wheelchair bound	Unable to sit very frail, wheelchair bound
403	36	9	9	0: Cntrl																							0
404	37	Rcrd	14	0: Cntrl																									Tamil	Housewife	Graduated from high school	Assisted living/long term care	Widowed	Read	Hear		Wheel	Normal	Assisted to sit
405	37	1	14	0: Cntrl																							0		Tamil	Housewife	Graduated from high school	Assisted living/long term care	Widowed	Read	Hear		Wheel	Normal	Assisted to sit
406	37	2	14	0: Cntrl																							0		Tamil	Housewife	Graduated from high school	Assisted living/long term care	Widowed	Read	Hear		Wheel	Normal	Assisted to sit
407	37	3	14	0: Cntrl	Other, specify	Tamil	Housewife	Graduated from high school	Assisted living/long term care		Widowed		Read		Hear					Wheel			Normal		Assisted to sit		1		Tamil	Housewife	Graduated from high school	Assisted living/long term care	Widowed	Read	Hear		Wheel	Normal	Assisted to sit
408	37	4	14	0: Cntrl																							0
409	37	5	14	0: Cntrl																							0
410	37	6	14	0: Cntrl																							0
411	37	7	14	0: Cntrl																							0
412	37	8	14	0: Cntrl																							0
413	37	9	14	0: Cntrl																							0
414	37	10	14	0: Cntrl																							0
415	37	11	14	0: Cntrl																							0
416	37	12	14	0: Cntrl																							0
417	37	13	14	0: Cntrl																							0
418	37	14	14	0: Cntrl																							0
419	38	Rcrd	13	0: Cntrl																									German	air conditioner technician	Some high school	Assisted living/long term care	Widowed				Walker	Normal	Assisted to sit
420	38	1	13	0: Cntrl																							0		German	air conditioner technician	Some high school	Assisted living/long term care	Widowed				Walker	Normal	Assisted to sit
421	38	2	13	0: Cntrl																							0		German	air conditioner technician	Some high school	Assisted living/long term care	Widowed				Walker	Normal	Assisted to sit
422	38	3	13	0: Cntrl																							0		German	air conditioner technician	Some high school	Assisted living/long term care	Widowed				Walker	Normal	Assisted to sit
423	38	4	13	0: Cntrl																							0		German	air conditioner technician	Some high school	Assisted living/long term care	Widowed				Walker	Normal	Assisted to sit
424	38	5	13	0: Cntrl	Other, specify	German	air conditioner technician	Some high school	Assisted living/long term care		Widowed								Walker				Normal		Assisted to sit		1		German	air conditioner technician	Some high school	Assisted living/long term care	Widowed				Walker	Normal	Assisted to sit
425	38	6	13	0: Cntrl																							0
426	38	7	13	0: Cntrl																							0
427	38	8	13	0: Cntrl																							0
428	38	9	13	0: Cntrl																							0
429	38	10	13	0: Cntrl																							0
430	38	11	13	0: Cntrl																							0
431	38	12	13	0: Cntrl																							0
432	38	13	13	0: Cntrl																							0
433	39	Rcrd	14	1: VRx																									English	clerical work	Graduated from high school	Living at home with family member(s)	Divorced/Separated	Dist Read	Hear		Cane Walker	Normal	Independent sitting
434	39	1	14	1: VRx																							0		English	clerical work	Graduated from high school	Living at home with family member(s)	Divorced/Separated	Dist Read	Hear		Cane Walker	Normal	Independent sitting
435	39	2	14	1: VRx																							0		English	clerical work	Graduated from high school	Living at home with family member(s)	Divorced/Separated	Dist Read	Hear		Cane Walker	Normal	Independent sitting
436	39	3	14	1: VRx																							0		English	clerical work	Graduated from high school	Living at home with family member(s)	Divorced/Separated	Dist Read	Hear		Cane Walker	Normal	Independent sitting
437	39	4	14	1: VRx																							0		English	clerical work	Graduated from high school	Living at home with family member(s)	Divorced/Separated	Dist Read	Hear		Cane Walker	Normal	Independent sitting
438	39	5	14	1: VRx																							0		English	clerical work	Graduated from high school	Living at home with family member(s)	Divorced/Separated	Dist Read	Hear		Cane Walker	Normal	Independent sitting
439	39	6	14	1: VRx																							0		English	clerical work	Graduated from high school	Living at home with family member(s)	Divorced/Separated	Dist Read	Hear		Cane Walker	Normal	Independent sitting
440	39	7	14	1: VRx																							0		English	clerical work	Graduated from high school	Living at home with family member(s)	Divorced/Separated	Dist Read	Hear		Cane Walker	Normal	Independent sitting
441	39	8	14	1: VRx																							0		English	clerical work	Graduated from high school	Living at home with family member(s)	Divorced/Separated	Dist Read	Hear		Cane Walker	Normal	Independent sitting
442	39	9	14	1: VRx																							0		English	clerical work	Graduated from high school	Living at home with family member(s)	Divorced/Separated	Dist Read	Hear		Cane Walker	Normal	Independent sitting
443	39	10	14	1: VRx																							0		English	clerical work	Graduated from high school	Living at home with family member(s)	Divorced/Separated	Dist Read	Hear		Cane Walker	Normal	Independent sitting
444	39	11	14	1: VRx	English		clerical work	Graduated from high school	Living at home with family member(s)		Divorced/Separated		Read	Dist	Hear			Cane	Walker				Normal		Independent sitting		1		English	clerical work	Graduated from high school	Living at home with family member(s)	Divorced/Separated	Dist Read	Hear		Cane Walker	Normal	Independent sitting
445	39	12	14	1: VRx																							0
446	39	13	14	1: VRx																							0
447	39	14	14	1: VRx																							0
448	40	Rcrd	7	1: VRx																									English	Manager Hudson's Bay	Attended or graduated from college or university	Living at home alone	Widowed	Read	Hear		Walker	Normal	Independent sitting
449	40	1	7	1: VRx																							0		English	Manager Hudson's Bay	Attended or graduated from college or university	Living at home alone	Widowed	Read	Hear		Walker	Normal	Independent sitting
450	40	2	7	1: VRx																							0		English	Manager Hudson's Bay	Attended or graduated from college or university	Living at home alone	Widowed	Read	Hear		Walker	Normal	Independent sitting
451	40	3	7	1: VRx																							0		English	Manager Hudson's Bay	Attended or graduated from college or university	Living at home alone	Widowed	Read	Hear		Walker	Normal	Independent sitting
452	40	4	7	1: VRx	English		Manager Hudson's Bay	Attended or graduated from college or university	Living at home alone		Widowed		Read		Hear				Walker				Normal		Independent sitting		1		English	Manager Hudson's Bay	Attended or graduated from college or university	Living at home alone	Widowed	Read	Hear		Walker	Normal	Independent sitting
453	40	5	7	1: VRx																							0
454	40	6	7	1: VRx																							0
455	40	7	7	1: VRx																							0
456	41	Rcrd	6	0: Cntrl																									German	nurse's assistant	Grade 8 or lower	Retirement home/independent living	Widowed	Dist Read			Walker Wheel	Normal	Assisted to sit
457	41	1	6	0: Cntrl																							0		German	nurse's assistant	Grade 8 or lower	Retirement home/independent living	Widowed	Dist Read			Walker Wheel	Normal	Assisted to sit
458	41	2	6	0: Cntrl	Other, specify	German	nurse's assistant	Grade 8 or lower	Retirement home/independent living		Widowed		Read	Dist					Walker	Wheel			Normal		Assisted to sit		1		German	nurse's assistant	Grade 8 or lower	Retirement home/independent living	Widowed	Dist Read			Walker Wheel	Normal	Assisted to sit
459	41	3	6	0: Cntrl																							0
460	41	4	6	0: Cntrl																							0
461	41	5	6	0: Cntrl																							0
462	41	6	6	0: Cntrl																							0
463	42	Rcrd	4	1: VRx																									English	banker	Graduated from high school	Assisted living/long term care	Single	Dist Read		has hearing aids but doesn't use them	Walker	Normal	Independent sitting
464	42	1	4	1: VRx																							0		English	banker	Graduated from high school	Assisted living/long term care	Single	Dist Read		has hearing aids but doesn't use them	Walker	Normal	Independent sitting
465	42	2	4	1: VRx	English		banker	Graduated from high school	Assisted living/long term care		Single		Read	Dist		1	has hearing aids but doesn't use them		Walker				Normal		Independent sitting		1		English	banker	Graduated from high school	Assisted living/long term care	Single	Dist Read		has hearing aids but doesn't use them	Walker	Normal	Independent sitting
466	42	3	4	1: VRx																							0
467	42	4	4	1: VRx																							0
468	43	Rcrd	4	0: Cntrl																									English	multiple retail jobs	Graduated from high school	Retirement home/independent living	Single		Hear			Normal	Independent sitting
469	43	1	4	0: Cntrl																							0		English	multiple retail jobs	Graduated from high school	Retirement home/independent living	Single		Hear			Normal	Independent sitting
470	43	2	4	0: Cntrl	English		multiple retail jobs	Graduated from high school	Retirement home/independent living		Single				Hear								Normal		Independent sitting		1		English	multiple retail jobs	Graduated from high school	Retirement home/independent living	Single		Hear			Normal	Independent sitting
471	43	3	4	0: Cntrl																							0
472	43	4	4	0: Cntrl																							0
473	44	Rcrd	13	1: VRx																									English	executive search (recruiter)	Graduated from high school	Living at home with spouse	Married/Partnership	Read				Normal constant oxygen	Independent sitting
474	44	1	13	1: VRx																							0		English	executive search (recruiter)	Graduated from high school	Living at home with spouse	Married/Partnership	Read				Normal constant oxygen	Independent sitting
475	44	2	13	1: VRx																							0		English	executive search (recruiter)	Graduated from high school	Living at home with spouse	Married/Partnership	Read				Normal constant oxygen	Independent sitting
476	44	3	13	1: VRx																							0		English	executive search (recruiter)	Graduated from high school	Living at home with spouse	Married/Partnership	Read				Normal constant oxygen	Independent sitting
477	44	4	13	1: VRx																							0		English	executive search (recruiter)	Graduated from high school	Living at home with spouse	Married/Partnership	Read				Normal constant oxygen	Independent sitting
478	44	5	13	1: VRx																							0		English	executive search (recruiter)	Graduated from high school	Living at home with spouse	Married/Partnership	Read				Normal constant oxygen	Independent sitting
479	44	6	13	1: VRx																							0		English	executive search (recruiter)	Graduated from high school	Living at home with spouse	Married/Partnership	Read				Normal constant oxygen	Independent sitting
480	44	7	13	1: VRx	English		executive search (recruiter)	Graduated from high school	Living at home with spouse		Married/Partnership		Read										Normal	constant oxygen	Independent sitting		1		English	executive search (recruiter)	Graduated from high school	Living at home with spouse	Married/Partnership	Read				Normal constant oxygen	Independent sitting
481	44	8	13	1: VRx																							0
482	44	9	13	1: VRx																							0
483	44	10	13	1: VRx																							0
484	44	11	13	1: VRx																							0
485	44	12	13	1: VRx																							0
486	44	13	13	1: VRx																							0
487	45	Rcrd	9	1: VRx																									English	university professor	Attended or graduated with a postgraduate degree	Living at home with spouse	Married/Partnership	Dist Read				Normal	Independent sitting
488	45	1	9	1: VRx																							0		English	university professor	Attended or graduated with a postgraduate degree	Living at home with spouse	Married/Partnership	Dist Read				Normal	Independent sitting
489	45	2	9	1: VRx																							0		English	university professor	Attended or graduated with a postgraduate degree	Living at home with spouse	Married/Partnership	Dist Read				Normal	Independent sitting
490	45	3	9	1: VRx																							0		English	university professor	Attended or graduated with a postgraduate degree	Living at home with spouse	Married/Partnership	Dist Read				Normal	Independent sitting
491	45	4	9	1: VRx																							0		English	university professor	Attended or graduated with a postgraduate degree	Living at home with spouse	Married/Partnership	Dist Read				Normal	Independent sitting
492	45	5	9	1: VRx																							0		English	university professor	Attended or graduated with a postgraduate degree	Living at home with spouse	Married/Partnership	Dist Read				Normal	Independent sitting
493	45	6	9	1: VRx																							0		English	university professor	Attended or graduated with a postgraduate degree	Living at home with spouse	Married/Partnership	Dist Read				Normal	Independent sitting
494	45	7	9	1: VRx																							0		English	university professor	Attended or graduated with a postgraduate degree	Living at home with spouse	Married/Partnership	Dist Read				Normal	Independent sitting
495	45	8	9	1: VRx	English		university professor	Attended or graduated with a postgraduate degree	Living at home with spouse		Married/Partnership		Read	Dist									Normal		Independent sitting		1		English	university professor	Attended or graduated with a postgraduate degree	Living at home with spouse	Married/Partnership	Dist Read				Normal	Independent sitting
496	45	9	9	1: VRx																							0
497	46	Rcrd	12	0: Cntrl																									Hungarian	electronic business - TV repairman	Attended or graduated from college or university	Living at home alone	Divorced/Separated	Dist Read			Walker	Normal	Independent sitting
498	46	1	12	0: Cntrl																							0		Hungarian	electronic business - TV repairman	Attended or graduated from college or university	Living at home alone	Divorced/Separated	Dist Read			Walker	Normal	Independent sitting
499	46	2	12	0: Cntrl																							0		Hungarian	electronic business - TV repairman	Attended or graduated from college or university	Living at home alone	Divorced/Separated	Dist Read			Walker	Normal	Independent sitting
500	46	3	12	0: Cntrl																							0		Hungarian	electronic business - TV repairman	Attended or graduated from college or university	Living at home alone	Divorced/Separated	Dist Read			Walker	Normal	Independent sitting
501	46	4	12	0: Cntrl																							0		Hungarian	electronic business - TV repairman	Attended or graduated from college or university	Living at home alone	Divorced/Separated	Dist Read			Walker	Normal	Independent sitting
502	46	5	12	0: Cntrl	Hungarian		electronic business - TV repairman	Attended or graduated from college or university	Living at home alone		Divorced/Separated		Read	Dist					Walker				Normal		Independent sitting		1		Hungarian	electronic business - TV repairman	Attended or graduated from college or university	Living at home alone	Divorced/Separated	Dist Read			Walker	Normal	Independent sitting
503	46	6	12	0: Cntrl																							0
504	46	7	12	0: Cntrl																							0
505	46	8	12	0: Cntrl																							0
506	46	9	12	0: Cntrl																							0
507	46	10	12	0: Cntrl																							0
508	46	11	12	0: Cntrl																							0
509	46	12	12	0: Cntrl																							0
510	47	Rcrd	12	1: VRx																									English	Secretary	Attended or graduated from college or university	Living at home with family member(s)	Widowed			Has hearing aid but does not use them	Cane Walker	Normal	Independent sitting
511	47	1	12	1: VRx																							0		English	Secretary	Attended or graduated from college or university	Living at home with family member(s)	Widowed			Has hearing aid but does not use them	Cane Walker	Normal	Independent sitting
512	47	2	12	1: VRx																							0		English	Secretary	Attended or graduated from college or university	Living at home with family member(s)	Widowed			Has hearing aid but does not use them	Cane Walker	Normal	Independent sitting
513	47	3	12	1: VRx																							0		English	Secretary	Attended or graduated from college or university	Living at home with family member(s)	Widowed			Has hearing aid but does not use them	Cane Walker	Normal	Independent sitting
514	47	4	12	1: VRx																							0		English	Secretary	Attended or graduated from college or university	Living at home with family member(s)	Widowed			Has hearing aid but does not use them	Cane Walker	Normal	Independent sitting
515	47	5	12	1: VRx																							0		English	Secretary	Attended or graduated from college or university	Living at home with family member(s)	Widowed			Has hearing aid but does not use them	Cane Walker	Normal	Independent sitting
516	47	6	12	1: VRx																							0		English	Secretary	Attended or graduated from college or university	Living at home with family member(s)	Widowed			Has hearing aid but does not use them	Cane Walker	Normal	Independent sitting
517	47	7	12	1: VRx																							0		English	Secretary	Attended or graduated from college or university	Living at home with family member(s)	Widowed			Has hearing aid but does not use them	Cane Walker	Normal	Independent sitting
518	47	8	12	1: VRx	English		Secretary	Attended or graduated from college or university	Living at home with family member(s)		Widowed					1	Has hearing aid but does not use them	Cane	Walker				Normal		Independent sitting		1		English	Secretary	Attended or graduated from college or university	Living at home with family member(s)	Widowed			Has hearing aid but does not use them	Cane Walker	Normal	Independent sitting
519	47	9	12	1: VRx																							0
520	47	10	12	1: VRx																							0
521	47	11	12	1: VRx																							0
522	47	12	12	1: VRx																							0
523	48	Rcrd	3	0: Cntrl																									English	nurse	Some high school	Living at home with family member(s)	Widowed	Read			Walker Wheel	Normal	Assisted to sit
524	48	1	3	0: Cntrl																							0		English	nurse	Some high school	Living at home with family member(s)	Widowed	Read			Walker Wheel	Normal	Assisted to sit
525	48	2	3	0: Cntrl	English		nurse	Some high school	Living at home with family member(s)		Widowed		Read						Walker	Wheel			Normal		Assisted to sit		1		English	nurse	Some high school	Living at home with family member(s)	Widowed	Read			Walker Wheel	Normal	Assisted to sit
526	48	3	3	0: Cntrl																							0
527	49	Rcrd	28	0: Cntrl																									English	made fur coats	Graduated from high school	Living at home alone	Widowed	Read	Hear		Walker	Normal	Independent sitting
528	49	1	28	0: Cntrl																							0		English	made fur coats	Graduated from high school	Living at home alone	Widowed	Read	Hear		Walker	Normal	Independent sitting
529	49	2	28	0: Cntrl																							0		English	made fur coats	Graduated from high school	Living at home alone	Widowed	Read	Hear		Walker	Normal	Independent sitting
530	49	3	28	0: Cntrl																							0		English	made fur coats	Graduated from high school	Living at home alone	Widowed	Read	Hear		Walker	Normal	Independent sitting
531	49	4	28	0: Cntrl																							0		English	made fur coats	Graduated from high school	Living at home alone	Widowed	Read	Hear		Walker	Normal	Independent sitting
532	49	5	28	0: Cntrl																							0		English	made fur coats	Graduated from high school	Living at home alone	Widowed	Read	Hear		Walker	Normal	Independent sitting
533	49	6	28	0: Cntrl																							0		English	made fur coats	Graduated from high school	Living at home alone	Widowed	Read	Hear		Walker	Normal	Independent sitting
534	49	7	28	0: Cntrl	English		made fur coats	Graduated from high school	Living at home alone		Widowed		Read		Hear				Walker				Normal		Independent sitting		1		English	made fur coats	Graduated from high school	Living at home alone	Widowed	Read	Hear		Walker	Normal	Independent sitting
535	49	8	28	0: Cntrl																							0
536	49	9	28	0: Cntrl																							0
537	49	10	28	0: Cntrl																							0
538	49	11	28	0: Cntrl																							0
539	49	12	28	0: Cntrl																							0
540	49	13	28	0: Cntrl																							0
541	49	14	28	0: Cntrl																							0
542	49	15	28	0: Cntrl																							0
543	49	16	28	0: Cntrl																							0
544	49	17	28	0: Cntrl																							0
545	49	18	28	0: Cntrl																							0
546	49	19	28	0: Cntrl																							0
547	49	20	28	0: Cntrl																							0
548	49	21	28	0: Cntrl																							0
549	49	22	28	0: Cntrl																							0
550	49	23	28	0: Cntrl																							0
551	49	24	28	0: Cntrl																							0
552	49	25	28	0: Cntrl																							0
553	49	26	28	0: Cntrl																							0
554	49	27	28	0: Cntrl																							0
555	49	28	28	0: Cntrl																							0
556	50	Rcrd	3	1: VRx																									Mandarin	cardiac surgeon	Attended or graduated with a postgraduate degree	Assisted living/long term care	Other (specify)				bedbound		Unable to sit bedbound
557	50	1	3	1: VRx																							0		Mandarin	cardiac surgeon	Attended or graduated with a postgraduate degree	Assisted living/long term care	Other (specify)				bedbound		Unable to sit bedbound
558	50	2	3	1: VRx																							0		Mandarin	cardiac surgeon	Attended or graduated with a postgraduate degree	Assisted living/long term care	Other (specify)				bedbound		Unable to sit bedbound
559	50	3	3	1: VRx	Mandarin		cardiac surgeon	Attended or graduated with a postgraduate degree	Assisted living/long term care		Other (specify)	married as per April 2016 note									1	bedbound			Unable to sit	bedbound	1		Mandarin	cardiac surgeon	Attended or graduated with a postgraduate degree	Assisted living/long term care	Other (specify)				bedbound		Unable to sit bedbound
560	51	Rcrd	24	1: VRx																									Greek/Macedonian	business woman		Living at home with spouse	Married/Partnership				Walker Wheel	Normal	Assisted to sit
561	51	1	24	1: VRx																							0		Greek/Macedonian	business woman		Living at home with spouse	Married/Partnership				Walker Wheel	Normal	Assisted to sit
562	51	2	24	1: VRx																							0		Greek/Macedonian	business woman		Living at home with spouse	Married/Partnership				Walker Wheel	Normal	Assisted to sit
563	51	3	24	1: VRx																							0		Greek/Macedonian	business woman		Living at home with spouse	Married/Partnership				Walker Wheel	Normal	Assisted to sit
564	51	4	24	1: VRx	Greek/Macedonian		business woman		Living at home with spouse		Married/Partnership								Walker	Wheel			Normal		Assisted to sit		1		Greek/Macedonian	business woman		Living at home with spouse	Married/Partnership				Walker Wheel	Normal	Assisted to sit
565	51	5	24	1: VRx																							0
566	51	6	24	1: VRx																							0
567	51	7	24	1: VRx																							0
568	51	8	24	1: VRx																							0
569	51	9	24	1: VRx																							0
570	51	10	24	1: VRx																							0
571	51	11	24	1: VRx																							0
572	51	12	24	1: VRx																							0
573	51	13	24	1: VRx																							0
574	51	14	24	1: VRx																							0
575	51	15	24	1: VRx																							0
576	51	16	24	1: VRx																							0
577	51	17	24	1: VRx																							0
578	51	18	24	1: VRx																							0
579	51	19	24	1: VRx																							0
580	51	20	24	1: VRx																							0
581	51	21	24	1: VRx																							0
582	51	22	24	1: VRx																							0
583	51	23	24	1: VRx																							0
584	51	24	24	1: VRx																							0
585	52	Rcrd	7	0: Cntrl																									Russian?	artist, interior designer, art teacher, business owner		Assisted living/long term care	Married/Partnership					Normal	Independent sitting
586	52	1	7	0: Cntrl																							0		Russian?	artist, interior designer, art teacher, business owner		Assisted living/long term care	Married/Partnership					Normal	Independent sitting
587	52	2	7	0: Cntrl																							0		Russian?	artist, interior designer, art teacher, business owner		Assisted living/long term care	Married/Partnership					Normal	Independent sitting
588	52	3	7	0: Cntrl																							0		Russian?	artist, interior designer, art teacher, business owner		Assisted living/long term care	Married/Partnership					Normal	Independent sitting
589	52	4	7	0: Cntrl																							0		Russian?	artist, interior designer, art teacher, business owner		Assisted living/long term care	Married/Partnership					Normal	Independent sitting
590	52	5	7	0: Cntrl																							0		Russian?	artist, interior designer, art teacher, business owner		Assisted living/long term care	Married/Partnership					Normal	Independent sitting
591	52	6	7	0: Cntrl																							0		Russian?	artist, interior designer, art teacher, business owner		Assisted living/long term care	Married/Partnership					Normal	Independent sitting
592	52	7	7	0: Cntrl	Other, specify	Russian?	artist, interior designer, art teacher, business owner		Assisted living/long term care		Married/Partnership												Normal		Independent sitting		1		Russian?	artist, interior designer, art teacher, business owner		Assisted living/long term care	Married/Partnership					Normal	Independent sitting
593	53	Rcrd	14	0: Cntrl																									English	newspaper printing	Grade 8 or lower	Living at home with family member(s)	Widowed	Read				Normal	Independent sitting
594	53	1	14	0: Cntrl																							0		English	newspaper printing	Grade 8 or lower	Living at home with family member(s)	Widowed	Read				Normal	Independent sitting
595	53	2	14	0: Cntrl																							0		English	newspaper printing	Grade 8 or lower	Living at home with family member(s)	Widowed	Read				Normal	Independent sitting
596	53	3	14	0: Cntrl																							0		English	newspaper printing	Grade 8 or lower	Living at home with family member(s)	Widowed	Read				Normal	Independent sitting
597	53	4	14	0: Cntrl	English		newspaper printing	Grade 8 or lower	Living at home with family member(s)		Widowed		Read										Normal		Independent sitting		1		English	newspaper printing	Grade 8 or lower	Living at home with family member(s)	Widowed	Read				Normal	Independent sitting
598	53	5	14	0: Cntrl																							0
599	53	6	14	0: Cntrl																							0
600	53	7	14	0: Cntrl																							0
601	53	8	14	0: Cntrl																							0
602	53	9	14	0: Cntrl																							0
603	53	10	14	0: Cntrl																							0
604	53	11	14	0: Cntrl																							0
605	53	12	14	0: Cntrl																							0
606	53	13	14	0: Cntrl																							0
607	53	14	14	0: Cntrl																							0
608	54	Rcrd	9	1: VRx																									English	high school teacher	Attended or graduated with a postgraduate degree	Living at home with spouse	Married/Partnership	Dist Read			Cane	Limited constant pain in the back of neck	Independent sitting
609	54	1	9	1: VRx																							0		English	high school teacher	Attended or graduated with a postgraduate degree	Living at home with spouse	Married/Partnership	Dist Read			Cane	Limited constant pain in the back of neck	Independent sitting
610	54	2	9	1: VRx																							0		English	high school teacher	Attended or graduated with a postgraduate degree	Living at home with spouse	Married/Partnership	Dist Read			Cane	Limited constant pain in the back of neck	Independent sitting
611	54	3	9	1: VRx	English		high school teacher	Attended or graduated with a postgraduate degree	Living at home with spouse		Married/Partnership		Read	Dist				Cane					Limited	constant pain in the back of neck	Independent sitting		1		English	high school teacher	Attended or graduated with a postgraduate degree	Living at home with spouse	Married/Partnership	Dist Read			Cane	Limited constant pain in the back of neck	Independent sitting
612	54	4	9	1: VRx																							0
613	54	5	9	1: VRx																							0
614	54	6	9	1: VRx																							0
615	54	7	9	1: VRx																							0
616	54	8	9	1: VRx																							0
617	54	9	9	1: VRx																							0
618	55	Rcrd	27	1: VRx																									English	Hudson's Bay merchandise manager	Attended or graduated from college or university	Living at home alone	Widowed	Read	Hear		Walker Wheel	Normal	Assisted to sit pelvic fracture
619	55	1	27	1: VRx																							0		English	Hudson's Bay merchandise manager	Attended or graduated from college or university	Living at home alone	Widowed	Read	Hear		Walker Wheel	Normal	Assisted to sit pelvic fracture
620	55	2	27	1: VRx																							0		English	Hudson's Bay merchandise manager	Attended or graduated from college or university	Living at home alone	Widowed	Read	Hear		Walker Wheel	Normal	Assisted to sit pelvic fracture
621	55	3	27	1: VRx	English		Hudson's Bay merchandise manager	Attended or graduated from college or university	Living at home alone		Widowed		Read		Hear				Walker	Wheel			Normal		Assisted to sit	pelvic fracture	1		English	Hudson's Bay merchandise manager	Attended or graduated from college or university	Living at home alone	Widowed	Read	Hear		Walker Wheel	Normal	Assisted to sit pelvic fracture
622	55	4	27	1: VRx																							0
623	55	5	27	1: VRx																							0
624	55	6	27	1: VRx																							0
625	55	7	27	1: VRx																							0
626	55	8	27	1: VRx																							0
627	55	9	27	1: VRx																							0
628	55	10	27	1: VRx																							0
629	55	11	27	1: VRx																							0
630	55	12	27	1: VRx																							0
631	55	13	27	1: VRx																							0
632	55	14	27	1: VRx																							0
633	55	15	27	1: VRx																							0
634	55	16	27	1: VRx																							0
635	55	17	27	1: VRx																							0
636	55	18	27	1: VRx																							0
637	55	19	27	1: VRx																							0
638	55	20	27	1: VRx																							0
639	55	21	27	1: VRx																							0
640	55	22	27	1: VRx																							0
641	55	23	27	1: VRx																							0
642	55	24	27	1: VRx																							0
643	55	25	27	1: VRx																							0
644	55	26	27	1: VRx																							0
645	55	27	27	1: VRx																							0
646	56	Rcrd	4	0: Cntrl																									English	law office	Graduated from high school	Assisted living/long term care	Married/Partnership	Read	Hear	has hearing aids but don't like to use them - uncomfortable	Wheel	Normal	Assisted to sit
647	56	1	4	0: Cntrl																							0		English	law office	Graduated from high school	Assisted living/long term care	Married/Partnership	Read	Hear	has hearing aids but don't like to use them - uncomfortable	Wheel	Normal	Assisted to sit
648	56	2	4	0: Cntrl																							0		English	law office	Graduated from high school	Assisted living/long term care	Married/Partnership	Read	Hear	has hearing aids but don't like to use them - uncomfortable	Wheel	Normal	Assisted to sit
649	56	3	4	0: Cntrl																							0		English	law office	Graduated from high school	Assisted living/long term care	Married/Partnership	Read	Hear	has hearing aids but don't like to use them - uncomfortable	Wheel	Normal	Assisted to sit
650	56	4	4	0: Cntrl	English		law office	Graduated from high school	Assisted living/long term care		Married/Partnership		Read		Hear	1	has hearing aids but don't like to use them - uncomfortable			Wheel			Normal		Assisted to sit		1		English	law office	Graduated from high school	Assisted living/long term care	Married/Partnership	Read	Hear	has hearing aids but don't like to use them - uncomfortable	Wheel	Normal	Assisted to sit
651	57	Rcrd	7	1: VRx																									English	glass company	Some high school	Living at home with family member(s)	Widowed	Dist Read			Cane Walker	Normal	Assisted to sit
652	57	1	7	1: VRx																							0		English	glass company	Some high school	Living at home with family member(s)	Widowed	Dist Read			Cane Walker	Normal	Assisted to sit
653	57	2	7	1: VRx																							0		English	glass company	Some high school	Living at home with family member(s)	Widowed	Dist Read			Cane Walker	Normal	Assisted to sit
654	57	3	7	1: VRx																							0		English	glass company	Some high school	Living at home with family member(s)	Widowed	Dist Read			Cane Walker	Normal	Assisted to sit
655	57	4	7	1: VRx																							0		English	glass company	Some high school	Living at home with family member(s)	Widowed	Dist Read			Cane Walker	Normal	Assisted to sit
656	57	5	7	1: VRx	English		glass company	Some high school	Living at home with family member(s)		Widowed		Read	Dist				Cane	Walker				Normal		Assisted to sit		1		English	glass company	Some high school	Living at home with family member(s)	Widowed	Dist Read			Cane Walker	Normal	Assisted to sit
657	57	6	7	1: VRx																							0
658	57	7	7	1: VRx																							0
659	58	Rcrd	24	0: Cntrl																									Greek/Macedonian	hotel cleaning	Grade 8 or lower	Living at home with family member(s)	Widowed	Read	Hear	had hearing aids but lost them	Cane Walker	Normal	Independent sitting
660	58	1	24	0: Cntrl	Greek/Macedonian		hotel cleaning	Grade 8 or lower	Living at home with family member(s)		Widowed		Read		Hear	1	had hearing aids but lost them	Cane	Walker				Normal		Independent sitting		1		Greek/Macedonian	hotel cleaning	Grade 8 or lower	Living at home with family member(s)	Widowed	Read	Hear	had hearing aids but lost them	Cane Walker	Normal	Independent sitting
661	58	2	24	0: Cntrl																							0
662	58	3	24	0: Cntrl																							0
663	58	4	24	0: Cntrl																							0
664	58	5	24	0: Cntrl																							0
665	58	6	24	0: Cntrl																							0
666	58	7	24	0: Cntrl																							0
667	58	8	24	0: Cntrl																							0
668	58	9	24	0: Cntrl																							0
669	58	10	24	0: Cntrl																							0
670	58	11	24	0: Cntrl																							0
671	58	12	24	0: Cntrl																							0
672	58	13	24	0: Cntrl																							0
673	58	14	24	0: Cntrl																							0
674	58	15	24	0: Cntrl																							0
675	58	16	24	0: Cntrl																							0
676	58	17	24	0: Cntrl																							0
677	58	18	24	0: Cntrl																							0
678	58	19	24	0: Cntrl																							0
679	58	20	24	0: Cntrl																							0
680	58	21	24	0: Cntrl																							0
681	58	22	24	0: Cntrl																							0
682	58	23	24	0: Cntrl																							0
683	58	24	24	0: Cntrl																							0
684	59	Rcrd	10	0: Cntrl																									English	N/A - never worked	Grade 8 or lower	Assisted living/long term care	Single				unknown	Limited	Assisted to sit
685	59	1	10	0: Cntrl																							0		English	N/A - never worked	Grade 8 or lower	Assisted living/long term care	Single				unknown	Limited	Assisted to sit
686	59	2	10	0: Cntrl	English		N/A - never worked	Grade 8 or lower	Assisted living/long term care		Single										1	unknown	Limited		Assisted to sit		1		English	N/A - never worked	Grade 8 or lower	Assisted living/long term care	Single				unknown	Limited	Assisted to sit
687	59	3	10	0: Cntrl																							0
688	59	4	10	0: Cntrl																							0
689	59	5	10	0: Cntrl																							0
690	59	6	10	0: Cntrl																							0
691	59	7	10	0: Cntrl																							0
692	59	8	10	0: Cntrl																							0
693	59	9	10	0: Cntrl																							0
694	59	10	10	0: Cntrl																							0
695	60	Rcrd	6	1: VRx																									English	salesperson		Assisted living/long term care	Widowed	Read			Wheel	Normal	Unable to sit
696	60	1	6	1: VRx																							0		English	salesperson		Assisted living/long term care	Widowed	Read			Wheel	Normal	Unable to sit
697	60	2	6	1: VRx																							0		English	salesperson		Assisted living/long term care	Widowed	Read			Wheel	Normal	Unable to sit
698	60	3	6	1: VRx																							0		English	salesperson		Assisted living/long term care	Widowed	Read			Wheel	Normal	Unable to sit
699	60	4	6	1: VRx																							0		English	salesperson		Assisted living/long term care	Widowed	Read			Wheel	Normal	Unable to sit
700	60	5	6	1: VRx	English		salesperson		Assisted living/long term care		Widowed		Read							Wheel			Normal		Unable to sit		1		English	salesperson		Assisted living/long term care	Widowed	Read			Wheel	Normal	Unable to sit
701	60	6	6	1: VRx																							0
702	61	Rcrd	4	0: Cntrl																									English	teacher		Other (specify)	Widowed	Dist Read			Cane Walker	Limited	Assisted to sit
703	61	1	4	0: Cntrl																							0		English	teacher		Other (specify)	Widowed	Dist Read			Cane Walker	Limited	Assisted to sit
704	61	2	4	0: Cntrl	English		teacher		Other (specify)	Living at home alone with daily PSW	Widowed		Read	Dist				Cane	Walker				Limited		Assisted to sit		1		English	teacher		Other (specify)	Widowed	Dist Read			Cane Walker	Limited	Assisted to sit
705	61	3	4	0: Cntrl																							0
706	61	4	4	0: Cntrl																							0
707	62	Rcrd	13	0: Cntrl																									English	special constable	Some high school	Assisted living/long term care	Married/Partnership	Read	Hear		Wheel bedbound	Limited oxygen mask over nose and mouth	Unable to sit bedbound
708	62	1	13	0: Cntrl																							0		English	special constable	Some high school	Assisted living/long term care	Married/Partnership	Read	Hear		Wheel bedbound	Limited oxygen mask over nose and mouth	Unable to sit bedbound
709	62	2	13	0: Cntrl	English		special constable	Some high school	Assisted living/long term care		Married/Partnership		Read		Hear					Wheel	1	bedbound	Limited	oxygen mask over nose and mouth	Unable to sit	bedbound	1		English	special constable	Some high school	Assisted living/long term care	Married/Partnership	Read	Hear		Wheel bedbound	Limited oxygen mask over nose and mouth	Unable to sit bedbound
710	62	3	13	0: Cntrl																							0
711	62	4	13	0: Cntrl																							0
712	62	5	13	0: Cntrl																							0
713	62	6	13	0: Cntrl																							0
714	62	7	13	0: Cntrl																							0
715	62	8	13	0: Cntrl																							0
716	62	9	13	0: Cntrl																							0
717	62	10	13	0: Cntrl																							0
718	62	11	13	0: Cntrl																							0
719	62	12	13	0: Cntrl																							0
720	62	13	13	0: Cntrl																							0
721	63	Rcrd	15	1: VRx																									English	professor	Attended or graduated with a postgraduate degree	Living at home with family member(s)	Divorced/Separated	Read	Hear		Walker Wheel	Normal	Assisted to sit
722	63	1	15	1: VRx																							0		English	professor	Attended or graduated with a postgraduate degree	Living at home with family member(s)	Divorced/Separated	Read	Hear		Walker Wheel	Normal	Assisted to sit
723	63	2	15	1: VRx																							0		English	professor	Attended or graduated with a postgraduate degree	Living at home with family member(s)	Divorced/Separated	Read	Hear		Walker Wheel	Normal	Assisted to sit
724	63	3	15	1: VRx																							0		English	professor	Attended or graduated with a postgraduate degree	Living at home with family member(s)	Divorced/Separated	Read	Hear		Walker Wheel	Normal	Assisted to sit
725	63	4	15	1: VRx																							0		English	professor	Attended or graduated with a postgraduate degree	Living at home with family member(s)	Divorced/Separated	Read	Hear		Walker Wheel	Normal	Assisted to sit
726	63	5	15	1: VRx																							0		English	professor	Attended or graduated with a postgraduate degree	Living at home with family member(s)	Divorced/Separated	Read	Hear		Walker Wheel	Normal	Assisted to sit
727	63	6	15	1: VRx																							0		English	professor	Attended or graduated with a postgraduate degree	Living at home with family member(s)	Divorced/Separated	Read	Hear		Walker Wheel	Normal	Assisted to sit
728	63	7	15	1: VRx																							0		English	professor	Attended or graduated with a postgraduate degree	Living at home with family member(s)	Divorced/Separated	Read	Hear		Walker Wheel	Normal	Assisted to sit
729	63	8	15	1: VRx																							0		English	professor	Attended or graduated with a postgraduate degree	Living at home with family member(s)	Divorced/Separated	Read	Hear		Walker Wheel	Normal	Assisted to sit
730	63	9	15	1: VRx																							0		English	professor	Attended or graduated with a postgraduate degree	Living at home with family member(s)	Divorced/Separated	Read	Hear		Walker Wheel	Normal	Assisted to sit
731	63	10	15	1: VRx																							0		English	professor	Attended or graduated with a postgraduate degree	Living at home with family member(s)	Divorced/Separated	Read	Hear		Walker Wheel	Normal	Assisted to sit
732	63	11	15	1: VRx																							0		English	professor	Attended or graduated with a postgraduate degree	Living at home with family member(s)	Divorced/Separated	Read	Hear		Walker Wheel	Normal	Assisted to sit
733	63	12	15	1: VRx	English		professor	Attended or graduated with a postgraduate degree	Living at home with family member(s)		Divorced/Separated		Read		Hear				Walker	Wheel			Normal		Assisted to sit		1		English	professor	Attended or graduated with a postgraduate degree	Living at home with family member(s)	Divorced/Separated	Read	Hear		Walker Wheel	Normal	Assisted to sit
734	63	13	15	1: VRx																							0
735	63	14	15	1: VRx																							0
736	63	15	15	1: VRx																							0
737	64	Rcrd	17	1: VRx																									English	hair salon	Some high school	Living at home alone	Widowed					Normal	Independent sitting
738	64	1	17	1: VRx																							0		English	hair salon	Some high school	Living at home alone	Widowed					Normal	Independent sitting
739	64	2	17	1: VRx																							0		English	hair salon	Some high school	Living at home alone	Widowed					Normal	Independent sitting
740	64	3	17	1: VRx																							0		English	hair salon	Some high school	Living at home alone	Widowed					Normal	Independent sitting
741	64	4	17	1: VRx																							0		English	hair salon	Some high school	Living at home alone	Widowed					Normal	Independent sitting
742	64	5	17	1: VRx																							0		English	hair salon	Some high school	Living at home alone	Widowed					Normal	Independent sitting
743	64	6	17	1: VRx	English		hair salon	Some high school	Living at home alone		Widowed												Normal		Independent sitting		1		English	hair salon	Some high school	Living at home alone	Widowed					Normal	Independent sitting
744	64	7	17	1: VRx																							0
745	64	8	17	1: VRx																							0
746	64	9	17	1: VRx																							0
747	64	10	17	1: VRx																							0
748	64	11	17	1: VRx																							0
749	64	12	17	1: VRx																							0
750	64	13	17	1: VRx																							0
751	64	14	17	1: VRx																							0
752	64	15	17	1: VRx																							0
753	64	16	17	1: VRx																							0
754	64	17	17	1: VRx																							0
755	65	Rcrd	14	0: Cntrl																									English	clerical/bookkeeping	Graduated from high school	Living at home with family member(s)	Widowed	Dist Read			Walker	Normal	Independent sitting
756	65	1	14	0: Cntrl																							0		English	clerical/bookkeeping	Graduated from high school	Living at home with family member(s)	Widowed	Dist Read			Walker	Normal	Independent sitting
757	65	2	14	0: Cntrl																							0		English	clerical/bookkeeping	Graduated from high school	Living at home with family member(s)	Widowed	Dist Read			Walker	Normal	Independent sitting
758	65	3	14	0: Cntrl																							0		English	clerical/bookkeeping	Graduated from high school	Living at home with family member(s)	Widowed	Dist Read			Walker	Normal	Independent sitting
759	65	4	14	0: Cntrl																							0		English	clerical/bookkeeping	Graduated from high school	Living at home with family member(s)	Widowed	Dist Read			Walker	Normal	Independent sitting
760	65	5	14	0: Cntrl																							0		English	clerical/bookkeeping	Graduated from high school	Living at home with family member(s)	Widowed	Dist Read			Walker	Normal	Independent sitting
761	65	6	14	0: Cntrl	English		clerical/bookkeeping	Graduated from high school	Living at home with family member(s)		Widowed		Read	Dist					Walker				Normal		Independent sitting		1		English	clerical/bookkeeping	Graduated from high school	Living at home with family member(s)	Widowed	Dist Read			Walker	Normal	Independent sitting
762	65	7	14	0: Cntrl																							0
763	65	8	14	0: Cntrl																							0
764	65	9	14	0: Cntrl																							0
765	65	10	14	0: Cntrl																							0
766	65	11	14	0: Cntrl																							0
767	65	12	14	0: Cntrl																							0
768	65	13	14	0: Cntrl																							0
769	65	14	14	0: Cntrl																							0
770	66	Rcrd	35	1: VRx																									English	food preparation at hospitals	Graduated from high school	Living at home alone	Widowed	Dist Read			Cane Walker	Normal	Independent sitting
771	66	1	35	1: VRx																							0		English	food preparation at hospitals	Graduated from high school	Living at home alone	Widowed	Dist Read			Cane Walker	Normal	Independent sitting
772	66	2	35	1: VRx																							0		English	food preparation at hospitals	Graduated from high school	Living at home alone	Widowed	Dist Read			Cane Walker	Normal	Independent sitting
773	66	3	35	1: VRx																							0		English	food preparation at hospitals	Graduated from high school	Living at home alone	Widowed	Dist Read			Cane Walker	Normal	Independent sitting
774	66	4	35	1: VRx	English		food preparation at hospitals	Graduated from high school	Living at home alone		Widowed		Read	Dist				Cane	Walker				Normal		Independent sitting		1		English	food preparation at hospitals	Graduated from high school	Living at home alone	Widowed	Dist Read			Cane Walker	Normal	Independent sitting
775	66	5	35	1: VRx																							0
776	66	6	35	1: VRx																							0
777	66	7	35	1: VRx																							0
778	66	8	35	1: VRx																							0
779	66	9	35	1: VRx																							0
780	66	10	35	1: VRx																							0
781	66	11	35	1: VRx																							0
782	66	12	35	1: VRx																							0
783	66	13	35	1: VRx																							0
784	66	14	35	1: VRx																							0
785	66	15	35	1: VRx																							0
786	66	16	35	1: VRx																							0
787	66	17	35	1: VRx																							0
788	66	18	35	1: VRx																							0
789	66	19	35	1: VRx																							0
790	66	20	35	1: VRx																							0
791	66	21	35	1: VRx																							0
792	66	22	35	1: VRx																							0
793	66	23	35	1: VRx																							0
794	66	24	35	1: VRx																							0
795	66	25	35	1: VRx																							0
796	66	26	35	1: VRx																							0
797	66	27	35	1: VRx																							0
798	66	28	35	1: VRx																							0
799	66	29	35	1: VRx																							0
800	66	30	35	1: VRx																							0
801	66	Dupl	35	1: VRx
802	66	31	35	1: VRx																							0
803	66	32	35	1: VRx																							0
804	66	33	35	1: VRx																							0
805	66	34	35	1: VRx																							0
806	66	35	35	1: VRx																							0
807	67	Rcrd	3	0: Cntrl																									English	Scotiabank	Attended or graduated from college or university	Living at home with family member(s)	Single	Read				Normal	Independent sitting
808	67	1	3	0: Cntrl																							0		English	Scotiabank	Attended or graduated from college or university	Living at home with family member(s)	Single	Read				Normal	Independent sitting
809	67	2	3	0: Cntrl	English		Scotiabank	Attended or graduated from college or university	Living at home with family member(s)		Single		Read										Normal		Independent sitting		1		English	Scotiabank	Attended or graduated from college or university	Living at home with family member(s)	Single	Read				Normal	Independent sitting
810	67	3	3	0: Cntrl																							0
811	68	Rcrd	5	1: VRx																									Greek/Macedonian	factories	Grade 8 or lower	Living at home with family member(s)	Widowed				Walker	Normal	Assisted to sit
812	68	1	5	1: VRx																							0		Greek/Macedonian	factories	Grade 8 or lower	Living at home with family member(s)	Widowed				Walker	Normal	Assisted to sit
813	68	2	5	1: VRx																							0		Greek/Macedonian	factories	Grade 8 or lower	Living at home with family member(s)	Widowed				Walker	Normal	Assisted to sit
814	68	3	5	1: VRx																							0		Greek/Macedonian	factories	Grade 8 or lower	Living at home with family member(s)	Widowed				Walker	Normal	Assisted to sit
815	68	4	5	1: VRx	Greek/Macedonian		factories	Grade 8 or lower	Living at home with family member(s)		Widowed								Walker				Normal		Assisted to sit		1		Greek/Macedonian	factories	Grade 8 or lower	Living at home with family member(s)	Widowed				Walker	Normal	Assisted to sit
816	68	5	5	1: VRx																							0
817	69	Rcrd	12	0: Cntrl																									English	packaging plant employee	Grade 8 or lower	Assisted living/long term care	Single	Read			Walker Wheel	Normal	Assisted to sit
818	69	1	12	0: Cntrl																							0		English	packaging plant employee	Grade 8 or lower	Assisted living/long term care	Single	Read			Walker Wheel	Normal	Assisted to sit
819	69	2	12	0: Cntrl																							0		English	packaging plant employee	Grade 8 or lower	Assisted living/long term care	Single	Read			Walker Wheel	Normal	Assisted to sit
820	69	3	12	0: Cntrl																							0		English	packaging plant employee	Grade 8 or lower	Assisted living/long term care	Single	Read			Walker Wheel	Normal	Assisted to sit
821	69	4	12	0: Cntrl	English		packaging plant employee	Grade 8 or lower	Assisted living/long term care		Single		Read						Walker	Wheel			Normal		Assisted to sit		1		English	packaging plant employee	Grade 8 or lower	Assisted living/long term care	Single	Read			Walker Wheel	Normal	Assisted to sit
822	69	5	12	0: Cntrl																							0
823	69	6	12	0: Cntrl																							0
824	69	7	12	0: Cntrl																							0
825	69	8	12	0: Cntrl																							0
826	69	9	12	0: Cntrl																							0
827	69	10	12	0: Cntrl																							0
828	69	11	12	0: Cntrl																							0
829	69	12	12	0: Cntrl																							0
830	70	Rcrd	3	1: VRx																									Greek/Macedonian	housewife	Graduated from high school	Assisted living/long term care	Married/Partnership			glasses	Walker	Normal	Independent sitting
831	70	1	3	1: VRx																							0		Greek/Macedonian	housewife	Graduated from high school	Assisted living/long term care	Married/Partnership			glasses	Walker	Normal	Independent sitting
832	70	2	3	1: VRx																							0		Greek/Macedonian	housewife	Graduated from high school	Assisted living/long term care	Married/Partnership			glasses	Walker	Normal	Independent sitting
833	70	3	3	1: VRx	Greek/Macedonian		housewife	Graduated from high school	Assisted living/long term care		Married/Partnership					1	glasses		Walker				Normal		Independent sitting		1		Greek/Macedonian	housewife	Graduated from high school	Assisted living/long term care	Married/Partnership			glasses	Walker	Normal	Independent sitting
834	71	Rcrd	15	0: Cntrl																									English	accountant	Attended or graduated from college or university	Living at home alone	Widowed				Walker	Normal	Independent sitting
835	71	1	15	0: Cntrl																							0		English	accountant	Attended or graduated from college or university	Living at home alone	Widowed				Walker	Normal	Independent sitting
836	71	2	15	0: Cntrl	English		accountant	Attended or graduated from college or university	Living at home alone		Widowed								Walker				Normal		Independent sitting		1		English	accountant	Attended or graduated from college or university	Living at home alone	Widowed				Walker	Normal	Independent sitting
837	71	3	15	0: Cntrl																							0
838	71	4	15	0: Cntrl																							0
839	71	5	15	0: Cntrl																							0
840	71	6	15	0: Cntrl																							0
841	71	7	15	0: Cntrl																							0
842	71	8	15	0: Cntrl																							0
843	71	9	15	0: Cntrl																							0
844	71	10	15	0: Cntrl																							0
845	71	11	15	0: Cntrl																							0
846	71	12	15	0: Cntrl																							0
847	71	13	15	0: Cntrl																							0
848	71	14	15	0: Cntrl																							0
849	71	15	15	0: Cntrl																							0
850	72	Rcrd	6	1: VRx																									English	van line	Some high school	Assisted living/long term care	Single	Read	Hear	hearing aids but doesn't use them	Walker	Normal some neck pain but not usually	Independent sitting
851	72	1	6	1: VRx																							0		English	van line	Some high school	Assisted living/long term care	Single	Read	Hear	hearing aids but doesn't use them	Walker	Normal some neck pain but not usually	Independent sitting
852	72	2	6	1: VRx																							0		English	van line	Some high school	Assisted living/long term care	Single	Read	Hear	hearing aids but doesn't use them	Walker	Normal some neck pain but not usually	Independent sitting
853	72	3	6	1: VRx	English		van line	Some high school	Assisted living/long term care		Single		Read		Hear	1	hearing aids but doesn't use them		Walker				Normal	some neck pain but not usually	Independent sitting		1		English	van line	Some high school	Assisted living/long term care	Single	Read	Hear	hearing aids but doesn't use them	Walker	Normal some neck pain but not usually	Independent sitting
854	72	4	6	1: VRx																							0
855	72	5	6	1: VRx																							0
856	72	6	6	1: VRx																							0
857	73	Rcrd	9	1: VRx																									English	Making radio parts	Some high school	Living at home with family member(s)	Married/Partnership				Walker	Normal	Assisted to sit
858	73	1	9	1: VRx																							0		English	Making radio parts	Some high school	Living at home with family member(s)	Married/Partnership				Walker	Normal	Assisted to sit
859	73	2	9	1: VRx																							0		English	Making radio parts	Some high school	Living at home with family member(s)	Married/Partnership				Walker	Normal	Assisted to sit
860	73	3	9	1: VRx																							0		English	Making radio parts	Some high school	Living at home with family member(s)	Married/Partnership				Walker	Normal	Assisted to sit
861	73	4	9	1: VRx																							0		English	Making radio parts	Some high school	Living at home with family member(s)	Married/Partnership				Walker	Normal	Assisted to sit
862	73	5	9	1: VRx																							0		English	Making radio parts	Some high school	Living at home with family member(s)	Married/Partnership				Walker	Normal	Assisted to sit
863	73	6	9	1: VRx	English		Making radio parts	Some high school	Living at home with family member(s)		Married/Partnership								Walker				Normal		Assisted to sit		1		English	Making radio parts	Some high school	Living at home with family member(s)	Married/Partnership				Walker	Normal	Assisted to sit
864	73	7	9	1: VRx																							0
865	73	8	9	1: VRx																							0
866	73	9	9	1: VRx																							0
867	74	Rcrd	7	0: Cntrl																									English	secretary		Retirement home/independent living	Widowed				Walker	Normal	Independent sitting
868	74	1	7	0: Cntrl																							0		English	secretary		Retirement home/independent living	Widowed				Walker	Normal	Independent sitting
869	74	2	7	0: Cntrl																							0		English	secretary		Retirement home/independent living	Widowed				Walker	Normal	Independent sitting
870	74	3	7	0: Cntrl																							0		English	secretary		Retirement home/independent living	Widowed				Walker	Normal	Independent sitting
871	74	4	7	0: Cntrl																							0		English	secretary		Retirement home/independent living	Widowed				Walker	Normal	Independent sitting
872	74	5	7	0: Cntrl																							0		English	secretary		Retirement home/independent living	Widowed				Walker	Normal	Independent sitting
873	74	6	7	0: Cntrl	English		secretary		Retirement home/independent living		Widowed								Walker				Normal		Independent sitting		1		English	secretary		Retirement home/independent living	Widowed				Walker	Normal	Independent sitting
874	74	7	7	0: Cntrl																							0
875	75	Rcrd	8	1: VRx																									Bulgarian	Housewife	Attended or graduated from college or university	Living at home with family member(s)	Married/Partnership			Magnifying glass for reading	Husband support	Normal	Independent sitting
876	75	1	8	1: VRx																							0		Bulgarian	Housewife	Attended or graduated from college or university	Living at home with family member(s)	Married/Partnership			Magnifying glass for reading	Husband support	Normal	Independent sitting
877	75	2	8	1: VRx																							0		Bulgarian	Housewife	Attended or graduated from college or university	Living at home with family member(s)	Married/Partnership			Magnifying glass for reading	Husband support	Normal	Independent sitting
878	75	3	8	1: VRx																							0		Bulgarian	Housewife	Attended or graduated from college or university	Living at home with family member(s)	Married/Partnership			Magnifying glass for reading	Husband support	Normal	Independent sitting
879	75	4	8	1: VRx																							0		Bulgarian	Housewife	Attended or graduated from college or university	Living at home with family member(s)	Married/Partnership			Magnifying glass for reading	Husband support	Normal	Independent sitting
880	75	5	8	1: VRx	Other, specify	Bulgarian	Housewife	Attended or graduated from college or university	Living at home with family member(s)		Married/Partnership					1	Magnifying glass for reading				1	Husband support	Normal		Independent sitting		1		Bulgarian	Housewife	Attended or graduated from college or university	Living at home with family member(s)	Married/Partnership			Magnifying glass for reading	Husband support	Normal	Independent sitting
881	75	6	8	1: VRx																							0
882	75	7	8	1: VRx																							0
883	75	8	8	1: VRx																							0
884	76	Rcrd	52	0: Cntrl																									English	Painter and decorator	Grade 8 or lower	Living at home alone	Widowed	Read	Hear			Normal	Independent sitting
885	76	1	52	0: Cntrl																							0		English	Painter and decorator	Grade 8 or lower	Living at home alone	Widowed	Read	Hear			Normal	Independent sitting
886	76	2	52	0: Cntrl																							0		English	Painter and decorator	Grade 8 or lower	Living at home alone	Widowed	Read	Hear			Normal	Independent sitting
887	76	3	52	0: Cntrl																							0		English	Painter and decorator	Grade 8 or lower	Living at home alone	Widowed	Read	Hear			Normal	Independent sitting
888	76	4	52	0: Cntrl																							0		English	Painter and decorator	Grade 8 or lower	Living at home alone	Widowed	Read	Hear			Normal	Independent sitting
889	76	5	52	0: Cntrl																							0		English	Painter and decorator	Grade 8 or lower	Living at home alone	Widowed	Read	Hear			Normal	Independent sitting
890	76	6	52	0: Cntrl																							0		English	Painter and decorator	Grade 8 or lower	Living at home alone	Widowed	Read	Hear			Normal	Independent sitting
891	76	7	52	0: Cntrl	English		Painter and decorator	Grade 8 or lower	Living at home alone		Widowed		Read		Hear								Normal		Independent sitting		1		English	Painter and decorator	Grade 8 or lower	Living at home alone	Widowed	Read	Hear			Normal	Independent sitting
892	76	8	52	0: Cntrl																							0
893	76	9	52	0: Cntrl																							0
894	76	10	52	0: Cntrl																							0
895	76	11	52	0: Cntrl																							0
896	76	12	52	0: Cntrl																							0
897	76	13	52	0: Cntrl																							0
898	76	14	52	0: Cntrl																							0
899	76	15	52	0: Cntrl																							0
900	76	16	52	0: Cntrl																							0
901	76	17	52	0: Cntrl																							0
902	76	18	52	0: Cntrl																							0
903	76	19	52	0: Cntrl																							0
904	76	20	52	0: Cntrl																							0
905	76	21	52	0: Cntrl																							0
906	76	22	52	0: Cntrl																							0
907	76	23	52	0: Cntrl																							0
908	76	24	52	0: Cntrl																							0
909	76	25	52	0: Cntrl																							0
910	76	26	52	0: Cntrl																							0
911	76	27	52	0: Cntrl																							0
912	76	28	52	0: Cntrl																							0
913	76	29	52	0: Cntrl																							0
914	76	30	52	0: Cntrl																							0
915	76	Dupl	52	0: Cntrl
916	76	31	52	0: Cntrl																							0
917	76	32	52	0: Cntrl																							0
918	76	33	52	0: Cntrl																							0
919	76	34	52	0: Cntrl																							0
920	76	35	52	0: Cntrl																							0
921	76	36	52	0: Cntrl																							0
922	76	37	52	0: Cntrl																							0
923	76	38	52	0: Cntrl																							0
924	76	39	52	0: Cntrl																							0
925	76	40	52	0: Cntrl																							0
926	76	41	52	0: Cntrl																							0
927	76	42	52	0: Cntrl																							0
928	76	43	52	0: Cntrl																							0
929	76	44	52	0: Cntrl																							0
930	76	45	52	0: Cntrl																							0
931	76	46	52	0: Cntrl																							0
932	76	47	52	0: Cntrl																							0
933	76	48	52	0: Cntrl																							0
934	76	49	52	0: Cntrl																							0
935	76	50	52	0: Cntrl																							0
936	76	51	52	0: Cntrl																							0
937	76	52	52	0: Cntrl																							0
938	77	Rcrd	12	0: Cntrl																									English	sales booth	Some high school	Living at home alone	Widowed	Read			Cane Walker	Normal	Independent sitting
939	77	1	12	0: Cntrl																							0		English	sales booth	Some high school	Living at home alone	Widowed	Read			Cane Walker	Normal	Independent sitting
940	77	2	12	0: Cntrl																							0		English	sales booth	Some high school	Living at home alone	Widowed	Read			Cane Walker	Normal	Independent sitting
941	77	3	12	0: Cntrl																							0		English	sales booth	Some high school	Living at home alone	Widowed	Read			Cane Walker	Normal	Independent sitting
942	77	4	12	0: Cntrl																							0		English	sales booth	Some high school	Living at home alone	Widowed	Read			Cane Walker	Normal	Independent sitting
943	77	5	12	0: Cntrl																							0		English	sales booth	Some high school	Living at home alone	Widowed	Read			Cane Walker	Normal	Independent sitting
944	77	6	12	0: Cntrl	English		sales booth	Some high school	Living at home alone		Widowed		Read					Cane	Walker				Normal		Independent sitting		1		English	sales booth	Some high school	Living at home alone	Widowed	Read			Cane Walker	Normal	Independent sitting
945	77	7	12	0: Cntrl																							0
946	77	8	12	0: Cntrl																							0
947	77	9	12	0: Cntrl																							0
948	77	10	12	0: Cntrl																							0
949	77	11	12	0: Cntrl																							0
950	77	12	12	0: Cntrl																							0

## Sheet: 5.QoL
OrigOrd	Record ID	Day	Dcnt	Arm	sessobs_fam	Daughter	Son	Sister	Brother	Cousin	Uncle	Partner	Wife	Husband	Ex-wife	Ex-husband	Grandson	Granddaughter	Daughter-in-law	Son-in-law	Niece	Nephew	PSW	Friend	Neighbour	Roommate	Other	sessobs_fam_type_oth	sessobs_pt_feel	sessobs_pt_reply	sessobs_rc_recog	sessobs_recog_comment	sessobs_sleep	sessobs_sleep_reply	sessobs_meal	sessobs_meal_reply	sessobs_vr	sessobs_vr_oth	sessobs_vr_head	sessobs_vr_headother	qol_enjoy	qol_smile	qol_sad	qol_cry	qol_express	qol_pts_state	qol_touch	qol_calm	qol_uncomf
1	1	Rcrd	7	1: VRx
2	1	1	7	1: VRx		0	0	0	0	0	0	0	0	0	0	0	0	0	0	0	0	0	0	0	0	0	0
3	1	2	7	1: VRx		0	0	0	0	0	0	0	0	0	0	0	0	0	0	0	0	0	0	0	0	0	0
4	1	3	7	1: VRx		0	0	0	0	0	0	0	0	0	0	0	0	0	0	0	0	0	0	0	0	0	0
5	1	4	7	1: VRx	0	0	0	0	0	0	0	0	0	0	0	0	0	0	0	0	0	0	0	0	0	0	0			Not very good- leg, fell twice. 'Not doing nothing for me'.	N/A			Not good- pain. Sparing with painkillers here.		Don't eat too much, once a day, but gets tea at least 3 times a day.	No		No		4	1	5	5	2	1	4	2	1
6	1	5	7	1: VRx	0	0	0	0	0	0	0	0	0	0	0	0	0	0	0	0	0	0	0	0	0	0	0			Wonderful (sarcastic). Not great, leg hurts, can't stand or sit up.	Yes			Off and on, knee hurts.		Had breakfast, no lunch, tea everyday.	Yes		Yes		3	1	5	5	3	5	4	3	4
7	1	6	7	1: VRx		0	0	0	0	0	0	0	0	0	0	0	0	0	0	0	0	0	0	0	0	0	0
8	1	7	7	1: VRx		0	0	0	0	0	0	0	0	0	0	0	0	0	0	0	0	0	0	0	0	0	0
9	2	Rcrd	14	1: VRx
10	2	1	14	1: VRx		0	0	0	0	0	0	0	0	0	0	0	0	0	0	0	0	0	0	0	0	0	0
11	2	2	14	1: VRx		0	0	0	0	0	0	0	0	0	0	0	0	0	0	0	0	0	0	0	0	0	0
12	2	3	14	1: VRx		0	0	0	0	0	0	0	0	0	0	0	0	0	0	0	0	0	0	0	0	0	0
13	2	4	14	1: VRx		0	0	0	0	0	0	0	0	0	0	0	0	0	0	0	0	0	0	0	0	0	0
14	2	5	14	1: VRx		0	0	0	0	0	0	0	0	0	0	0	0	0	0	0	0	0	0	0	0	0	0
15	2	6	14	1: VRx		0	0	0	0	0	0	0	0	0	0	0	0	0	0	0	0	0	0	0	0	0	0
16	2	7	14	1: VRx		0	0	0	0	0	0	0	0	0	0	0	0	0	0	0	0	0	0	0	0	0	0
17	2	8	14	1: VRx		0	0	0	0	0	0	0	0	0	0	0	0	0	0	0	0	0	0	0	0	0	0
18	2	9	14	1: VRx	0	0	0	0	0	0	0	0	0	0	0	0	0	0	0	0	0	0	0	0	0	0	0			morning: 'weak, God is good' afternoon: 'nice'	No	morning: N/A afternoon: 'No' RC was present this morning for 1st session attempt, participant did not remember		morning: 'I love people' well (yes), so weak		morning: yes, eating well. SDM attests to eating well, enjoys food. 'I pray for the hospital, nurses, doctors'	No		No		5	5	5	5	4	4	5	5	5
19	2	10	14	1: VRx	0	0	0	0	0	0	0	0	0	0	0	0	0	0	0	0	0	0	0	0	0	0	0			'Very weak, head is spinning'	No			'Good'		'Don't remember'	No		Other (specify)	'Don't remember'	5	4	5	5	2	5	5	4	3
20	2	11	14	1: VRx	1	0	0	1	0	0	0	0	0	0	0	0	0	0	0	0	0	0	0	0	0	0	0			1st attempt (11:30): 'much better', singing songs 2nd attempt (12:08): 'very weak', looked interested in VR headset, remembered watching yesterday and wanted to do it again	Yes			'good, yes, every night'		'very nice'	Yes		Yes		5	3	5	5	5	4	5	5	5
21	2	12	14	1: VRx		0	0	0	0	0	0	0	0	0	0	0	0	0	0	0	0	0	0	0	0	0	0
22	2	13	14	1: VRx		0	0	0	0	0	0	0	0	0	0	0	0	0	0	0	0	0	0	0	0	0	0
23	2	14	14	1: VRx		0	0	0	0	0	0	0	0	0	0	0	0	0	0	0	0	0	0	0	0	0	0
24	3	Rcrd	5	0: Cntrl
25	3	1	5	0: Cntrl		0	0	0	0	0	0	0	0	0	0	0	0	0	0	0	0	0	0	0	0	0	0
26	3	2	5	0: Cntrl		0	0	0	0	0	0	0	0	0	0	0	0	0	0	0	0	0	0	0	0	0	0
27	3	3	5	0: Cntrl	0	0	0	0	0	0	0	0	0	0	0	0	0	0	0	0	0	0	0	0	0	0	0			sore back, not just in hospital but at home too	Yes			- unsure if she slept, doesn't sleep unless tired - trouble sleeping at home		beginning to enjoy bc daughter is helping pick which foods	Yes		No		5	5	4	5	3	4	3	4	4
28	3	4	5	0: Cntrl		0	0	0	0	0	0	0	0	0	0	0	0	0	0	0	0	0	0	0	0	0	0
29	3	5	5	0: Cntrl		0	0	0	0	0	0	0	0	0	0	0	0	0	0	0	0	0	0	0	0	0	0
30	4	Rcrd	4	0: Cntrl
31	4	1	4	0: Cntrl		0	0	0	0	0	0	0	0	0	0	0	0	0	0	0	0	0	0	0	0	0	0
32	4	2	4	0: Cntrl		0	0	0	0	0	0	0	0	0	0	0	0	0	0	0	0	0	0	0	0	0	0
33	4	3	4	0: Cntrl	0	0	0	0	0	0	0	0	0	0	0	0	0	0	0	0	0	0	0	0	0	0	0			confused, should be getting out of here	N/A	asked if he had met me before when I entered the room		hate it (in the hospital) but able to sleep through the night		able to finish the meals given	Yes		No		4	1	5	5	1	3	3	3	5
34	4	4	4	0: Cntrl		0	0	0	0	0	0	0	0	0	0	0	0	0	0	0	0	0	0	0	0	0	0
35	5	Rcrd	13	1: VRx
36	5	1	13	1: VRx		0	0	0	0	0	0	0	0	0	0	0	0	0	0	0	0	0	0	0	0	0	0
37	5	2	13	1: VRx		0	0	0	0	0	0	0	0	0	0	0	0	0	0	0	0	0	0	0	0	0	0
38	5	3	13	1: VRx		0	0	0	0	0	0	0	0	0	0	0	0	0	0	0	0	0	0	0	0	0	0
39	5	4	13	1: VRx		0	0	0	0	0	0	0	0	0	0	0	0	0	0	0	0	0	0	0	0	0	0
40	5	5	13	1: VRx		0	0	0	0	0	0	0	0	0	0	0	0	0	0	0	0	0	0	0	0	0	0
41	5	6	13	1: VRx		0	0	0	0	0	0	0	0	0	0	0	0	0	0	0	0	0	0	0	0	0	0
42	5	7	13	1: VRx		0	0	0	0	0	0	0	0	0	0	0	0	0	0	0	0	0	0	0	0	0	0
43	5	8	13	1: VRx		0	0	0	0	0	0	0	0	0	0	0	0	0	0	0	0	0	0	0	0	0	0
44	5	9	13	1: VRx		0	0	0	0	0	0	0	0	0	0	0	0	0	0	0	0	0	0	0	0	0	0
45	5	10	13	1: VRx		0	0	0	0	0	0	0	0	0	0	0	0	0	0	0	0	0	0	0	0	0	0
46	5	11	13	1: VRx		0	0	0	0	0	0	0	0	0	0	0	0	0	0	0	0	0	0	0	0	0	0
47	5	12	13	1: VRx		0	0	0	0	0	0	0	0	0	0	0	0	0	0	0	0	0	0	0	0	0	0
48	5	13	13	1: VRx		0	0	0	0	0	0	0	0	0	0	0	0	0	0	0	0	0	0	0	0	0	0
49	6	Rcrd	21	0: Cntrl
50	6	1	21	0: Cntrl		0	0	0	0	0	0	0	0	0	0	0	0	0	0	0	0	0	0	0	0	0	0
51	6	2	21	0: Cntrl		0	0	0	0	0	0	0	0	0	0	0	0	0	0	0	0	0	0	0	0	0	0
52	6	3	21	0: Cntrl		0	0	0	0	0	0	0	0	0	0	0	0	0	0	0	0	0	0	0	0	0	0
53	6	4	21	0: Cntrl		0	0	0	0	0	0	0	0	0	0	0	0	0	0	0	0	0	0	0	0	0	0
54	6	5	21	0: Cntrl		0	0	0	0	0	0	0	0	0	0	0	0	0	0	0	0	0	0	0	0	0	0
55	6	6	21	0: Cntrl		0	0	0	0	0	0	0	0	0	0	0	0	0	0	0	0	0	0	0	0	0	0
56	6	7	21	0: Cntrl		0	0	0	0	0	0	0	0	0	0	0	0	0	0	0	0	0	0	0	0	0	0
57	6	8	21	0: Cntrl		0	0	0	0	0	0	0	0	0	0	0	0	0	0	0	0	0	0	0	0	0	0
58	6	9	21	0: Cntrl		0	0	0	0	0	0	0	0	0	0	0	0	0	0	0	0	0	0	0	0	0	0
59	6	10	21	0: Cntrl		0	0	0	0	0	0	0	0	0	0	0	0	0	0	0	0	0	0	0	0	0	0
60	6	11	21	0: Cntrl		0	0	0	0	0	0	0	0	0	0	0	0	0	0	0	0	0	0	0	0	0	0
61	6	12	21	0: Cntrl		0	0	0	0	0	0	0	0	0	0	0	0	0	0	0	0	0	0	0	0	0	0
62	6	13	21	0: Cntrl		0	0	0	0	0	0	0	0	0	0	0	0	0	0	0	0	0	0	0	0	0	0
63	6	14	21	0: Cntrl		0	0	0	0	0	0	0	0	0	0	0	0	0	0	0	0	0	0	0	0	0	0
64	6	15	21	0: Cntrl	0	0	0	0	0	0	0	0	0	0	0	0	0	0	0	0	0	0	0	0	0	0	0			'Really good'	N/A			'Very good'		The meals are so good, really, really good. It makes me think this is the type of food I should be eating not junk food'	No		No		5	5	5	5	5	5	3	5	5
65	6	16	21	0: Cntrl		0	0	0	0	0	0	0	0	0	0	0	0	0	0	0	0	0	0	0	0	0	0
66	6	17	21	0: Cntrl		0	0	0	0	0	0	0	0	0	0	0	0	0	0	0	0	0	0	0	0	0	0
67	6	18	21	0: Cntrl	0	0	0	0	0	0	0	0	0	0	0	0	0	0	0	0	0	0	0	0	0	0	0			'Really good, no issues, hospital is receptive, want to know about pain'	No			'Yes, right out, comfortable, feel safe, people are quite and respectful. I like the soft colors, the blues are very nice not drab'		'Wow, not like eating junk food, has nice flavor, not repetitious. Not like deadpan, the taste of it is really really amazing. I really look forward to that (dinner). It's really good- I feel like I'm at a spa!'	Yes		No		5	5	5	5	5	5	4	5	5
68	6	19	21	0: Cntrl	0	0	0	0	0	0	0	0	0	0	0	0	0	0	0	0	0	0	0	0	0	0	0			'I'm feeling okay'	Yes			'I was out' but nurse said patient's sleep was disrupted and was restless this morning		'Oh ya, I love it, so good, nutritious, healthy' 'There's flavor in the food'	Yes		No		5	5	5	5	5	5	3	4	5
69	6	20	21	0: Cntrl		0	0	0	0	0	0	0	0	0	0	0	0	0	0	0	0	0	0	0	0	0	0
70	6	21	21	0: Cntrl		0	0	0	0	0	0	0	0	0	0	0	0	0	0	0	0	0	0	0	0	0	0
71	7	Rcrd	7	0: Cntrl
72	7	1	7	0: Cntrl		0	0	0	0	0	0	0	0	0	0	0	0	0	0	0	0	0	0	0	0	0	0
73	7	2	7	0: Cntrl		0	0	0	0	0	0	0	0	0	0	0	0	0	0	0	0	0	0	0	0	0	0
74	7	3	7	0: Cntrl		0	0	0	0	0	0	0	0	0	0	0	0	0	0	0	0	0	0	0	0	0	0
75	7	4	7	0: Cntrl		0	0	0	0	0	0	0	0	0	0	0	0	0	0	0	0	0	0	0	0	0	0
76	7	5	7	0: Cntrl	0	0	0	0	0	0	0	0	0	0	0	0	0	0	0	0	0	0	0	0	0	0	0			'Sore legs, not too bad'	N/A			'I slept well at night'		'I enjoyed my lunch yesterday, I hate to say that but I liked it better than today's'	Yes		No		5	5	5	5	4	5	4	4	5
77	7	6	7	0: Cntrl		0	0	0	0	0	0	0	0	0	0	0	0	0	0	0	0	0	0	0	0	0	0
78	7	7	7	0: Cntrl		0	0	0	0	0	0	0	0	0	0	0	0	0	0	0	0	0	0	0	0	0	0
79	8	Rcrd	11	1: VRx
80	8	1	11	1: VRx		0	0	0	0	0	0	0	0	0	0	0	0	0	0	0	0	0	0	0	0	0	0
81	8	2	11	1: VRx		0	0	0	0	0	0	0	0	0	0	0	0	0	0	0	0	0	0	0	0	0	0
82	8	3	11	1: VRx		0	0	0	0	0	0	0	0	0	0	0	0	0	0	0	0	0	0	0	0	0	0
83	8	4	11	1: VRx	0	0	0	0	0	0	0	0	0	0	0	0	0	0	0	0	0	0	0	0	0	0	0			- ok (beginning of session) - busy, so many things to do (gestured to IV), feeling tired (end of session) - participant was very talkative, spoke about his life, made jokes, by end of questionnaire said he felt too tired to try VR and I should visit someone else instead	N/A			not great woken up by neighbours in room		ate only a bit, had a gastric bypass, recently lost 60 pounds	No		No		5	5	4	5	5	5	4	5	5
84	8	5	11	1: VRx		0	0	0	0	0	0	0	0	0	0	0	0	0	0	0	0	0	0	0	0	0	0
85	8	6	11	1: VRx		0	0	0	0	0	0	0	0	0	0	0	0	0	0	0	0	0	0	0	0	0	0
86	8	7	11	1: VRx		0	0	0	0	0	0	0	0	0	0	0	0	0	0	0	0	0	0	0	0	0	0
87	8	8	11	1: VRx		0	0	0	0	0	0	0	0	0	0	0	0	0	0	0	0	0	0	0	0	0	0
88	8	9	11	1: VRx	0	0	0	0	0	0	0	0	0	0	0	0	0	0	0	0	0	0	0	0	0	0	0			'tired' was stated at the beginning and then the patient became very chatty and engaged once asked a few questions	Yes			'like a baby'		'super', 'not so bad'	No		No		5	5	5	5	4	5	5	5	5
89	8	10	11	1: VRx		0	0	0	0	0	0	0	0	0	0	0	0	0	0	0	0	0	0	0	0	0	0
90	8	11	11	1: VRx		0	0	0	0	0	0	0	0	0	0	0	0	0	0	0	0	0	0	0	0	0	0
91	9	Rcrd	20	0: Cntrl
92	9	1	20	0: Cntrl		0	0	0	0	0	0	0	0	0	0	0	0	0	0	0	0	0	0	0	0	0	0
93	9	2	20	0: Cntrl		0	0	0	0	0	0	0	0	0	0	0	0	0	0	0	0	0	0	0	0	0	0
94	9	3	20	0: Cntrl		0	0	0	0	0	0	0	0	0	0	0	0	0	0	0	0	0	0	0	0	0	0
95	9	4	20	0: Cntrl		0	0	0	0	0	0	0	0	0	0	0	0	0	0	0	0	0	0	0	0	0	0
96	9	5	20	0: Cntrl		0	0	0	0	0	0	0	0	0	0	0	0	0	0	0	0	0	0	0	0	0	0
97	9	6	20	0: Cntrl		0	0	0	0	0	0	0	0	0	0	0	0	0	0	0	0	0	0	0	0	0	0
98	9	7	20	0: Cntrl	1	1	0	0	0	0	0	0	0	0	0	0	0	0	0	0	0	0	0	0	0	0	0			- good - care is good - nurses are listening to concerns	Yes			good until went to bathroom		not eating much, happened at home as well	No		No		3	3	5	5	2	5	3	4	5
99	9	8	20	0: Cntrl	0	0	0	0	0	0	0	0	0	0	0	0	0	0	0	0	0	0	0	0	0	0	0			'Not bad, not good'	Yes			'Some' 'Bad, lots trouble'		'Great'	Other (specify)	Did not ask	Other (specify)	Did not ask	3	1	4	5	3	3	3	5	5
100	9	9	20	0: Cntrl	0	0	0	0	0	0	0	0	0	0	0	0	0	0	0	0	0	0	0	0	0	0	0			'Bad'	No			'good'		'good'	Other (specify)	Did not understand question	Other (specify)	Did not understand question	4	1	4	5	1	4	3	5	5
101	9	10	20	0: Cntrl	0	0	0	0	0	0	0	0	0	0	0	0	0	0	0	0	0	0	0	0	0	0	0			-'ok' -complimented research assistant's shirt	No			'Ok'		'Yes'	No		No		4	2	5	5	1	4	4	5	4
102	9	11	20	0: Cntrl		0	0	0	0	0	0	0	0	0	0	0	0	0	0	0	0	0	0	0	0	0	0
103	9	12	20	0: Cntrl		0	0	0	0	0	0	0	0	0	0	0	0	0	0	0	0	0	0	0	0	0	0
104	9	13	20	0: Cntrl	0	0	0	0	0	0	0	0	0	0	0	0	0	0	0	0	0	0	0	0	0	0	0			'Feel sad' 'I don't know'	Not sure			'Ok'		'No eat nothing' 'A little bit'	No		No		3	1	2	5	1	3	3	5	5
105	9	14	20	0: Cntrl	1	0	0	0	0	0	0	0	0	1	0	0	0	0	0	0	0	0	0	0	0	0	0			'Dizzy' 'Tired'	No			In response to did you sleep well: 'Yes'		'Not eating'	No		No		3	1	2	5	1	4	3	5	5
106	9	15	20	0: Cntrl	0	0	0	0	0	0	0	0	0	0	0	0	0	0	0	0	0	0	0	0	0	0	0			-'bad, bad I don't know' -'no eat'	No			-'yea, little back' (asked for bed tilt back)		-'don't like food here' -'no rice' -when asked if they liked fruit Boost or chocolate Ensure, pointed to Ensure	Not sure		Not sure		4	1	4	5	1	4	3	5	5
107	9	16	20	0: Cntrl	0	0	0	0	0	0	0	0	0	0	0	0	0	0	0	0	0	0	0	0	0	0	0			'No good' 'stomach hurt' I asked whether arm hurt, she said 'Yes, bad' She winced as she touched it	Yes			'I sleep now' 'good' 'I want bed up'		'Good' Did you eat a lot? 'Ya'	Not sure		Not sure		4	1	4	5	1	3	3	5	5
108	9	17	20	0: Cntrl	0	0	0	0	0	0	0	0	0	0	0	0	0	0	0	0	0	0	0	0	0	0	0			'so-so, no'	No			'Yea'		'no, no' daughter has not come by	Not sure		Not sure		3	1	5	5	1	5	3	5	5
109	9	18	20	0: Cntrl		0	0	0	0	0	0	0	0	0	0	0	0	0	0	0	0	0	0	0	0	0	0
110	9	19	20	0: Cntrl		0	0	0	0	0	0	0	0	0	0	0	0	0	0	0	0	0	0	0	0	0	0
111	9	20	20	0: Cntrl		0	0	0	0	0	0	0	0	0	0	0	0	0	0	0	0	0	0	0	0	0	0
112	10	Rcrd	3	1: VRx
113	10	1	3	1: VRx		0	0	0	0	0	0	0	0	0	0	0	0	0	0	0	0	0	0	0	0	0	0
114	10	2	3	1: VRx	1	1	0	0	0	0	0	0	0	0	0	0	0	0	0	0	0	0	0	0	0	0	0			okay, when can I go home everyone takes care of me here	N/A			good, not noisy quiet in emergency		good likes to watch Indian dramas on TV likes live music	No		No		4	4	5	5	5	5	4	5	5
115	10	3	3	1: VRx		0	0	0	0	0	0	0	0	0	0	0	0	0	0	0	0	0	0	0	0	0	0
116	11	Rcrd	11	1: VRx
117	11	1	11	1: VRx		0	0	0	0	0	0	0	0	0	0	0	0	0	0	0	0	0	0	0	0	0	0
118	11	2	11	1: VRx		0	0	0	0	0	0	0	0	0	0	0	0	0	0	0	0	0	0	0	0	0	0
119	11	3	11	1: VRx		0	0	0	0	0	0	0	0	0	0	0	0	0	0	0	0	0	0	0	0	0	0
120	11	4	11	1: VRx		0	0	0	0	0	0	0	0	0	0	0	0	0	0	0	0	0	0	0	0	0	0
121	11	5	11	1: VRx		0	0	0	0	0	0	0	0	0	0	0	0	0	0	0	0	0	0	0	0	0	0
122	11	6	11	1: VRx	0	0	0	0	0	0	0	0	0	0	0	0	0	0	0	0	0	0	0	0	0	0	0			-'don't like hospital' -'want to be at home with husband' -'want to go home' -when asked about care said they 'don't come around that often' -was smiling and conversational at first, became tearful and anxious talking about time in hospital, once redirected was smiling and conversational again	N/A			'not too good'		'quite nice'	No		No		4	5	3	4	3	3	3	3	5
123	11	7	11	1: VRx	0	0	0	0	0	0	0	0	0	0	0	0	0	0	0	0	0	0	0	0	0	0	0			could be better	Yes			not at all, hopefully they give me something to help me sleep tonight		good, fish was ok, they give you stuff on the side too	Yes		No		5	5	5	5	4	4	3	5	5
124	11	8	11	1: VRx	0	0	0	0	0	0	0	0	0	0	0	0	0	0	0	0	0	0	0	0	0	0	0			-'not bad' -'fine'	Yes			'no, not getting sleep anyhow'		-'pretty good'	Yes		Yes		4	5	5	5	5	5	4	5	5
125	11	9	11	1: VRx		0	0	0	0	0	0	0	0	0	0	0	0	0	0	0	0	0	0	0	0	0	0
126	11	10	11	1: VRx		0	0	0	0	0	0	0	0	0	0	0	0	0	0	0	0	0	0	0	0	0	0
127	11	11	11	1: VRx	0	0	0	0	0	0	0	0	0	0	0	0	0	0	0	0	0	0	0	0	0	0	0			-'not too great, going home today' -'leaving with husband'	Yes			-'no, didn't sleep that good, hard to fall asleep'		-'nothing much' -'supposed to pick me up soon'	Yes		Yes		5	5	5	5	4	5	4	5	5
128	12	Rcrd	3	0: Cntrl
129	12	1	3	0: Cntrl		0	0	0	0	0	0	0	0	0	0	0	0	0	0	0	0	0	0	0	0	0	0
130	12	2	3	0: Cntrl		0	0	0	0	0	0	0	0	0	0	0	0	0	0	0	0	0	0	0	0	0	0
131	12	3	3	0: Cntrl		0	0	0	0	0	0	0	0	0	0	0	0	0	0	0	0	0	0	0	0	0	0
132	13	Rcrd	10	0: Cntrl
133	13	1	10	0: Cntrl		0	0	0	0	0	0	0	0	0	0	0	0	0	0	0	0	0	0	0	0	0	0
134	13	2	10	0: Cntrl		0	0	0	0	0	0	0	0	0	0	0	0	0	0	0	0	0	0	0	0	0	0
135	13	3	10	0: Cntrl		0	0	0	0	0	0	0	0	0	0	0	0	0	0	0	0	0	0	0	0	0	0
136	13	4	10	0: Cntrl		0	0	0	0	0	0	0	0	0	0	0	0	0	0	0	0	0	0	0	0	0	0
137	13	5	10	0: Cntrl		0	0	0	0	0	0	0	0	0	0	0	0	0	0	0	0	0	0	0	0	0	0
138	13	6	10	0: Cntrl	1	0	1	0	0	0	0	0	0	0	0	0	0	0	0	0	0	0	0	0	0	0	0			'very good'	Not sure	'somebody come but I don't remember'		'sometimes I sleep good, sometimes I get up and go to bathroom'		'sometimes, some you enjoy, some you don't'	No		No		4	3	3	4	2	4	3	5	5
139	13	7	10	0: Cntrl	0	0	0	0	0	0	0	0	0	0	0	0	0	0	0	0	0	0	0	0	0	0	0			-'not bad' -Q: how are the doctors and nurses? -A: 'can't complain'	No			-'okay' Q: did you wake up a lot at night? A: 'maybe'		'yeah, I ate'	Not sure		Not sure		4	3	5	5	3	5	3	5	5
140	13	8	10	0: Cntrl	0	0	0	0	0	0	0	0	0	0	0	0	0	0	0	0	0	0	0	0	0	0	0			'okay' whimpering, making okay hand motions	No			'okay, had to get up for bathroom two times'		'I had breakfast, not all'	Not sure		Not sure		4	4	4	5	3	2	3	5	3
141	13	9	10	0: Cntrl	0	0	0	0	0	0	0	0	0	0	0	0	0	0	0	0	0	0	0	0	0	0	0			'happy I get to go home' 'I feel happy I am going home'	Yes			'woke up 2x to use washroom'		'very good'	No		No		4	5	5	5	5	5	3	5	5
142	13	10	10	0: Cntrl		0	0	0	0	0	0	0	0	0	0	0	0	0	0	0	0	0	0	0	0	0	0
143	14	Rcrd	5	1: VRx
144	14	1	5	1: VRx		0	0	0	0	0	0	0	0	0	0	0	0	0	0	0	0	0	0	0	0	0	0
145	14	2	5	1: VRx		0	0	0	0	0	0	0	0	0	0	0	0	0	0	0	0	0	0	0	0	0	0
146	14	3	5	1: VRx		0	0	0	0	0	0	0	0	0	0	0	0	0	0	0	0	0	0	0	0	0	0
147	14	4	5	1: VRx	1	0	0	0	0	0	0	0	0	0	0	0	0	0	0	0	0	0	0	1	0	0	0			-'ok' -'heading home'	N/A			-'yes'		-'strange' -'car repaired here' -'not sure' (when asked if they finished their breakfast)	No		No		3	1	5	5	5	5	3	5	4
148	14	5	5	1: VRx		0	0	0	0	0	0	0	0	0	0	0	0	0	0	0	0	0	0	0	0	0	0
149	15	Rcrd	20	1: VRx
150	15	1	20	1: VRx		0	0	0	0	0	0	0	0	0	0	0	0	0	0	0	0	0	0	0	0	0	0
151	15	2	20	1: VRx		0	0	0	0	0	0	0	0	0	0	0	0	0	0	0	0	0	0	0	0	0	0
152	15	3	20	1: VRx	1	0	1	0	0	0	0	0	0	0	0	0	0	0	0	0	0	0	0	0	0	0	0			-'ok' -'so so'	N/A			'some'		-'no' -'don't feel like eating due to pain' -not a big eater to begin with according to SDM	No		No		3	4	5	5	5	5	3	5	5
153	15	4	20	1: VRx		0	0	0	0	0	0	0	0	0	0	0	0	0	0	0	0	0	0	0	0	0	0
154	15	5	20	1: VRx	0	0	0	0	0	0	0	0	0	0	0	0	0	0	0	0	0	0	0	0	0	0	0			-'not bad' -'so-so' -Q: 'arm improving?' -A: 'no'	Yes			-'iffy' -'noise' -'not the bed'		'yes, bland'	Yes		Yes		4	5	5	5	4	5	3	5	5
155	15	6	20	1: VRx	0	0	0	0	0	0	0	0	0	0	0	0	0	0	0	0	0	0	0	0	0	0	0			-'feeling okay' -'a bit tired' -'arm is bad'	Yes			'not bad, iffy iffy' 'car beeping, 4 or 5x at least'		'yes I did' 'iffy iffy'	Yes		Yes		4	5	5	5	4	5	3	5	5
156	15	7	20	1: VRx		0	0	0	0	0	0	0	0	0	0	0	0	0	0	0	0	0	0	0	0	0	0
157	15	8	20	1: VRx		0	0	0	0	0	0	0	0	0	0	0	0	0	0	0	0	0	0	0	0	0	0
158	15	9	20	1: VRx	0	0	0	0	0	0	0	0	0	0	0	0	0	0	0	0	0	0	0	0	0	0	0			-'fine' -Q: 'is your arm feeling any better?' -A: 'not really'	Yes			-'iffy iffy'		-'iffy iffy' -'bland' -'half'	Yes		Yes		4	5	5	5	4	4	3	5	5
159	15	10	20	1: VRx		0	0	0	0	0	0	0	0	0	0	0	0	0	0	0	0	0	0	0	0	0	0
160	15	11	20	1: VRx		0	0	0	0	0	0	0	0	0	0	0	0	0	0	0	0	0	0	0	0	0	0
161	15	12	20	1: VRx	0	0	0	0	0	0	0	0	0	0	0	0	0	0	0	0	0	0	0	0	0	0	0		Neutral (0)		N/A	remembers colleagues		'not so good'		'eh, it was lunch - okay'	Yes		No		4	5	4	5	3	5	3	5	2
162	15	13	20	1: VRx	0	0	0	0	0	0	0	0	0	0	0	0	0	0	0	0	0	0	0	0	0	0	0			'fine' 'going well' 'tired'	Yes			'not good' 'environment'		'it's a meal' 'not what I want to eat'	Yes		Yes		4	4	5	5	4	5	3	5	5
163	15	14	20	1: VRx		0	0	0	0	0	0	0	0	0	0	0	0	0	0	0	0	0	0	0	0	0	0
164	15	15	20	1: VRx		0	0	0	0	0	0	0	0	0	0	0	0	0	0	0	0	0	0	0	0	0	0
165	15	16	20	1: VRx		0	0	0	0	0	0	0	0	0	0	0	0	0	0	0	0	0	0	0	0	0	0
166	15	17	20	1: VRx		0	0	0	0	0	0	0	0	0	0	0	0	0	0	0	0	0	0	0	0	0	0
167	15	18	20	1: VRx		0	0	0	0	0	0	0	0	0	0	0	0	0	0	0	0	0	0	0	0	0	0
168	15	19	20	1: VRx		0	0	0	0	0	0	0	0	0	0	0	0	0	0	0	0	0	0	0	0	0	0
169	15	20	20	1: VRx		0	0	0	0	0	0	0	0	0	0	0	0	0	0	0	0	0	0	0	0	0	0
170	16	Rcrd	5	1: VRx
171	16	1	5	1: VRx		0	0	0	0	0	0	0	0	0	0	0	0	0	0	0	0	0	0	0	0	0	0
172	16	2	5	1: VRx		0	0	0	0	0	0	0	0	0	0	0	0	0	0	0	0	0	0	0	0	0	0
173	16	3	5	1: VRx		0	0	0	0	0	0	0	0	0	0	0	0	0	0	0	0	0	0	0	0	0	0
174	16	4	5	1: VRx	0	0	0	0	0	0	0	0	0	0	0	0	0	0	0	0	0	0	0	0	0	0	0			'good'	N/A			'little bit, tired'		'good' Q: 'have the nurses treated you well?' A: 'yes'	No		No		4	5	5	5	5	5	3	4	5
175	16	5	5	1: VRx	0	0	0	0	0	0	0	0	0	0	0	0	0	0	0	0	0	0	0	0	0	0	0			'ok'	Yes			'yes, little bit, very well'		'yes, good'	Yes		Yes		3	1	5	5	4	4	3	5	5
176	17	Rcrd	9	0: Cntrl
177	17	1	9	0: Cntrl		0	0	0	0	0	0	0	0	0	0	0	0	0	0	0	0	0	0	0	0	0	0
178	17	2	9	0: Cntrl		0	0	0	0	0	0	0	0	0	0	0	0	0	0	0	0	0	0	0	0	0	0
179	17	3	9	0: Cntrl		0	0	0	0	0	0	0	0	0	0	0	0	0	0	0	0	0	0	0	0	0	0
180	17	4	9	0: Cntrl		0	0	0	0	0	0	0	0	0	0	0	0	0	0	0	0	0	0	0	0	0	0
181	17	5	9	0: Cntrl		0	0	0	0	0	0	0	0	0	0	0	0	0	0	0	0	0	0	0	0	0	0
182	17	6	9	0: Cntrl		0	0	0	0	0	0	0	0	0	0	0	0	0	0	0	0	0	0	0	0	0	0
183	17	7	9	0: Cntrl	1	0	1	0	0	0	0	0	0	0	0	0	0	0	0	0	0	0	0	0	0	0	0			Son: better than upon arrival, more responsive Son: gets agitated sometimes but usually sleeps	N/A			SDM: sleeps well, asleep most of the time SDM: in and out of sleeping during the day		SDM: feeding tube other than tea	Yes		No		1	1	5	5	4	5	3	5	4
184	17	8	9	0: Cntrl	1	0	1	0	0	0	0	0	0	0	0	0	0	0	0	0	0	0	0	0	0	0	0			SDM asked, held SDM's hand and arm	N/A										3	1	5	5	5	5	4	5	5
185	17	9	9	0: Cntrl		0	0	0	0	0	0	0	0	0	0	0	0	0	0	0	0	0	0	0	0	0	0
186	18	Rcrd	12	0: Cntrl
187	18	1	12	0: Cntrl		0	0	0	0	0	0	0	0	0	0	0	0	0	0	0	0	0	0	0	0	0	0
188	18	2	12	0: Cntrl		0	0	0	0	0	0	0	0	0	0	0	0	0	0	0	0	0	0	0	0	0	0
189	18	3	12	0: Cntrl	0	0	0	0	0	0	0	0	0	0	0	0	0	0	0	0	0	0	0	0	0	0	0			-'past couple of days felt better' -'was quite anxious because I forgot my daughter was away at work, she works for Air Canada'	N/A			'Very well'		- 'Lousy, edible for life' - 'Yesterday dinner was good aside from that lousy' - 'Excellent service at the hospital' - 'Doctors vary' - 'I don't have much respect for the medical profession, no two individuals are the same they cannot treat all people the same'	Yes		No		5	5	5	5	4	4	4	5	5
190	18	4	12	0: Cntrl	0	0	0	0	0	0	0	0	0	0	0	0	0	0	0	0	0	0	0	0	0	0	0			'Good' 'out of breath'	Yes			'Slept well last night'		'Breakfast is the best meal of the day' 'Food is bland, dinner is the worst'	Other (specify)	Did not ask.	No		5	5	5	5	4	5	3	5	4
191	18	5	12	0: Cntrl	0	0	0	0	0	0	0	0	0	0	0	0	0	0	0	0	0	0	0	0	0	0	0			'Not too well' 'Tough night, improving marginally'	Yes			'I tried, it was so-so'		'No appetite because of my illness last night'	Not sure		No		4	5	5	5	3	4	3	4	4
192	18	6	12	0: Cntrl		0	0	0	0	0	0	0	0	0	0	0	0	0	0	0	0	0	0	0	0	0	0
193	18	7	12	0: Cntrl		0	0	0	0	0	0	0	0	0	0	0	0	0	0	0	0	0	0	0	0	0	0
194	18	8	12	0: Cntrl	0	0	0	0	0	0	0	0	0	0	0	0	0	0	0	0	0	0	0	0	0	0	0			'Equitable' 'Very strict about hygiene' 'Don't care about the person. Don't have any complaints'	N/A			'My sleeping is erratic' 'I don't think I am getting enough medication.'		'Atrocious'	Other (specify)	Did not ask.	Other (specify)	Did not ask.	5	5	5	5	5	5	3	5	5
195	18	9	12	0: Cntrl	0	0	0	0	0	0	0	0	0	0	0	0	0	0	0	0	0	0	0	0	0	0	0			'Ordinary' 'At the moment I want to move from chair to bed'	Yes			'Pretty good, went to sleep between 9 and 10 and I don't remember anything'		'Food is vile'	Yes		No		5	5	2	5	2	1	3	5	5
196	18	10	12	0: Cntrl	0	0	0	0	0	0	0	0	0	0	0	0	0	0	0	0	0	0	0	0	0	0	0			'Tired'	Yes			'Sleep was okay'		'Vile'	Not sure		No		5	5	4	5	5	5	3	5	5
197	18	11	12	0: Cntrl	0	0	0	0	0	0	0	0	0	0	0	0	0	0	0	0	0	0	0	0	0	0	0			'Bored'	N/A			'A little agitated'		'Breakfast is the best meal, lunch and supper are a disaster'	No		No		4	3	5	5	4	5	3	4	5
198	18	12	12	0: Cntrl	0	0	0	0	0	0	0	0	0	0	0	0	0	0	0	0	0	0	0	0	0	0	0			'Happy and content to go home' 'worried about falling'	Yes			'Okay, it was good, little trouble getting to sleep'		'Vile' 'Tasteless' 'Cauliflower, they boiled the shit of it' 'with the exception of breakfast'	No		No		5	5	5	5	4	4	4	5	5
199	19	Rcrd	20	1: VRx
200	19	1	20	1: VRx		0	0	0	0	0	0	0	0	0	0	0	0	0	0	0	0	0	0	0	0	0	0
201	19	2	20	1: VRx		0	0	0	0	0	0	0	0	0	0	0	0	0	0	0	0	0	0	0	0	0	0
202	19	3	20	1: VRx		0	0	0	0	0	0	0	0	0	0	0	0	0	0	0	0	0	0	0	0	0	0
203	19	4	20	1: VRx		0	0	0	0	0	0	0	0	0	0	0	0	0	0	0	0	0	0	0	0	0	0
204	19	5	20	1: VRx		0	0	0	0	0	0	0	0	0	0	0	0	0	0	0	0	0	0	0	0	0	0
205	19	6	20	1: VRx		0	0	0	0	0	0	0	0	0	0	0	0	0	0	0	0	0	0	0	0	0	0
206	19	7	20	1: VRx		0	0	0	0	0	0	0	0	0	0	0	0	0	0	0	0	0	0	0	0	0	0
207	19	8	20	1: VRx		0	0	0	0	0	0	0	0	0	0	0	0	0	0	0	0	0	0	0	0	0	0
208	19	9	20	1: VRx		0	0	0	0	0	0	0	0	0	0	0	0	0	0	0	0	0	0	0	0	0	0
209	19	10	20	1: VRx		0	0	0	0	0	0	0	0	0	0	0	0	0	0	0	0	0	0	0	0	0	0
210	19	11	20	1: VRx		0	0	0	0	0	0	0	0	0	0	0	0	0	0	0	0	0	0	0	0	0	0
211	19	12	20	1: VRx		0	0	0	0	0	0	0	0	0	0	0	0	0	0	0	0	0	0	0	0	0	0
212	19	13	20	1: VRx		0	0	0	0	0	0	0	0	0	0	0	0	0	0	0	0	0	0	0	0	0	0
213	19	14	20	1: VRx		0	0	0	0	0	0	0	0	0	0	0	0	0	0	0	0	0	0	0	0	0	0
214	19	15	20	1: VRx		0	0	0	0	0	0	0	0	0	0	0	0	0	0	0	0	0	0	0	0	0	0
215	19	16	20	1: VRx		0	0	0	0	0	0	0	0	0	0	0	0	0	0	0	0	0	0	0	0	0	0
216	19	17	20	1: VRx		0	0	0	0	0	0	0	0	0	0	0	0	0	0	0	0	0	0	0	0	0	0
217	19	18	20	1: VRx		0	0	0	0	0	0	0	0	0	0	0	0	0	0	0	0	0	0	0	0	0	0
218	19	19	20	1: VRx		0	0	0	0	0	0	0	0	0	0	0	0	0	0	0	0	0	0	0	0	0	0
219	19	20	20	1: VRx		0	0	0	0	0	0	0	0	0	0	0	0	0	0	0	0	0	0	0	0	0	0
220	20	Rcrd	6	1: VRx
221	20	1	6	1: VRx		0	0	0	0	0	0	0	0	0	0	0	0	0	0	0	0	0	0	0	0	0	0
222	20	2	6	1: VRx		0	0	0	0	0	0	0	0	0	0	0	0	0	0	0	0	0	0	0	0	0	0
223	20	3	6	1: VRx	0	0	0	0	0	0	0	0	0	0	0	0	0	0	0	0	0	0	0	0	0	0	0			'yes'	N/A			unable to reply meaningfully		unable to reply meaningfully	Yes		No		4	5	5	5	4	5	3	4	5
224	20	4	6	1: VRx		0	0	0	0	0	0	0	0	0	0	0	0	0	0	0	0	0	0	0	0	0	0
225	20	5	6	1: VRx		0	0	0	0	0	0	0	0	0	0	0	0	0	0	0	0	0	0	0	0	0	0
226	20	6	6	1: VRx		0	0	0	0	0	0	0	0	0	0	0	0	0	0	0	0	0	0	0	0	0	0
227	21	Rcrd	6	0: Cntrl
228	21	1	6	0: Cntrl		0	0	0	0	0	0	0	0	0	0	0	0	0	0	0	0	0	0	0	0	0	0
229	21	2	6	0: Cntrl		0	0	0	0	0	0	0	0	0	0	0	0	0	0	0	0	0	0	0	0	0	0
230	21	3	6	0: Cntrl	1	1	0	0	0	0	0	0	0	0	0	0	0	0	0	0	0	0	0	0	0	0	0		Very Happy (+2)	SDM translated Mandarin to English 'don't know' 'happy'	N/A			'pretty good'		SDM says eats half of meal 'no requirement, anything is good, not picky' 'doctors are nice and nurses'	No		No		3	4	5	5	5	5	3	5	5
231	21	4	6	0: Cntrl	1	1	0	0	0	0	0	0	0	0	0	0	0	0	0	0	0	0	0	0	0	0	0			SDM translated Mandarin to English 'happy'	No			'yes'		'yes' SDM: finished half 'yes'	No		No		3	4	5	5	5	5	3	5	5
232	21	5	6	0: Cntrl	2	1	0	0	0	0	0	0	1	0	0	0	0	0	0	0	0	0	0	0	0	0	0		Neutral (0)		No		Somewhat Happy (+1)	'ok'	Neutral (0)	'ok'	No		No		3	1	5	5	3	5	3	5	4
233	21	6	6	0: Cntrl		0	0	0	0	0	0	0	0	0	0	0	0	0	0	0	0	0	0	0	0	0	0
234	22	Rcrd	12	0: Cntrl
235	22	1	12	0: Cntrl		0	0	0	0	0	0	0	0	0	0	0	0	0	0	0	0	0	0	0	0	0	0
236	22	2	12	0: Cntrl		0	0	0	0	0	0	0	0	0	0	0	0	0	0	0	0	0	0	0	0	0	0
237	22	3	12	0: Cntrl		0	0	0	0	0	0	0	0	0	0	0	0	0	0	0	0	0	0	0	0	0	0
238	22	4	12	0: Cntrl		0	0	0	0	0	0	0	0	0	0	0	0	0	0	0	0	0	0	0	0	0	0
239	22	5	12	0: Cntrl	0	0	0	0	0	0	0	0	0	0	0	0	0	0	0	0	0	0	0	0	0	0	0			' i shouldn't be here' 'i've lost touch with.. friends, good buddies' -very talkative -disappointed that he can't be in St. Catherine's with golfing friends	N/A			'its not deep, its a catnap' 'there is construction at 6 am' 'too much noise'		'I like plain and simple food' 'I wouldn't eat if it wasn't simple'	Yes		No		5	5	2	5	5	3	1	5	5
240	22	6	12	0: Cntrl	0	0	0	0	0	0	0	0	0	0	0	0	0	0	0	0	0	0	0	0	0	0	0			'feeling like a gust of wind'	Yes			'as good as dead' 'exhausted from top to bottom'		'eating is good'	Yes		No		5	5	5	5	4	3	1	5	5
241	22	7	12	0: Cntrl	0	0	0	0	0	0	0	0	0	0	0	0	0	0	0	0	0	0	0	0	0	0	0				Yes			'not good, noise from neighbour, could be a lot better'		'I'm very picky' 'very good, peas, carrots, potatoes, like simple stuff' 'the showers here aren't my cup of tea' 'the TV room is not my cup of tea, not like being with family'	Yes		No		5	4	5	5	5	3	3	5	5
242	22	8	12	0: Cntrl	0	0	0	0	0	0	0	0	0	0	0	0	0	0	0	0	0	0	0	0	0	0	0			'my life is over' 'I hate to speak badly about the situation, but there is not much to be happy about as a golfer who can't golf' 'this is not living' 'there is not much to be cheerful about' it feels like life is just flowing out the window'	Yes			'sleep is fine, but life is not clicking'		'perfect, my type of food, simple' 'you're looking at a guy who never had a pizza in his life'	Yes		No		5	5	1	2	2	1	2	5	5
243	22	9	12	0: Cntrl		0	0	0	0	0	0	0	0	0	0	0	0	0	0	0	0	0	0	0	0	0	0
244	22	10	12	0: Cntrl		0	0	0	0	0	0	0	0	0	0	0	0	0	0	0	0	0	0	0	0	0	0
245	22	11	12	0: Cntrl	0	0	0	0	0	0	0	0	0	0	0	0	0	0	0	0	0	0	0	0	0	0	0			'Rubbish, can't get out and see my birds, my gold course' 'wasting time' 'what would you do all day while you are in here'	Yes			'okay, i could tell you a million stories'		'i eat simple' 'i just eat a simple diet'	Yes		No		5	2	1	5	1	1	3	5	5
246	22	12	12	0: Cntrl		0	0	0	0	0	0	0	0	0	0	0	0	0	0	0	0	0	0	0	0	0	0
247	23	Rcrd	9	0: Cntrl
248	23	1	9	0: Cntrl		0	0	0	0	0	0	0	0	0	0	0	0	0	0	0	0	0	0	0	0	0	0
249	23	2	9	0: Cntrl		0	0	0	0	0	0	0	0	0	0	0	0	0	0	0	0	0	0	0	0	0	0
250	23	3	9	0: Cntrl		0	0	0	0	0	0	0	0	0	0	0	0	0	0	0	0	0	0	0	0	0	0
251	23	4	9	0: Cntrl		0	0	0	0	0	0	0	0	0	0	0	0	0	0	0	0	0	0	0	0	0	0
252	23	5	9	0: Cntrl		0	0	0	0	0	0	0	0	0	0	0	0	0	0	0	0	0	0	0	0	0	0
253	23	6	9	0: Cntrl	1	1	0	0	0	0	0	0	0	0	0	0	0	0	0	0	0	0	0	0	0	0	0		Very Sad (-2)	SDM translated Bulgarian to English -talking about food, did not answer question -SDM thinks doesn't understand smile scale question/response	N/A			- 'Slept well' - Opposite what SDM heard from participant earlier		-Liked cherry jello with lunch -'so-so' breakfast Q:'how are the doctors and nurses?' A:'Very good, likes cherry jello'	No		No		2	3	5	5	4	5	3	5	4
254	23	7	9	0: Cntrl		0	0	0	0	0	0	0	0	0	0	0	0	0	0	0	0	0	0	0	0	0	0
255	23	8	9	0: Cntrl		0	0	0	0	0	0	0	0	0	0	0	0	0	0	0	0	0	0	0	0	0	0
256	23	9	9	0: Cntrl	1	1	0	0	0	0	0	0	0	0	0	0	0	0	0	0	0	0	0	0	0	0	0		Neutral (0)		Yes			N/A (did not respond)		'yea' -SDM says appetite has returned since admission	No		No		2	5	5	5	3	5	3	5	3
257	24	Rcrd	8	1: VRx
258	24	1	8	1: VRx		0	0	0	0	0	0	0	0	0	0	0	0	0	0	0	0	0	0	0	0	0	0
259	24	2	8	1: VRx		0	0	0	0	0	0	0	0	0	0	0	0	0	0	0	0	0	0	0	0	0	0
260	24	3	8	1: VRx		0	0	0	0	0	0	0	0	0	0	0	0	0	0	0	0	0	0	0	0	0	0
261	24	4	8	1: VRx		0	0	0	0	0	0	0	0	0	0	0	0	0	0	0	0	0	0	0	0	0	0
262	24	5	8	1: VRx		0	0	0	0	0	0	0	0	0	0	0	0	0	0	0	0	0	0	0	0	0	0
263	24	6	8	1: VRx		0	0	0	0	0	0	0	0	0	0	0	0	0	0	0	0	0	0	0	0	0	0
264	24	7	8	1: VRx	0	0	0	0	0	0	0	0	0	0	0	0	0	0	0	0	0	0	0	0	0	0	0			-'tired' -'weekend was boring'	Yes			-'not too bad' -not great due to noise		-'alright, able to finish meals' -'able to order'	No		No		4	4	5	5	5	4	3	5	5
265	24	8	8	1: VRx		0	0	0	0	0	0	0	0	0	0	0	0	0	0	0	0	0	0	0	0	0	0
266	25	Rcrd	5	1: VRx
267	25	1	5	1: VRx		0	0	0	0	0	0	0	0	0	0	0	0	0	0	0	0	0	0	0	0	0	0
268	25	2	5	1: VRx	2	1	1	0	0	0	0	0	0	0	0	0	0	0	0	0	0	0	0	0	0	0	0			'Okay' 'not too happy so far' 'happy with nurses/doctors'	N/A			'Okay'		'Good'	No		No		2	1	5	5	4	4	2	5	5
269	25	3	5	1: VRx		0	0	0	0	0	0	0	0	0	0	0	0	0	0	0	0	0	0	0	0	0	0
270	25	4	5	1: VRx		0	0	0	0	0	0	0	0	0	0	0	0	0	0	0	0	0	0	0	0	0	0
271	25	5	5	1: VRx		0	0	0	0	0	0	0	0	0	0	0	0	0	0	0	0	0	0	0	0	0	0
272	26	Rcrd	14	1: VRx
273	26	1	14	1: VRx		0	0	0	0	0	0	0	0	0	0	0	0	0	0	0	0	0	0	0	0	0	0
274	26	2	14	1: VRx		0	0	0	0	0	0	0	0	0	0	0	0	0	0	0	0	0	0	0	0	0	0
275	26	3	14	1: VRx	1	0	0	0	0	0	0	0	1	0	0	0	0	0	0	0	0	0	0	0	0	0	0			'need to pee'	N/A			SDM: sleeps ok		'ok, nice'	No		No		3	1	5	5	5	5	3	5	4
276	26	4	14	1: VRx		0	0	0	0	0	0	0	0	0	0	0	0	0	0	0	0	0	0	0	0	0	0
277	26	5	14	1: VRx		0	0	0	0	0	0	0	0	0	0	0	0	0	0	0	0	0	0	0	0	0	0
278	26	6	14	1: VRx	1	0	0	0	0	0	0	0	1	0	0	0	0	0	0	0	0	0	0	0	0	0	0			'yea, ok'	N/A	no reply		SDM: sleeps lots, even during the day		SDM: hasn't been eating too much, but doesn't have much choice	Other (specify)	did not ask	Other (specify)	did not ask	3	1	5	5	5	5	3	5	5
279	26	7	14	1: VRx		0	0	0	0	0	0	0	0	0	0	0	0	0	0	0	0	0	0	0	0	0	0
280	26	8	14	1: VRx		0	0	0	0	0	0	0	0	0	0	0	0	0	0	0	0	0	0	0	0	0	0
281	26	9	14	1: VRx		0	0	0	0	0	0	0	0	0	0	0	0	0	0	0	0	0	0	0	0	0	0
282	26	10	14	1: VRx	0	0	0	0	0	0	0	0	0	0	0	0	0	0	0	0	0	0	0	0	0	0	0			Language line Macedonian 'not too bad'	No			'sleep was good'		'wasn't able to eat breakfast' 'lunch went very well' Translator cannot understand some of what patient is saying Q:' has your wife come to visit?' A: 'no, she does not come very often.' Q:'how has care in the hospital been?' A: positive, whatever he needs he gets Q: 'anything else you would like to share with us about your stay in the hospital?' A: 'no, I have nothing else to share. Everything h…	Other (specify)	did not ask	Other (specify)	did not ask	4	1	5	5	5	5	3	5	5
283	26	11	14	1: VRx	0	0	0	0	0	0	0	0	0	0	0	0	0	0	0	0	0	0	0	0	0	0	0			'not too bad' Q: 'how has the hospital stay been this past day' A: 'ok' 'everything is fine, I am satisfied'	Yes					'ate well' Q: 'how was your xray?' A: 'good, super' 'wife came to visit' 'I don't know if she will today'	No		No		4	5	5	5	5	5	3	5	5
284	26	12	14	1: VRx		0	0	0	0	0	0	0	0	0	0	0	0	0	0	0	0	0	0	0	0	0	0
285	26	13	14	1: VRx		0	0	0	0	0	0	0	0	0	0	0	0	0	0	0	0	0	0	0	0	0	0
286	26	14	14	1: VRx		0	0	0	0	0	0	0	0	0	0	0	0	0	0	0	0	0	0	0	0	0	0
287	27	Rcrd	4	0: Cntrl
288	27	1	4	0: Cntrl		0	0	0	0	0	0	0	0	0	0	0	0	0	0	0	0	0	0	0	0	0	0
289	27	2	4	0: Cntrl		0	0	0	0	0	0	0	0	0	0	0	0	0	0	0	0	0	0	0	0	0	0
290	27	3	4	0: Cntrl		0	0	0	0	0	0	0	0	0	0	0	0	0	0	0	0	0	0	0	0	0	0
291	27	4	4	0: Cntrl	0	0	0	0	0	0	0	0	0	0	0	0	0	0	0	0	0	0	0	0	0	0	0			'Fine' -patient did not answer any further questions							N/A		N/A		1	1	5	5	5	5	3	5	5
292	28	Rcrd	7	0: Cntrl
293	28	1	7	0: Cntrl		0	0	0	0	0	0	0	0	0	0	0	0	0	0	0	0	0	0	0	0	0	0
294	28	2	7	0: Cntrl		0	0	0	0	0	0	0	0	0	0	0	0	0	0	0	0	0	0	0	0	0	0
295	28	3	7	0: Cntrl	0	0	0	0	0	0	0	0	0	0	0	0	0	0	0	0	0	0	0	0	0	0	0			'little better, had a bowel movement'	Not sure			'once I get to sleep, I am alright, sometimes I don't get to sleep. Toss and turn'		'I forget what I had. It's always good enough. I like having my cereal, tea, hard boiled egg and one piece of toast'	No		No		4	5	5	5	3	3	3	5	4
296	28	4	7	0: Cntrl	0	0	0	0	0	0	0	0	0	0	0	0	0	0	0	0	0	0	0	0	0	0	0			'Not too bad, I have to pee a lot' 'Stomach is sore'	No			'It's a problem with me. Last night was okay. Usually I don't get through the night'		'Breakfast was toast and cereal. I think' 'I haven't had lunch yet' (It was 2:15)	No		No		5	5	5	5	4	4	3	5	4
297	28	5	7	0: Cntrl		0	0	0	0	0	0	0	0	0	0	0	0	0	0	0	0	0	0	0	0	0	0
298	28	6	7	0: Cntrl		0	0	0	0	0	0	0	0	0	0	0	0	0	0	0	0	0	0	0	0	0	0
299	28	7	7	0: Cntrl	0	0	0	0	0	0	0	0	0	0	0	0	0	0	0	0	0	0	0	0	0	0	0			'Okay, some trouble using the bathroom and using a diaper'	No			'not sleeping too bad'		'Wish there was someone that would make a good Greek salad' 'yeah'	No		No		5	5	3	5	4	4	3	5	2
300	29	Rcrd	8	1: VRx
301	29	1	8	1: VRx		0	0	0	0	0	0	0	0	0	0	0	0	0	0	0	0	0	0	0	0	0	0
302	29	2	8	1: VRx		0	0	0	0	0	0	0	0	0	0	0	0	0	0	0	0	0	0	0	0	0	0
303	29	3	8	1: VRx		0	0	0	0	0	0	0	0	0	0	0	0	0	0	0	0	0	0	0	0	0	0
304	29	4	8	1: VRx		0	0	0	0	0	0	0	0	0	0	0	0	0	0	0	0	0	0	0	0	0	0
305	29	5	8	1: VRx		0	0	0	0	0	0	0	0	0	0	0	0	0	0	0	0	0	0	0	0	0	0
306	29	6	8	1: VRx	0	0	0	0	0	0	0	0	0	0	0	0	0	0	0	0	0	0	0	0	0	0	0				N/A						N/A		N/A		4	3	4	5	3	5	4	5	3
307	29	7	8	1: VRx	1	1	0	0	0	0	0	0	0	0	0	0	0	0	0	0	0	0	0	0	0	0	0			'good'	Yes			'so-so'		'small portions, some'	Yes		No		3	2	5	5	1	1	2	3	2
308	29	8	8	1: VRx		0	0	0	0	0	0	0	0	0	0	0	0	0	0	0	0	0	0	0	0	0	0
309	30	Rcrd	5	1: VRx
310	30	1	5	1: VRx		0	0	0	0	0	0	0	0	0	0	0	0	0	0	0	0	0	0	0	0	0	0
311	30	2	5	1: VRx		0	0	0	0	0	0	0	0	0	0	0	0	0	0	0	0	0	0	0	0	0	0
312	30	3	5	1: VRx	1	1	0	0	0	0	0	0	0	0	0	0	0	0	0	0	0	0	0	0	0	0	0			'good' 'same as yesterday'	N/A			'alright'		'very good'	No		No		4	5	5	5	5	5	4	5	4
313	30	4	5	1: VRx	1	1	0	0	0	0	0	0	0	0	0	0	0	0	0	0	0	0	0	0	0	0	0			'so far'	No			'pretty good'		'so long ago it's hard to remember' SDM says they are back on solid food now	No		No		4	4	5	5	5	5	3	5	5
314	30	5	5	1: VRx	1	1	0	0	0	0	0	0	0	0	0	0	0	0	0	0	0	0	0	0	0	0	0			'so so'	No			'don't remember'		'don't remember'	No		No		4	2	5	5	5	5	4	5	5
315	31	Rcrd	9	0: Cntrl
316	31	1	9	0: Cntrl		0	0	0	0	0	0	0	0	0	0	0	0	0	0	0	0	0	0	0	0	0	0
317	31	2	9	0: Cntrl		0	0	0	0	0	0	0	0	0	0	0	0	0	0	0	0	0	0	0	0	0	0
318	31	3	9	0: Cntrl	0	0	0	0	0	0	0	0	0	0	0	0	0	0	0	0	0	0	0	0	0	0	0			'ya' was answering 'ya' to all questions	Yes	patient was probably just saying 'ya' to everything		'I slept here'		'ya'	Other (specify)	unable to understand question	Other (specify)	unable to understand question	3	1	5	5	4	5	3	5	4
319	31	4	9	0: Cntrl		0	0	0	0	0	0	0	0	0	0	0	0	0	0	0	0	0	0	0	0	0	0
320	31	5	9	0: Cntrl		0	0	0	0	0	0	0	0	0	0	0	0	0	0	0	0	0	0	0	0	0	0
321	31	6	9	0: Cntrl	0	0	0	0	0	0	0	0	0	0	0	0	0	0	0	0	0	0	0	0	0	0	0			Language line Tagalog -'I am very happy you visit me' - smiling a lot	Yes			'ok'		'good' - time in hospital: 'good' - doctors and nurses: 'good' -daughter visit?: 'yes she comes to see me'	Yes		No		4	5	4	5	4	5	3	5	5
322	31	7	9	0: Cntrl	0	0	0	0	0	0	0	0	0	0	0	0	0	0	0	0	0	0	0	0	0	0	0			'sometimes when I get up I feel like I might fall'	No			'okay'		'okay' repetitive worries about getting up and falling when using the bathroom	No		No		3	2	5	5	2	3	3	5	2
323	31	8	9	0: Cntrl		0	0	0	0	0	0	0	0	0	0	0	0	0	0	0	0	0	0	0	0	0	0
324	31	9	9	0: Cntrl	0	0	0	0	0	0	0	0	0	0	0	0	0	0	0	0	0	0	0	0	0	0	0			'I am feeling dizzy'	No			'sometimes is good, sometimes is not good. I can not remember' 'able to sleep last night'		'I can't remember'	No		No		2	1	5	5	1	3	3	5	5
325	32	Rcrd	33	0: Cntrl
326	32	1	33	0: Cntrl		0	0	0	0	0	0	0	0	0	0	0	0	0	0	0	0	0	0	0	0	0	0
327	32	2	33	0: Cntrl		0	0	0	0	0	0	0	0	0	0	0	0	0	0	0	0	0	0	0	0	0	0
328	32	3	33	0: Cntrl		0	0	0	0	0	0	0	0	0	0	0	0	0	0	0	0	0	0	0	0	0	0
329	32	4	33	0: Cntrl	1	1	0	0	0	0	0	0	0	0	0	0	0	0	0	0	0	0	0	0	0	0	0			-'fine' -discussed how she used to work here, according to daughter patient was confused about timeline -discussed name change TEGH to MGH	N/A			-'good' -according to roommate's visitor slept in chair		'I have to ask for them, but when I get them I eat them' Q: 'how are the doctors and nurses?' A: 'don't see much of them but they answer my questions' called VR junk, said she doesn't need it	No		No		5	5	5	5	5	3	4	5	5
330	32	5	33	0: Cntrl	1	1	0	0	0	0	0	0	0	0	0	0	0	0	0	0	0	0	0	0	0	0	0			'not bad' Q: 'better than yesterday?' A: 'I think so' 'who are you?'	No			'ok' 'hard to get to sleep'		-'I haven't eaten yet' -Q: 'how has the food been so far?' -A: 'no problems'	No		No		4	4	5	5	5	5	4	5	4
331	32	6	33	0: Cntrl	0	0	0	0	0	0	0	0	0	0	0	0	0	0	0	0	0	0	0	0	0	0	0			'not bad' 'everyone was pretty nice today'	Yes	'of course, one of my beautiful guys'		'I slept well'		'I treasure them but I don't always get them. I didn't get anything today I think'	No		No		4	4	5	5	5	5	4	5	5
332	32	7	33	0: Cntrl		0	0	0	0	0	0	0	0	0	0	0	0	0	0	0	0	0	0	0	0	0	0
333	32	8	33	0: Cntrl		0	0	0	0	0	0	0	0	0	0	0	0	0	0	0	0	0	0	0	0	0	0
334	32	9	33	0: Cntrl	0	0	0	0	0	0	0	0	0	0	0	0	0	0	0	0	0	0	0	0	0	0	0			'not good' 'everything is shit' 'had the thing this morning, not pleasant' - describing that an assessment was uncomfortable	Yes			'haven't slept'		'haven't eaten' 'thank you for coming to talk with me, nice girl' 'we will talk again' 'I wish I were dead' x2	No		No		4	1	1	5	2	1	3	2	2
335	32	10	33	0: Cntrl	0	0	0	0	0	0	0	0	0	0	0	0	0	0	0	0	0	0	0	0	0	0	0			'rotten' 'where do I go home?' 'I can't touch anything'	No			did not respond		'didn't have lunch' 'this is horrible' 'this is hell' 'take care of yourself, this can happen to you'	Other (specify)	did not respond	Other (specify)	did not respond	4	1	1	5	2	1	4	2	1
336	32	11	33	0: Cntrl		0	0	0	0	0	0	0	0	0	0	0	0	0	0	0	0	0	0	0	0	0	0
337	32	12	33	0: Cntrl	0	0	0	0	0	0	0	0	0	0	0	0	0	0	0	0	0	0	0	0	0	0	0			'I am no good, look at my hands' 'my hands just shake'	N/A			'I slept good' 'I was okay' 'I was sleeping at home'		'I am hungry, I didn't eat breakfast' 'I never got any'	No		No		5	3	3	5	1	4	4	2	2
338	32	13	33	0: Cntrl	0	0	0	0	0	0	0	0	0	0	0	0	0	0	0	0	0	0	0	0	0	0	0			'well... not good'	Not sure			'I don't know'		'I didn't get breakfast' 'mouth is dry' - drink water - 'tastes like shit, terrible, just wet nothing else' 'sometimes they walk by and don't look at you, don't help you... some of them are nice' 'there's there doors here... people in and out' - mildly anxious	Not sure		Not sure		5	2	5	5	2	1	4	3	5
339	32	14	33	0: Cntrl		0	0	0	0	0	0	0	0	0	0	0	0	0	0	0	0	0	0	0	0	0	0
340	32	15	33	0: Cntrl		0	0	0	0	0	0	0	0	0	0	0	0	0	0	0	0	0	0	0	0	0	0
341	32	16	33	0: Cntrl		0	0	0	0	0	0	0	0	0	0	0	0	0	0	0	0	0	0	0	0	0	0
342	32	17	33	0: Cntrl	0	0	0	0	0	0	0	0	0	0	0	0	0	0	0	0	0	0	0	0	0	0	0			'I don't know, I never know how I am doing' 'who are you?'	No			'okay'		'they don't give me any'	Not sure		Not sure		4	4	4	5	5	4	4	5	5
343	32	18	33	0: Cntrl		0	0	0	0	0	0	0	0	0	0	0	0	0	0	0	0	0	0	0	0	0	0
344	32	19	33	0: Cntrl	1	1	0	0	0	0	0	0	0	0	0	0	0	0	0	0	0	0	0	0	0	0	0			'I wish I was (drew hand across neck)'	Not sure			'ok'		'wasn't too bad' 'some fruit' Q: 'has your daughter been to visit?' A: 'not yet' 'eyes are dry' Q: 'how have the nurses been?' A: 'good, all done their work' 'you're so nice to me'	Not sure		Not sure		4	4	3	5	4	4	4	5	4
345	32	20	33	0: Cntrl	1	1	0	0	0	0	0	0	0	0	0	0	0	0	0	0	0	0	0	0	0	0	0			- 'oh I'm doing ok' - 'where are you from?' - 'where do you work?'	Yes			'not too great but it's alright'		- 'oh yea' - drinking tea the daughter brought - RC chatted with daughter about assisted living	Other (specify)	did not ask	Other (specify)	did not ask	5	2	5	5	5	5	3	5	5
346	32	21	33	0: Cntrl		0	0	0	0	0	0	0	0	0	0	0	0	0	0	0	0	0	0	0	0	0	0
347	32	22	33	0: Cntrl		0	0	0	0	0	0	0	0	0	0	0	0	0	0	0	0	0	0	0	0	0	0
348	32	23	33	0: Cntrl		0	0	0	0	0	0	0	0	0	0	0	0	0	0	0	0	0	0	0	0	0	0
349	32	24	33	0: Cntrl		0	0	0	0	0	0	0	0	0	0	0	0	0	0	0	0	0	0	0	0	0	0
350	32	25	33	0: Cntrl	0	0	0	0	0	0	0	0	0	0	0	0	0	0	0	0	0	0	0	0	0	0	0			- 'ok I guess' - 'I don't know what they're doing there' - gestured to nurses in rounds - talked about son and daughter	Yes			- 'I don't sleep here' - 'noisy, the air - cold'		- 'Yea it was alright' - Q: 'weekend went ok?' - A: 'yes' - drank water - 'horrible' - 'so many faces I don't know here'	No		No		4	3	5	5	4	3	3	5	5
351	32	26	33	0: Cntrl		0	0	0	0	0	0	0	0	0	0	0	0	0	0	0	0	0	0	0	0	0	0
352	32	27	33	0: Cntrl	0	0	0	0	0	0	0	0	0	0	0	0	0	0	0	0	0	0	0	0	0	0	0			'freezing in here' 'I feel bad but not like a saint'	Yes			'yea I think so'		-'didn't find anything wrong there' -chatting about construction outside -chatting about sweater	Not sure		Not sure		5	3	5	5	4	3	3	5	4
353	32	28	33	0: Cntrl		0	0	0	0	0	0	0	0	0	0	0	0	0	0	0	0	0	0	0	0	0	0
354	32	29	33	0: Cntrl		0	0	0	0	0	0	0	0	0	0	0	0	0	0	0	0	0	0	0	0	0	0
355	32	30	33	0: Cntrl	0	0	0	0	0	0	0	0	0	0	0	0	0	0	0	0	0	0	0	0	0	0	0			- 'I'm worried' - 'all the stuff' - gestures to cart - distracted by nurses chatting, a lot going on at nurses station	Yes			'oh alright'		- 'hm' - Q: 'did your daughter come to visit?' - A: 'not today'	Other (specify)	did not respond	Other (specify)	did not respond	3	1	5	5	5	4	3	5	4
356	32	Dupl	33	0: Cntrl
357	32	31	33	0: Cntrl		0	0	0	0	0	0	0	0	0	0	0	0	0	0	0	0	0	0	0	0	0	0
358	32	32	33	0: Cntrl	0	0	0	0	0	0	0	0	0	0	0	0	0	0	0	0	0	0	0	0	0	0	0			'ok' 'comfortable' 'where is this place?'	No			'a bit in the morning I think'		- 'hm... breakfast?' made a so-so expression - chatted about new hospital room - Q: 'how are your nurses?' - A: 'they're like' (made an angry/stressed face/gesture) 'that's how they're like' - 'what's your name?' - chatted about Nova Scotia - complimented RC - 'mouth is so dry' - drank water, 'horrible'	Not sure		Not sure		4	3	5	5	4	3	4	4	5
359	32	33	33	0: Cntrl		0	0	0	0	0	0	0	0	0	0	0	0	0	0	0	0	0	0	0	0	0	0
360	33	Rcrd	5	1: VRx
361	33	1	5	1: VRx		0	0	0	0	0	0	0	0	0	0	0	0	0	0	0	0	0	0	0	0	0	0
362	33	2	5	1: VRx		0	0	0	0	0	0	0	0	0	0	0	0	0	0	0	0	0	0	0	0	0	0
363	33	3	5	1: VRx	0	0	0	0	0	0	0	0	0	0	0	0	0	0	0	0	0	0	0	0	0	0	0			'poorly'	N/A			'yes'		'no' 'liquid, water'	No		No		4	5	5	5	5	3	4	5	5
364	33	4	5	1: VRx	0	0	0	0	0	0	0	0	0	0	0	0	0	0	0	0	0	0	0	0	0	0	0			'fine'	Yes			'poorly' 'noise'		'fine' Q: 'how are the nurses and doctors?' A: 'excellent'	Yes		Yes		3	1	5	5	5	5	3	5	5
365	33	5	5	1: VRx	0	0	0	0	0	0	0	0	0	0	0	0	0	0	0	0	0	0	0	0	0	0	0			'good'	No	'yes' to remember Erika		'no' to did you sleep well?		'never had them'	No		No		3	1	5	5	5	5	3	5	5
366	34	Rcrd	21	0: Cntrl
367	34	1	21	0: Cntrl		0	0	0	0	0	0	0	0	0	0	0	0	0	0	0	0	0	0	0	0	0	0
368	34	2	21	0: Cntrl		0	0	0	0	0	0	0	0	0	0	0	0	0	0	0	0	0	0	0	0	0	0
369	34	3	21	0: Cntrl	1	1	0	0	0	0	0	0	0	0	0	0	0	0	0	0	0	0	0	0	0	0	0			- 'very good' -Q: 'how are the nurses and doctors?' -A: 'haven't seen anybody' -SDM is shocked that P is holding a conversation, they haven't talked like this with anyone for months	N/A			- 'ok' - 'I came here last night I think'		- 'better' - 'I don't care what it is' - 'no complaints I don't cook it' - 'thank God for the hospital' - 'I am ok' said multiple times - chatted about family - 'I thank God'	No		No		5	4	5	5	5	5	4	5	3
370	34	4	21	0: Cntrl		0	0	0	0	0	0	0	0	0	0	0	0	0	0	0	0	0	0	0	0	0	0
371	34	5	21	0: Cntrl		0	0	0	0	0	0	0	0	0	0	0	0	0	0	0	0	0	0	0	0	0	0
372	34	6	21	0: Cntrl		0	0	0	0	0	0	0	0	0	0	0	0	0	0	0	0	0	0	0	0	0	0
373	34	7	21	0: Cntrl	0	0	0	0	0	0	0	0	0	0	0	0	0	0	0	0	0	0	0	0	0	0	0			'not feeling well'	Yes			'tired'		- 'I don't lose my appetite' - 'I want to die - 'nobody help me' - chatting with roommate's visitor who speaks Greek	Not sure		Not sure		5	1	5	5	3	1	5	3	1
374	34	8	21	0: Cntrl	0	0	0	0	0	0	0	0	0	0	0	0	0	0	0	0	0	0	0	0	0	0	0			- 'I'm ok' - 'I thank God' - kissed painting of Mary and baby Jesus	Yes			'ok'		'I don't remember breakfast but I eat'	Not sure		Not sure		5	4	5	5	5	5	3	5	5
375	34	9	21	0: Cntrl	0	0	0	0	0	0	0	0	0	0	0	0	0	0	0	0	0	0	0	0	0	0	0			- 'not good' - 'terrible, last night' - 'I did not sleep at all' - 'very bad nurse, I ask to go in my room, she say no'	N/A			- 'terrible, no good, how can I sleep when lights are on in the hall' - 'the nurses are terrible, the are supposed to be nurses, I ask to sleep in room, they say no, I want to go home'		- 'It's ok, I don't remember what I ate'	No		No		5	1	3	5	2	1	3	3	2
376	34	10	21	0: Cntrl	0	0	0	0	0	0	0	0	0	0	0	0	0	0	0	0	0	0	0	0	0	0	0			- so so hand motion - 'live for yourself' - 'all my life I cared for other people and now there is nobody to care for me' - 'put yourself first' - 'you're young, be careful'	Yes			- so so hand motion		- 'good'	Other (specify)	did not ask	Other (specify)	did not ask	5	1	1	5	1	1	3	5	4
377	34	11	21	0: Cntrl		0	0	0	0	0	0	0	0	0	0	0	0	0	0	0	0	0	0	0	0	0	0
378	34	12	21	0: Cntrl		0	0	0	0	0	0	0	0	0	0	0	0	0	0	0	0	0	0	0	0	0	0
379	34	13	21	0: Cntrl		0	0	0	0	0	0	0	0	0	0	0	0	0	0	0	0	0	0	0	0	0	0
380	34	14	21	0: Cntrl	0	0	0	0	0	0	0	0	0	0	0	0	0	0	0	0	0	0	0	0	0	0	0			- so so hand motion - 'I wish I was dead' - 'all my life I live for other people and now nobody here to see me'	No			- 'I'm ok' - 'God is good'		- 'I'm ok'	Not sure		Not sure		4	2	5	5	4	1	3	5	5
381	34	15	21	0: Cntrl		0	0	0	0	0	0	0	0	0	0	0	0	0	0	0	0	0	0	0	0	0	0
382	34	16	21	0: Cntrl	0	0	0	0	0	0	0	0	0	0	0	0	0	0	0	0	0	0	0	0	0	0	0			- 'not bad thank you' patient is in a better mood today, calm, not talkative	No			- 'not bad'		- 'ok' - 'I dont remember' - 'nurses are good, I no complain'	No		No		4	2	4	5	5	4	3	5	5
383	34	17	21	0: Cntrl		0	0	0	0	0	0	0	0	0	0	0	0	0	0	0	0	0	0	0	0	0	0
384	34	18	21	0: Cntrl		0	0	0	0	0	0	0	0	0	0	0	0	0	0	0	0	0	0	0	0	0	0
385	34	19	21	0: Cntrl		0	0	0	0	0	0	0	0	0	0	0	0	0	0	0	0	0	0	0	0	0	0
386	34	20	21	0: Cntrl		0	0	0	0	0	0	0	0	0	0	0	0	0	0	0	0	0	0	0	0	0	0
387	34	21	21	0: Cntrl		0	0	0	0	0	0	0	0	0	0	0	0	0	0	0	0	0	0	0	0	0	0
388	35	Rcrd	5	1: VRx
389	35	1	5	1: VRx	1	1	0	0	0	0	0	0	0	0	0	0	0	0	0	0	0	0	0	0	0	0	0			'fine'	N/A			N/A		'good'	No		No		3	5	5	5	5	5	3	5	5
390	35	2	5	1: VRx		0	0	0	0	0	0	0	0	0	0	0	0	0	0	0	0	0	0	0	0	0	0
391	35	3	5	1: VRx		0	0	0	0	0	0	0	0	0	0	0	0	0	0	0	0	0	0	0	0	0	0
392	35	4	5	1: VRx	0	0	0	0	0	0	0	0	0	0	0	0	0	0	0	0	0	0	0	0	0	0	0			- 'I want to go home' repeatedly, very anxious, thinks daughter doesn't know she's here - 'this place is new to me' - nurse called daughter, told participant she is on her way and will be there in half an hour, participant calmed down a bit	No			'I don't know'		did not respond, too anxious	No		No		5	1	1	1	1	1	3	1	5
393	35	5	5	1: VRx	2	1	0	0	0	0	0	0	0	0	0	0	1	0	0	0	0	0	0	0	0	0	0			'elated' 'going home, yes'	Yes			'good'		'breakfast was long time ago' 'I eat'	Yes		Yes		4	5	5	5	5	5	4	5	5
394	36	Rcrd	9	0: Cntrl
395	36	1	9	0: Cntrl		0	0	0	0	0	0	0	0	0	0	0	0	0	0	0	0	0	0	0	0	0	0
396	36	2	9	0: Cntrl		0	0	0	0	0	0	0	0	0	0	0	0	0	0	0	0	0	0	0	0	0	0
397	36	3	9	0: Cntrl		0	0	0	0	0	0	0	0	0	0	0	0	0	0	0	0	0	0	0	0	0	0
398	36	4	9	0: Cntrl		0	0	0	0	0	0	0	0	0	0	0	0	0	0	0	0	0	0	0	0	0	0
399	36	5	9	0: Cntrl		0	0	0	0	0	0	0	0	0	0	0	0	0	0	0	0	0	0	0	0	0	0
400	36	6	9	0: Cntrl		0	0	0	0	0	0	0	0	0	0	0	0	0	0	0	0	0	0	0	0	0	0
401	36	7	9	0: Cntrl		0	0	0	0	0	0	0	0	0	0	0	0	0	0	0	0	0	0	0	0	0	0
402	36	8	9	0: Cntrl	0	0	0	0	0	0	0	0	0	0	0	0	0	0	0	0	0	0	0	0	0	0	0			'not too bad' participant did not respond to any further questions, only made 'mm' sounds	N/A						N/A		N/A		2	1	5	5	5	1	3	5	1
403	36	9	9	0: Cntrl		0	0	0	0	0	0	0	0	0	0	0	0	0	0	0	0	0	0	0	0	0	0
404	37	Rcrd	14	0: Cntrl
405	37	1	14	0: Cntrl		0	0	0	0	0	0	0	0	0	0	0	0	0	0	0	0	0	0	0	0	0	0
406	37	2	14	0: Cntrl		0	0	0	0	0	0	0	0	0	0	0	0	0	0	0	0	0	0	0	0	0	0
407	37	3	14	0: Cntrl	1	1	0	0	0	0	0	0	0	0	0	0	0	0	0	0	0	0	0	0	0	0	0			'very good'	N/A			'good' 'everyone needs to sleep'		'not bad' 'dinner was good' Q:'how are the doctors and nurses?' A:'yes, good, everywhere I go, good'	No		No		3	3	5	5	5	5	3	5	5
408	37	4	14	0: Cntrl		0	0	0	0	0	0	0	0	0	0	0	0	0	0	0	0	0	0	0	0	0	0
409	37	5	14	0: Cntrl		0	0	0	0	0	0	0	0	0	0	0	0	0	0	0	0	0	0	0	0	0	0
410	37	6	14	0: Cntrl	0	0	0	0	0	0	0	0	0	0	0	0	0	0	0	0	0	0	0	0	0	0	0			'normal' Q: 'how was the weekend?' A: 'nothing new'	Yes			'bad' 'uncomfortable'		'I don't know' lunch was untouched on the table	Not sure		Not sure		3	1	5	5	5	2	3	5	5
411	37	7	14	0: Cntrl		0	0	0	0	0	0	0	0	0	0	0	0	0	0	0	0	0	0	0	0	0	0
412	37	8	14	0: Cntrl	0	0	0	0	0	0	0	0	0	0	0	0	0	0	0	0	0	0	0	0	0	0	0			'ok'	N/A			'i slept okay' 'wake at 3 am to pray'		'ok'	Not sure		Not sure		3	3	3	5	1	1	3	4	3
413	37	9	14	0: Cntrl	0	0	0	0	0	0	0	0	0	0	0	0	0	0	0	0	0	0	0	0	0	0	0			'so-so' 'too much noise, talking a lot' --> patient next to her	Yes			'ok' 'I want to go home and eat'		'yea' 'good'	Not sure		Not sure		3	1	5	5	3	5	3	4	4
414	37	10	14	0: Cntrl	0	0	0	0	0	0	0	0	0	0	0	0	0	0	0	0	0	0	0	0	0	0	0			nodded yes when I said 'so-so?'	Yes			nodded yes		nodded yes Q: 'do you have any complaints?' A: nodded no 'too noisy' in response to roommate chatting with family	Other (specify)	did not nod head	Other (specify)	did not nod head	2	1	5	5	4	4	3	5	5
415	37	11	14	0: Cntrl		0	0	0	0	0	0	0	0	0	0	0	0	0	0	0	0	0	0	0	0	0	0
416	37	12	14	0: Cntrl		0	0	0	0	0	0	0	0	0	0	0	0	0	0	0	0	0	0	0	0	0	0
417	37	13	14	0: Cntrl		0	0	0	0	0	0	0	0	0	0	0	0	0	0	0	0	0	0	0	0	0	0
418	37	14	14	0: Cntrl	0	0	0	0	0	0	0	0	0	0	0	0	0	0	0	0	0	0	0	0	0	0	0			'not bad' 'daughter visited yesterday'	Yes			nodded yes		- so-so hand motion - only part of them - just not very good - Q: 'any other complaints' 'nurses? doctors?' - A: 'no'	Yes		No		3	1	5	5	3	1	3	5	3
419	38	Rcrd	13	0: Cntrl
420	38	1	13	0: Cntrl		0	0	0	0	0	0	0	0	0	0	0	0	0	0	0	0	0	0	0	0	0	0
421	38	2	13	0: Cntrl		0	0	0	0	0	0	0	0	0	0	0	0	0	0	0	0	0	0	0	0	0	0
422	38	3	13	0: Cntrl		0	0	0	0	0	0	0	0	0	0	0	0	0	0	0	0	0	0	0	0	0	0
423	38	4	13	0: Cntrl	0	0	0	0	0	0	0	0	0	0	0	0	0	0	0	0	0	0	0	0	0	0	0			did not understand our questions, repeated phrases such as: 'my name is ____', 'turn me loose', 'I don't understand'	N/A						N/A		N/A		4	1	5	5	1	1	3	1	2
424	38	5	13	0: Cntrl	0	0	0	0	0	0	0	0	0	0	0	0	0	0	0	0	0	0	0	0	0	0	0			'better' 'I can go home'	N/A			'I never sleep too well'		'I haven't had any' 'I forget' 'I had a sandwich'	No		No		5	3	5	5	5	5	3	5	5
425	38	6	13	0: Cntrl	0	0	0	0	0	0	0	0	0	0	0	0	0	0	0	0	0	0	0	0	0	0	0			'I feel bad' 'I have to go to the bathroom' - repeatedly, nurse said they already went 3 times recently	N/A	'I never sleep'		'I never sleep'		'lunch was ok'	Other (specify)	'I don't understand'	Other (specify)	'I don't understand'	3	1	1	5	1	1	3	1	3
426	38	7	13	0: Cntrl		0	0	0	0	0	0	0	0	0	0	0	0	0	0	0	0	0	0	0	0	0	0
427	38	8	13	0: Cntrl		0	0	0	0	0	0	0	0	0	0	0	0	0	0	0	0	0	0	0	0	0	0
428	38	9	13	0: Cntrl		0	0	0	0	0	0	0	0	0	0	0	0	0	0	0	0	0	0	0	0	0	0
429	38	10	13	0: Cntrl	0	0	0	0	0	0	0	0	0	0	0	0	0	0	0	0	0	0	0	0	0	0	0			-'I never feel good' -multiple requests to sit up, eat - could not comply due to nursing concerns -remembered family came to visit, that they have a grandchild -very good mood compared to previous sessions	Yes			'I never sleep'		-'ok but too small' -'I am hungry can you give me something to eat' -was joking around with RC -talked about Germany -when I mentioned possibility of going home he said 'they will never let me leave', became anxious, RC comforted and P anxiety went away, 'thank you' and held my hand -conversation ended bc nurse came in for check up/vitals	No		No		5	5	4	5	3	1	5	4	3
430	38	11	13	0: Cntrl	0	0	0	0	0	0	0	0	0	0	0	0	0	0	0	0	0	0	0	0	0	0	0			'no' 'everything hurts' 'hungry - can you give me something to eat?'	Yes	'but I can't remember your name'		'I never sleep'		'I am hungry' 'lunch was ok' 'that's ok' calling out for nurse for bathroom - 'I don't know how'	Other (specify)	'I don't understand'	Other (specify)	'I don't understand'	5	2	5	5	2	1	4	4	4
431	38	12	13	0: Cntrl		0	0	0	0	0	0	0	0	0	0	0	0	0	0	0	0	0	0	0	0	0	0
432	38	13	13	0: Cntrl	0	0	0	0	0	0	0	0	0	0	0	0	0	0	0	0	0	0	0	0	0	0	0			'I am hungry'	Yes	'ah yes, Erika', held my hand		'I never sleep' Q: 'did you nap?' A: 'a little bit'		-'I am hungry, what time is dinner? 5 o'clock?' asked repeatedly -'I am always hungry' -lunch was 'ok'	Other (specify)	'I do not understand'	Other (specify)	'I do not understand'	4	2	4	5	3	1	4	4	4
433	39	Rcrd	14	1: VRx
434	39	1	14	1: VRx		0	0	0	0	0	0	0	0	0	0	0	0	0	0	0	0	0	0	0	0	0	0
435	39	2	14	1: VRx		0	0	0	0	0	0	0	0	0	0	0	0	0	0	0	0	0	0	0	0	0	0
436	39	3	14	1: VRx		0	0	0	0	0	0	0	0	0	0	0	0	0	0	0	0	0	0	0	0	0	0
437	39	4	14	1: VRx		0	0	0	0	0	0	0	0	0	0	0	0	0	0	0	0	0	0	0	0	0	0
438	39	5	14	1: VRx		0	0	0	0	0	0	0	0	0	0	0	0	0	0	0	0	0	0	0	0	0	0
439	39	6	14	1: VRx		0	0	0	0	0	0	0	0	0	0	0	0	0	0	0	0	0	0	0	0	0	0
440	39	7	14	1: VRx		0	0	0	0	0	0	0	0	0	0	0	0	0	0	0	0	0	0	0	0	0	0
441	39	8	14	1: VRx		0	0	0	0	0	0	0	0	0	0	0	0	0	0	0	0	0	0	0	0	0	0
442	39	9	14	1: VRx		0	0	0	0	0	0	0	0	0	0	0	0	0	0	0	0	0	0	0	0	0	0
443	39	10	14	1: VRx		0	0	0	0	0	0	0	0	0	0	0	0	0	0	0	0	0	0	0	0	0	0
444	39	11	14	1: VRx	0	0	0	0	0	0	0	0	0	0	0	0	0	0	0	0	0	0	0	0	0	0	0			'feeling okay' 'I like the doctors and nurses' 'I just got here so no concerns yet but you never know what will happen'	N/A			'not well, too much'		'I eat whatever I get' 'it ok'	No		No		3	2	5	5	5	5	3	5	5
445	39	12	14	1: VRx		0	0	0	0	0	0	0	0	0	0	0	0	0	0	0	0	0	0	0	0	0	0
446	39	13	14	1: VRx	0	0	0	0	0	0	0	0	0	0	0	0	0	0	0	0	0	0	0	0	0	0	0			'I am lost' 'ok' lost her hearing aid	No			'ok'		nodded head yes	No		No		3	3	5	5	5	5	3	5	5
447	39	14	14	1: VRx		0	0	0	0	0	0	0	0	0	0	0	0	0	0	0	0	0	0	0	0	0	0
448	40	Rcrd	7	1: VRx
449	40	1	7	1: VRx		0	0	0	0	0	0	0	0	0	0	0	0	0	0	0	0	0	0	0	0	0	0
450	40	2	7	1: VRx		0	0	0	0	0	0	0	0	0	0	0	0	0	0	0	0	0	0	0	0	0	0
451	40	3	7	1: VRx		0	0	0	0	0	0	0	0	0	0	0	0	0	0	0	0	0	0	0	0	0	0
452	40	4	7	1: VRx	0	0	0	0	0	0	0	0	0	0	0	0	0	0	0	0	0	0	0	0	0	0	0			Talked extensively about how she didn't want to move out of her apartment, feels like god-daughter is dictating her life undeservedly. 'These relatives come out of the woodwork after all these years because they think I have money. If i had no money then nobody bothers me!'	N/A			'not the type to need a lot of sleep' 'i would be doing so many things'		whispers 'this hospital is not to my liking' Q: 'what don't you like about it?' A: 'too confusing for my liking' 'dead wood-too much, too many names. Some places have too many people, some have too little. This one has too many'	No		No		5	5	5	5	5	1	3	5	5
453	40	5	7	1: VRx	1	0	0	0	0	0	0	0	0	0	0	0	0	0	0	0	0	0	0	1	1	0	0			'Very happy- my friend from Afghanistan is here to see me' 'The kindness of people! To me it is worth more than diamonds'	No			'ok'		'my friend brings me some sweets'	Not sure		Not sure		5	5	5	5	5	5	3	5	5
454	40	6	7	1: VRx	0	0	0	0	0	0	0	0	0	0	0	0	0	0	0	0	0	0	0	0	0	0	0			'I'm ok' 'But I want to go home, no treatment, I would rest better at home'	N/A			'I'm not a sleepy person but I slept more than I ever wanted, but there is nothing to do here'		'it's ok' 'I had cereal, eggs, I ate some of everything'	Not sure		Not sure		5	5	5	5	5	5	4	5	5
455	40	7	7	1: VRx	0	0	0	0	0	0	0	0	0	0	0	0	0	0	0	0	0	0	0	0	0	0	0			'frankly I am very upset' described how they lost her shoes and now may be discharged without them. Nobody has told her any update despite bringing this to their attention days ago	Yes			'it was fine'		'I have not had much of an appetite so it is no fault of theirs' was very happy and thankful that her hearing aid was fixed	No		No		5	5	5	5	3	1	3	4	5
456	41	Rcrd	6	0: Cntrl
457	41	1	6	0: Cntrl		0	0	0	0	0	0	0	0	0	0	0	0	0	0	0	0	0	0	0	0	0	0
458	41	2	6	0: Cntrl	1	1	0	0	0	0	0	0	0	0	0	0	0	0	0	0	0	0	0	0	0	0	0			'ok' 'better after lunch'	N/A			'I slept through the whole night'		'oh yes' 'my favourite is ice cream'	Not sure		No		3	5	5	5	3	5	3	4	5
459	41	3	6	0: Cntrl		0	0	0	0	0	0	0	0	0	0	0	0	0	0	0	0	0	0	0	0	0	0
460	41	4	6	0: Cntrl		0	0	0	0	0	0	0	0	0	0	0	0	0	0	0	0	0	0	0	0	0	0
461	41	5	6	0: Cntrl		0	0	0	0	0	0	0	0	0	0	0	0	0	0	0	0	0	0	0	0	0	0
462	41	6	6	0: Cntrl		0	0	0	0	0	0	0	0	0	0	0	0	0	0	0	0	0	0	0	0	0	0
463	42	Rcrd	4	1: VRx
464	42	1	4	1: VRx		0	0	0	0	0	0	0	0	0	0	0	0	0	0	0	0	0	0	0	0	0	0
465	42	2	4	1: VRx	1	0	0	0	0	0	0	0	0	0	0	0	0	0	0	0	0	0	0	1	0	0	0			'I'm fine now that I have my Tim Horton's coffee!'	N/A			'there are times when I wish I could get more'		- 'lousy' - patient spoke slowly but quite conversational - talked a lot about her friend/partner - joking around about technology	No		No		5	5	4	5	4	4	3	5	3
466	42	3	4	1: VRx		0	0	0	0	0	0	0	0	0	0	0	0	0	0	0	0	0	0	0	0	0	0
467	42	4	4	1: VRx	2	0	1	0	0	0	0	0	0	0	0	0	0	0	0	0	0	0	0	1	0	0	0			- 'been better' - very tearful, distressed - 'he beat me up, how could he do something like that? I never did anything wrong'	No			- 'meh' - 'the lady relaxing over there...'		- 'couldn't eat' - 'stomach...' - briefly joked about son playing golf, back to tearfulness	No		No		5	3	1	1	1	1	3	1	4
468	43	Rcrd	4	0: Cntrl
469	43	1	4	0: Cntrl		0	0	0	0	0	0	0	0	0	0	0	0	0	0	0	0	0	0	0	0	0	0
470	43	2	4	0: Cntrl	0	0	0	0	0	0	0	0	0	0	0	0	0	0	0	0	0	0	0	0	0	0	0			- 'a lot better today' - 'a bit frustrating but I'm feeling better, I was very tired so I slept a lot'	N/A			- 'slept a lot' - 'it was restful' - 'I don't have trouble sleeping'		- 'really excellent' - 'very well prepared' - 'you can tell they (the nurses) really care about their job, they're very respectful. I feel supported' - 'this dementia, it's a deadly thing. I hope it improved but it has been consistent' - 'sometimes I just have no memory of doing things' - talked about her niece, feels grateful Q7. : 'that sounds really neat, I would love to try a new technology'	No		No		5	5	4	5	4	4	3	5	5
471	43	3	4	0: Cntrl		0	0	0	0	0	0	0	0	0	0	0	0	0	0	0	0	0	0	0	0	0	0
472	43	4	4	0: Cntrl		0	0	0	0	0	0	0	0	0	0	0	0	0	0	0	0	0	0	0	0	0	0
473	44	Rcrd	13	1: VRx
474	44	1	13	1: VRx		0	0	0	0	0	0	0	0	0	0	0	0	0	0	0	0	0	0	0	0	0	0
475	44	2	13	1: VRx		0	0	0	0	0	0	0	0	0	0	0	0	0	0	0	0	0	0	0	0	0	0
476	44	3	13	1: VRx		0	0	0	0	0	0	0	0	0	0	0	0	0	0	0	0	0	0	0	0	0	0
477	44	4	13	1: VRx		0	0	0	0	0	0	0	0	0	0	0	0	0	0	0	0	0	0	0	0	0	0
478	44	5	13	1: VRx		0	0	0	0	0	0	0	0	0	0	0	0	0	0	0	0	0	0	0	0	0	0
479	44	6	13	1: VRx		0	0	0	0	0	0	0	0	0	0	0	0	0	0	0	0	0	0	0	0	0	0
480	44	7	13	1: VRx	2	0	0	0	0	0	0	0	1	0	0	0	0	0	0	0	0	0	0	1	0	0	0			- 'not bad' - Q: 'better than yesterday?' - A: 'yea'	N/A			- 'yes' - Q: 'too noisy or cold?' - A: 'no'		- 'ok' - Q: 'how have the staff been?' - A: 'ok' - participant quite short of breath, talking is strained	Yes		Yes		3	1	5	5	2	1	3	5	3
481	44	8	13	1: VRx	0	0	0	0	0	0	0	0	0	0	0	0	0	0	0	0	0	0	0	0	0	0	0			'not bad'	Yes			'yea'		'yea'	Yes		Yes		3	1	5	5	5	5	3	5	5
482	44	9	13	1: VRx		0	0	0	0	0	0	0	0	0	0	0	0	0	0	0	0	0	0	0	0	0	0
483	44	10	13	1: VRx		0	0	0	0	0	0	0	0	0	0	0	0	0	0	0	0	0	0	0	0	0	0
484	44	11	13	1: VRx	0	0	0	0	0	0	0	0	0	0	0	0	0	0	0	0	0	0	0	0	0	0	0			'not bad' 'fine'	Yes			'ok'		'fine'	Yes		Yes		3	1	5	5	5	5	3	5	5
485	44	12	13	1: VRx		0	0	0	0	0	0	0	0	0	0	0	0	0	0	0	0	0	0	0	0	0	0
486	44	13	13	1: VRx	0	0	0	0	0	0	0	0	0	0	0	0	0	0	0	0	0	0	0	0	0	0	0			-'yes' -avoiding eye contact, 1 word answers	Yes			'yes'		'yes' 'been ok' remembers doing VR last week	Yes		Yes		3	1	1	5	5	5	3	5	5
487	45	Rcrd	9	1: VRx
488	45	1	9	1: VRx		0	0	0	0	0	0	0	0	0	0	0	0	0	0	0	0	0	0	0	0	0	0
489	45	2	9	1: VRx		0	0	0	0	0	0	0	0	0	0	0	0	0	0	0	0	0	0	0	0	0	0
490	45	3	9	1: VRx		0	0	0	0	0	0	0	0	0	0	0	0	0	0	0	0	0	0	0	0	0	0
491	45	4	9	1: VRx		0	0	0	0	0	0	0	0	0	0	0	0	0	0	0	0	0	0	0	0	0	0
492	45	5	9	1: VRx		0	0	0	0	0	0	0	0	0	0	0	0	0	0	0	0	0	0	0	0	0	0
493	45	6	9	1: VRx		0	0	0	0	0	0	0	0	0	0	0	0	0	0	0	0	0	0	0	0	0	0
494	45	7	9	1: VRx		0	0	0	0	0	0	0	0	0	0	0	0	0	0	0	0	0	0	0	0	0	0
495	45	8	9	1: VRx	1	0	0	0	0	0	0	0	1	0	0	0	0	0	0	0	0	0	0	0	0	0	0			'quite good' Q: 'has your stay gone alright so far?' A: 'yes it has'	N/A			'always get some sleep'		'good so far'	Yes		Yes		4	3	5	5	5	5	3	5	5
496	45	9	9	1: VRx		0	0	0	0	0	0	0	0	0	0	0	0	0	0	0	0	0	0	0	0	0	0
497	46	Rcrd	12	0: Cntrl
498	46	1	12	0: Cntrl		0	0	0	0	0	0	0	0	0	0	0	0	0	0	0	0	0	0	0	0	0	0
499	46	2	12	0: Cntrl		0	0	0	0	0	0	0	0	0	0	0	0	0	0	0	0	0	0	0	0	0	0
500	46	3	12	0: Cntrl		0	0	0	0	0	0	0	0	0	0	0	0	0	0	0	0	0	0	0	0	0	0
501	46	4	12	0: Cntrl		0	0	0	0	0	0	0	0	0	0	0	0	0	0	0	0	0	0	0	0	0	0
502	46	5	12	0: Cntrl	0	0	0	0	0	0	0	0	0	0	0	0	0	0	0	0	0	0	0	0	0	0	0			- 'wonderful' - 'no pain' gestured arms moving freely - 'everything is ok' - 'rather be home but what can you do but wait' - 'nurses very nice, yes' - 'daughter was here a few days ago' - 'need new prescription for my glasses'	N/A			- 'so far ok'		- 'very good' - 'satisfied' - was still eating lunch, complimented chocolate pudding	No		No		5	5	5	5	5	5	3	5	5
503	46	6	12	0: Cntrl		0	0	0	0	0	0	0	0	0	0	0	0	0	0	0	0	0	0	0	0	0	0
504	46	7	12	0: Cntrl	0	0	0	0	0	0	0	0	0	0	0	0	0	0	0	0	0	0	0	0	0	0	0			'ok' 'some little lady take my walker'	Yes			'I can sleep here' 'good' 'disregard the noise'		'don't mind, pretty good'	No		No		4	5	4	5	5	5	3	5	5
505	46	8	12	0: Cntrl		0	0	0	0	0	0	0	0	0	0	0	0	0	0	0	0	0	0	0	0	0	0
506	46	9	12	0: Cntrl		0	0	0	0	0	0	0	0	0	0	0	0	0	0	0	0	0	0	0	0	0	0
507	46	10	12	0: Cntrl	0	0	0	0	0	0	0	0	0	0	0	0	0	0	0	0	0	0	0	0	0	0	0			he kept repeating he was ok; nurses are good; daughter has not visited; talked about national geographic and thanksgiving	Yes			'I slept ok'		'very good I don't like to eat much'	Other (specify)	did not ask	Other (specify)	did not ask	4	4	2	5	5	2	3	5	5
508	46	11	12	0: Cntrl	0	0	0	0	0	0	0	0	0	0	0	0	0	0	0	0	0	0	0	0	0	0	0			-'eh... not too bad' -so so hand motion -talked about how he feels shaky when walking, session with PT -talked about his family -confused and slightly anxious about where he is and why he's been 'kept here' - beginning of session knew was in the hospital but near the end was 'convinced' that this was not the hospital	Yes			so so hand motion		'I like the food here'	No		No		4	3	4	5	4	3	3	5	5
509	46	12	12	0: Cntrl		0	0	0	0	0	0	0	0	0	0	0	0	0	0	0	0	0	0	0	0	0	0
510	47	Rcrd	12	1: VRx
511	47	1	12	1: VRx		0	0	0	0	0	0	0	0	0	0	0	0	0	0	0	0	0	0	0	0	0	0
512	47	2	12	1: VRx		0	0	0	0	0	0	0	0	0	0	0	0	0	0	0	0	0	0	0	0	0	0
513	47	3	12	1: VRx		0	0	0	0	0	0	0	0	0	0	0	0	0	0	0	0	0	0	0	0	0	0
514	47	4	12	1: VRx		0	0	0	0	0	0	0	0	0	0	0	0	0	0	0	0	0	0	0	0	0	0
515	47	5	12	1: VRx		0	0	0	0	0	0	0	0	0	0	0	0	0	0	0	0	0	0	0	0	0	0
516	47	6	12	1: VRx		0	0	0	0	0	0	0	0	0	0	0	0	0	0	0	0	0	0	0	0	0	0
517	47	7	12	1: VRx		0	0	0	0	0	0	0	0	0	0	0	0	0	0	0	0	0	0	0	0	0	0
518	47	8	12	1: VRx	2	0	0	0	0	0	0	0	0	0	0	0	1	0	0	0	0	0	0	0	0	0	1	Grandson's girlfriend		'not too bad'	N/A			'Yea'		'Yea i give it to my son' laughs	No		No		5	5	5	5	4	4	3	5	4
519	47	9	12	1: VRx		0	0	0	0	0	0	0	0	0	0	0	0	0	0	0	0	0	0	0	0	0	0
520	47	10	12	1: VRx		0	0	0	0	0	0	0	0	0	0	0	0	0	0	0	0	0	0	0	0	0	0
521	47	11	12	1: VRx	1	0	1	0	0	0	0	0	0	0	0	0	0	0	0	0	0	0	0	0	0	0	0			-appeared uncomfortable -wasn't feeling good today -weekend went ok but doesn't remember too much -complained that there is nothing to do (i.e. music, books) here -complained about soreness in bed and inability to participate with PT	Not sure			Yes		Joked about halloween candy	Yes		Yes		5	5	5	5	2	1	3	5	3
522	47	12	12	1: VRx		0	0	0	0	0	0	0	0	0	0	0	0	0	0	0	0	0	0	0	0	0	0
523	48	Rcrd	3	0: Cntrl
524	48	1	3	0: Cntrl		0	0	0	0	0	0	0	0	0	0	0	0	0	0	0	0	0	0	0	0	0	0
525	48	2	3	0: Cntrl	2	0	1	0	0	0	0	0	0	0	0	0	0	0	0	0	0	0	0	0	0	0	1	son		'not too bad'	N/A			'quite good' Q: 'not too noisy?' A: 'no no'		- 'not too hungry' - SDM: eating terribly, now on no food or drink precautions -Q: 'are the nurses ok? helpful?' -A: 'oh yes'	No		No		3	1	5	5	3	5	3	4	3
526	48	3	3	0: Cntrl		0	0	0	0	0	0	0	0	0	0	0	0	0	0	0	0	0	0	0	0	0	0
527	49	Rcrd	28	0: Cntrl
528	49	1	28	0: Cntrl		0	0	0	0	0	0	0	0	0	0	0	0	0	0	0	0	0	0	0	0	0	0
529	49	2	28	0: Cntrl		0	0	0	0	0	0	0	0	0	0	0	0	0	0	0	0	0	0	0	0	0	0
530	49	3	28	0: Cntrl		0	0	0	0	0	0	0	0	0	0	0	0	0	0	0	0	0	0	0	0	0	0
531	49	4	28	0: Cntrl		0	0	0	0	0	0	0	0	0	0	0	0	0	0	0	0	0	0	0	0	0	0
532	49	5	28	0: Cntrl		0	0	0	0	0	0	0	0	0	0	0	0	0	0	0	0	0	0	0	0	0	0
533	49	6	28	0: Cntrl		0	0	0	0	0	0	0	0	0	0	0	0	0	0	0	0	0	0	0	0	0	0
534	49	7	28	0: Cntrl	0	0	0	0	0	0	0	0	0	0	0	0	0	0	0	0	0	0	0	0	0	0	0			'stronger today', 'son came in yesterday I think' - talked about her dog - talked about sons, upset talking about younger son	N/A			'yeah, all I've been doing' - not comfortable, noisy but not at night		'ok... you can eat if you're hungry' - likes to cook her own food 'pain so bad... I can't even explain to you' - overall was conversational - said she was happy that we came to visit	Yes		No		5	5	3	5	4	3	4	5	4
535	49	8	28	0: Cntrl	0	0	0	0	0	0	0	0	0	0	0	0	0	0	0	0	0	0	0	0	0	0	0			- 'oh the pain... but it will pass that's what I tell myself - I lie to myself (laughs)' - 'I got up to walk for a bit but was nauseous'	Yes	'where is your friend today?'		- 'the pain... I didn't sleep at all' - 'so quiet here at night it's strange, you don't want to be awake'		- 'it's alright' - 'I would love a baked potato'	Yes		No		5	5	5	5	3	3	3	5	5
536	49	9	28	0: Cntrl	0	0	0	0	0	0	0	0	0	0	0	0	0	0	0	0	0	0	0	0	0	0	0			- 'I walked more today! I went all the way down the hall myself!' - talked a lot about her dog - 'I'm ok but oh... the pain. But it will get better' - 'the nurses give me something'	Yes			- made facial expression meaning not good		- 'you know I wasn't very hungry today, my stomach feels funny' - talking about Tim Horton's and visit from son: 'I don't like sweets - never have - but he doesn't remember! (laughs)' - 'I always read the newspaper in the morning, the whole thing!'	Yes		No		5	5	3	5	4	3	3	5	5
537	49	10	28	0: Cntrl	0	0	0	0	0	0	0	0	0	0	0	0	0	0	0	0	0	0	0	0	0	0	0			- 'my eye is sore but it's ok' - 'I got up to walk twice today' - talked about her home and moving to nursing home, she's looking forward to having people around since she's lived alone for so long	Yes			'very good! no... I'm lying (laughs)'		- 'I had a very nice lunch! Mashed potatoes, noodles, ...' - 'my son came at twelve o'clock and brought me sweets! But he ate them'	Yes		No		5	5	5	5	5	3	3	5	4
538	49	11	28	0: Cntrl	0	0	0	0	0	0	0	0	0	0	0	0	0	0	0	0	0	0	0	0	0	0	0			- 'so bad today... the pain' - looked pained and drowsy at first but became more animated with conversation - 'strange - yesterday was so much better than today' - 'I got up 2 times today! And 3 times to the washroom by myself. I am busy (laughs)'	Yes			no can't sleep		'stomach not good today'	Not sure		Not sure		4	3	1	5	3	1	3	5	3
539	49	12	28	0: Cntrl		0	0	0	0	0	0	0	0	0	0	0	0	0	0	0	0	0	0	0	0	0	0
540	49	13	28	0: Cntrl		0	0	0	0	0	0	0	0	0	0	0	0	0	0	0	0	0	0	0	0	0	0
541	49	14	28	0: Cntrl	0	0	0	0	0	0	0	0	0	0	0	0	0	0	0	0	0	0	0	0	0	0	0			- 'a bad night and a bad day - the pain, I think the nurses forgot my pill' - 'oh I miss my dog, she's in the kennel - not good. I want to get out soon to see her' - 'I got up to walk 2 times today in the morning so the afternoon felt so long'	Yes			'no - my face and ear so bad I can't sleep' 'so quiet here at night I don't like it (laughs)'		'would like some soup' 'had good soup today for lunch!'	No		No		5	5	3	5	3	1	3	5	4
542	49	15	28	0: Cntrl	0	0	0	0	0	0	0	0	0	0	0	0	0	0	0	0	0	0	0	0	0	0	0			- 'so much pain - but they are so busy' - 'I have to ask them' - 'I was walking today a little bit only because of the pain' - 'they tell me only 3 more today, then I get out of here. I look forward to that' - was emailing her sister from a smartphone				'oh the pain... I could not sleep'		- 'good! look at all the garbage here (laughed and gestured to bedside table)' - 'thank you for coming I am grateful for the visit' - talked about birds she sees outside bedside window	No		No		5	5	4	5	3	1	3	5	4
543	49	16	28	0: Cntrl		0	0	0	0	0	0	0	0	0	0	0	0	0	0	0	0	0	0	0	0	0	0
544	49	17	28	0: Cntrl	1	0	1	0	0	0	0	0	0	0	0	0	0	0	0	0	0	0	0	0	0	0	0			'I am feeling ok!' 'I have all my snacks here' - explained to son how I come to visit every day except weekends, very good memory surrounding visits - commented on clothes I wore, remembered other RC from session 1	Yes			made face that indicates not good		'you know breakfast didn't look good so I only had tea' 'lunch was chicken that tasted like fish! (laughs) little pieces... but I eat because I'm hungry' - talked about weight loss before hospital admission	No		No		5	5	5	5	4	5	4	5	5
545	49	18	28	0: Cntrl		0	0	0	0	0	0	0	0	0	0	0	0	0	0	0	0	0	0	0	0	0	0
546	49	19	28	0: Cntrl		0	0	0	0	0	0	0	0	0	0	0	0	0	0	0	0	0	0	0	0	0	0
547	49	20	28	0: Cntrl		0	0	0	0	0	0	0	0	0	0	0	0	0	0	0	0	0	0	0	0	0	0
548	49	21	28	0: Cntrl	0	0	0	0	0	0	0	0	0	0	0	0	0	0	0	0	0	0	0	0	0	0	0			'not bad' 'hard to walk' 'not allowed to walk today' described the weekend did not go well due to stomach pain talked about dogs	Yes			was unable to sleep due to noise from neighbor		did not eat yesterday so she was hungry and finished her meals and snacks today	No		No		5	5	5	5	3	1	5	5	5
549	49	22	28	0: Cntrl		0	0	0	0	0	0	0	0	0	0	0	0	0	0	0	0	0	0	0	0	0	0
550	49	23	28	0: Cntrl	0	0	0	0	0	0	0	0	0	0	0	0	0	0	0	0	0	0	0	0	0	0	0			- 'oh the pain... I've had pain in my life but not like this... but it's ok' 'today is another bad day' - 'oh I'm excited to see my dog again' - 'I was up to walk two times today!' - joking about walking more than her roomate - chatted about bouquet left at bedside by sister	Yes			'you know with the pain you can't sleep'		'I bite the inside of my cheek a lot' 'you wouldn't think my face like this would hurt but it does!' 'not much of an appetite this morning, only had a slice of bread. Will probably be hungry for dinner'	No		No		5	5	5	5	3	1	3	5	3
551	49	24	28	0: Cntrl		0	0	0	0	0	0	0	0	0	0	0	0	0	0	0	0	0	0	0	0	0	0
552	49	25	28	0: Cntrl	0	0	0	0	0	0	0	0	0	0	0	0	0	0	0	0	0	0	0	0	0	0	0			- 'they tell me I'm going home today! I noved rooms twice today already. If they move me one more time I give up! (laughs)' - 'oh I hope my dog still likes me... animals are funny things you know' - Q: 'do you feel ready to go home today?' - A: 'no! you know it's just the pain. If I didn't have it then yes'	Yes			'it's hard with my face'		- 'the soup yesterday was so good!' - 'they gave me tea and coffee this morning I don't know why but I was happy about it!' - 'scrambled eggs are very good here, you wouldn't think so but they are'	No		No		5	5	4	5	4	1	3	5	5
553	49	26	28	0: Cntrl		0	0	0	0	0	0	0	0	0	0	0	0	0	0	0	0	0	0	0	0	0	0
554	49	27	28	0: Cntrl		0	0	0	0	0	0	0	0	0	0	0	0	0	0	0	0	0	0	0	0	0	0
555	49	28	28	0: Cntrl		0	0	0	0	0	0	0	0	0	0	0	0	0	0	0	0	0	0	0	0	0	0
556	50	Rcrd	3	1: VRx
557	50	1	3	1: VRx		0	0	0	0	0	0	0	0	0	0	0	0	0	0	0	0	0	0	0	0	0	0
558	50	2	3	1: VRx		0	0	0	0	0	0	0	0	0	0	0	0	0	0	0	0	0	0	0	0	0	0
559	50	3	3	1: VRx		0	0	0	0	0	0	0	0	0	0	0	0	0	0	0	0	0	0	0	0	0	0
560	51	Rcrd	24	1: VRx
561	51	1	24	1: VRx		0	0	0	0	0	0	0	0	0	0	0	0	0	0	0	0	0	0	0	0	0	0
562	51	2	24	1: VRx		0	0	0	0	0	0	0	0	0	0	0	0	0	0	0	0	0	0	0	0	0	0
563	51	3	24	1: VRx		0	0	0	0	0	0	0	0	0	0	0	0	0	0	0	0	0	0	0	0	0	0
564	51	4	24	1: VRx	1	0	0	0	0	0	0	0	0	1	0	0	0	0	0	0	0	0	0	0	0	0	0			- unable to answer, smiled - patient seemed distractible, would maintain eye contact and try to understand speech for a few seconds then look away, close eyes for a while. Sitting calmly - asked husband if asking questions in Greek would be better, he said no: 'she say nothing'	N/A			unable to answer		unable to answer	Other (specify)	unable to answer	Other (specify)	unable to answer	1	3	5	5	5	5	3	5	5
565	51	5	24	1: VRx	1	0	0	0	0	0	0	0	0	1	0	0	0	0	0	0	0	0	0	0	0	0	0			smiled, mimicked my head movements	N/A	unable to answer		unable to answer husband not sure		unable to answer husband says she's eating well patient drinking juice cup	Other (specify)	unable to answer	Other (specify)	unable to answer	1	3	5	5	5	5	3	5	5
566	51	6	24	1: VRx		0	0	0	0	0	0	0	0	0	0	0	0	0	0	0	0	0	0	0	0	0	0
567	51	7	24	1: VRx		0	0	0	0	0	0	0	0	0	0	0	0	0	0	0	0	0	0	0	0	0	0
568	51	8	24	1: VRx		0	0	0	0	0	0	0	0	0	0	0	0	0	0	0	0	0	0	0	0	0	0
569	51	9	24	1: VRx		0	0	0	0	0	0	0	0	0	0	0	0	0	0	0	0	0	0	0	0	0	0
570	51	10	24	1: VRx		0	0	0	0	0	0	0	0	0	0	0	0	0	0	0	0	0	0	0	0	0	0
571	51	11	24	1: VRx		0	0	0	0	0	0	0	0	0	0	0	0	0	0	0	0	0	0	0	0	0	0
572	51	12	24	1: VRx		0	0	0	0	0	0	0	0	0	0	0	0	0	0	0	0	0	0	0	0	0	0
573	51	13	24	1: VRx		0	0	0	0	0	0	0	0	0	0	0	0	0	0	0	0	0	0	0	0	0	0
574	51	14	24	1: VRx		0	0	0	0	0	0	0	0	0	0	0	0	0	0	0	0	0	0	0	0	0	0
575	51	15	24	1: VRx		0	0	0	0	0	0	0	0	0	0	0	0	0	0	0	0	0	0	0	0	0	0
576	51	16	24	1: VRx		0	0	0	0	0	0	0	0	0	0	0	0	0	0	0	0	0	0	0	0	0	0
577	51	17	24	1: VRx		0	0	0	0	0	0	0	0	0	0	0	0	0	0	0	0	0	0	0	0	0	0
578	51	18	24	1: VRx		0	0	0	0	0	0	0	0	0	0	0	0	0	0	0	0	0	0	0	0	0	0
579	51	19	24	1: VRx		0	0	0	0	0	0	0	0	0	0	0	0	0	0	0	0	0	0	0	0	0	0
580	51	20	24	1: VRx		0	0	0	0	0	0	0	0	0	0	0	0	0	0	0	0	0	0	0	0	0	0
581	51	21	24	1: VRx		0	0	0	0	0	0	0	0	0	0	0	0	0	0	0	0	0	0	0	0	0	0
582	51	22	24	1: VRx		0	0	0	0	0	0	0	0	0	0	0	0	0	0	0	0	0	0	0	0	0	0
583	51	23	24	1: VRx		0	0	0	0	0	0	0	0	0	0	0	0	0	0	0	0	0	0	0	0	0	0
584	51	24	24	1: VRx		0	0	0	0	0	0	0	0	0	0	0	0	0	0	0	0	0	0	0	0	0	0
585	52	Rcrd	7	0: Cntrl
586	52	1	7	0: Cntrl		0	0	0	0	0	0	0	0	0	0	0	0	0	0	0	0	0	0	0	0	0	0
587	52	2	7	0: Cntrl		0	0	0	0	0	0	0	0	0	0	0	0	0	0	0	0	0	0	0	0	0	0
588	52	3	7	0: Cntrl		0	0	0	0	0	0	0	0	0	0	0	0	0	0	0	0	0	0	0	0	0	0
589	52	4	7	0: Cntrl		0	0	0	0	0	0	0	0	0	0	0	0	0	0	0	0	0	0	0	0	0	0
590	52	5	7	0: Cntrl		0	0	0	0	0	0	0	0	0	0	0	0	0	0	0	0	0	0	0	0	0	0
591	52	6	7	0: Cntrl		0	0	0	0	0	0	0	0	0	0	0	0	0	0	0	0	0	0	0	0	0	0
592	52	7	7	0: Cntrl		0	0	0	0	0	0	0	0	0	0	0	0	0	0	0	0	0	0	0	0	0	0
593	53	Rcrd	14	0: Cntrl
594	53	1	14	0: Cntrl		0	0	0	0	0	0	0	0	0	0	0	0	0	0	0	0	0	0	0	0	0	0
595	53	2	14	0: Cntrl		0	0	0	0	0	0	0	0	0	0	0	0	0	0	0	0	0	0	0	0	0	0
596	53	3	14	0: Cntrl		0	0	0	0	0	0	0	0	0	0	0	0	0	0	0	0	0	0	0	0	0	0
597	53	4	14	0: Cntrl	1	1	0	0	0	0	0	0	0	0	0	0	0	0	0	0	0	0	0	0	0	0	0			- 'alright can't complain' - smiling, making small talk	N/A			- 'getting my sleep' - 'oh yea not too bad'		- 'oh yea' - Q: 'how are the nurses and doctors?' - A: 'oh good' - chatted about newspaper and career at the Star	No		No		4	5	5	5	5	5	3	5	5
598	53	5	14	0: Cntrl		0	0	0	0	0	0	0	0	0	0	0	0	0	0	0	0	0	0	0	0	0	0
599	53	6	14	0: Cntrl		0	0	0	0	0	0	0	0	0	0	0	0	0	0	0	0	0	0	0	0	0	0
600	53	7	14	0: Cntrl	0	0	0	0	0	0	0	0	0	0	0	0	0	0	0	0	0	0	0	0	0	0	0			'getting there'	Not sure	remembers someone coming to talk to him		'not bad' sometimes roommates 'hollering' but overall fine		'pretty good' 'can't complain' 'don't see much of the doctor but the nurses are good'	No		No		3	5	5	5	5	4	3	5	5
601	53	8	14	0: Cntrl		0	0	0	0	0	0	0	0	0	0	0	0	0	0	0	0	0	0	0	0	0	0
602	53	9	14	0: Cntrl	0	0	0	0	0	0	0	0	0	0	0	0	0	0	0	0	0	0	0	0	0	0	0			- 'getting by' - 'not bad, no complaints' - talked about former job at the Toronto Star - 'think I'm getting out of here Friday'	Not sure	'I remember someone coming by'		'it's good'		'most of 'em' 'can't complain' 'you make the best of it' 'they're taking care of me here'	No		No		4	5	5	5	5	5	3	5	4
603	53	10	14	0: Cntrl	0	0	0	0	0	0	0	0	0	0	0	0	0	0	0	0	0	0	0	0	0	0	0			- 'just waking up here, I dozed off' - 'doing alright I think' - 'you're the first person to visit me today I think' when asked if family has been by to see him today	Not sure			'well you know, doze off here and there'		- 'oh yea good' - 'might try some of those later' when RC pointed out he hadn't finished his crackers or cookies - Q: 'have the nurses today been alright?' - A: 'as far as I know yea'	No		No		3	3	5	5	5	5	3	5	4
604	53	11	14	0: Cntrl	0	0	0	0	0	0	0	0	0	0	0	0	0	0	0	0	0	0	0	0	0	0	0			- 'well I'm doing alright, just trying to get comfortable' - 'can't complain'	Yes			'not too bad'		- lunch was still on the table only half eaten - 'terrible, you know what they say about hospital food'	No		No		4	5	5	5	4	4	3	5	4
605	53	12	14	0: Cntrl		0	0	0	0	0	0	0	0	0	0	0	0	0	0	0	0	0	0	0	0	0	0
606	53	13	14	0: Cntrl		0	0	0	0	0	0	0	0	0	0	0	0	0	0	0	0	0	0	0	0	0	0
607	53	14	14	0: Cntrl		0	0	0	0	0	0	0	0	0	0	0	0	0	0	0	0	0	0	0	0	0	0
608	54	Rcrd	9	1: VRx
609	54	1	9	1: VRx		0	0	0	0	0	0	0	0	0	0	0	0	0	0	0	0	0	0	0	0	0	0
610	54	2	9	1: VRx		0	0	0	0	0	0	0	0	0	0	0	0	0	0	0	0	0	0	0	0	0	0
611	54	3	9	1: VRx	1	0	0	0	0	0	0	0	0	0	0	0	0	0	0	0	0	0	0	0	0	0	1	Common-law wife		- 'moody' - 'be nice if I was a bit more pleasant' SDM: conflict around showering this morning	N/A			'yes, fine'		'no'	No		No		5	5	5	5	4	4	3	4	5
612	54	4	9	1: VRx		0	0	0	0	0	0	0	0	0	0	0	0	0	0	0	0	0	0	0	0	0	0
613	54	5	9	1: VRx		0	0	0	0	0	0	0	0	0	0	0	0	0	0	0	0	0	0	0	0	0	0
614	54	6	9	1: VRx		0	0	0	0	0	0	0	0	0	0	0	0	0	0	0	0	0	0	0	0	0	0
615	54	7	9	1: VRx	0	0	0	0	0	0	0	0	0	0	0	0	0	0	0	0	0	0	0	0	0	0	0			- 'not good' - tangential speech, at first agreed to VR but then when asked to lay down in his bed became irritated and said that he didn't want to do it - repeatedly asked about phoning 'her' - likely partner - was going o make a phone call and 'leave' 'nothing against you [nurse]' - said that he had no problems with the staff	No						Other (specify)	did not ask	Other (specify)	did not ask	5	1	5	5	3	1	3	2	3
616	54	8	9	1: VRx	0	0	0	0	0	0	0	0	0	0	0	0	0	0	0	0	0	0	0	0	0	0	0			- participant was very insistent on getting in touch with wife, despite RC letting him that wife said last night that she was planning on visiting today - somewhat remembered VR, I let him know that he had asked us to come back for him to try it again and he replied 'oh that's what I said' - very tangential train of thought/speech but would always come back to the topic of calling wife ASAP	Yes						Yes		Yes		4	2	3	5	3	5	3	4	5
617	54	9	9	1: VRx		0	0	0	0	0	0	0	0	0	0	0	0	0	0	0	0	0	0	0	0	0	0
618	55	Rcrd	27	1: VRx
619	55	1	27	1: VRx		0	0	0	0	0	0	0	0	0	0	0	0	0	0	0	0	0	0	0	0	0	0
620	55	2	27	1: VRx		0	0	0	0	0	0	0	0	0	0	0	0	0	0	0	0	0	0	0	0	0	0
621	55	3	27	1: VRx	0	0	0	0	0	0	0	0	0	0	0	0	0	0	0	0	0	0	0	0	0	0	0			- immediately participant launched into conversation about discharge planning, mostly unable to redirect - barely acknowledged VR headset, briefly said no then went back to worries about discharge plans, giving me names of doctors and asking for my contact information - describes hip pain as a 'sharp needle' - said that if life goes on this way (i.e. many medical tests/assessments) she would rath…	N/A			did not reply		did not reply	No		Other (specify)	did not reply	5	1	3	5	3	1	4	1	3
622	55	4	27	1: VRx		0	0	0	0	0	0	0	0	0	0	0	0	0	0	0	0	0	0	0	0	0	0
623	55	5	27	1: VRx		0	0	0	0	0	0	0	0	0	0	0	0	0	0	0	0	0	0	0	0	0	0
624	55	6	27	1: VRx	0	0	0	0	0	0	0	0	0	0	0	0	0	0	0	0	0	0	0	0	0	0	0			- was confused, did not know why she was being held at the hospital - claims she did nothing wrong (never stole, doesn't owe money, never killed?) - complained that she had not seen the doctor all day - wanted someone to fix hearing aids - asked to write down on paper that she does not have to pay for anything - asked if the VR session cost anything - very suspicious of neighbours - would not let…	No			unable to ask		unable to ask	Other (specify)	unable to ask	Other (specify)	unable to ask	5	1	1	5	2	1	4	1	5
625	55	7	27	1: VRx	0	0	0	0	0	0	0	0	0	0	0	0	0	0	0	0	0	0	0	0	0	0	0			- 'I have felt rotten for the past 4 weeks' - participant in a better mood today, not anxious about payments or discharge plan - RCs spoke with nurse about hearing aid - primary nurse claimed no services available. RC went down to audiology clinic and they said that the hearing aid is broken, after battery was replaced it still didn't work. Did our best to explain this to patient, left a note. Co…	Yes			did not hear question properly		'they gave me tea'	Yes		Yes		5	5	3	5	4	4	4	5	5
626	55	8	27	1: VRx		0	0	0	0	0	0	0	0	0	0	0	0	0	0	0	0	0	0	0	0	0	0
627	55	9	27	1: VRx		0	0	0	0	0	0	0	0	0	0	0	0	0	0	0	0	0	0	0	0	0	0
628	55	10	27	1: VRx	0	0	0	0	0	0	0	0	0	0	0	0	0	0	0	0	0	0	0	0	0	0	0			- 'well, it's so so. Still feel shaky' - 'you know everyone here is so nice, I can't say a bad thing' - 'I have been to other places and eh... but here everyone is helpful' - Volunteer came in with replacement batteries at request of POA, I explained that the hearing aid is so clogged that it's broken. Volunteer will pass message to POA - 'when I move it feels like a tree trunk falls on my hip'	Yes			'yes I can sleep'		- 'it's ok - I'll eat whatever they give me' - 'you work too hard (laughs)' - 'I am thankful that you come to visit' - chatting about renovations to her building	Yes		Not sure		4	5	4	5	3	3	3	5	4
629	55	11	27	1: VRx		0	0	0	0	0	0	0	0	0	0	0	0	0	0	0	0	0	0	0	0	0	0
630	55	12	27	1: VRx		0	0	0	0	0	0	0	0	0	0	0	0	0	0	0	0	0	0	0	0	0	0
631	55	13	27	1: VRx	0	0	0	0	0	0	0	0	0	0	0	0	0	0	0	0	0	0	0	0	0	0	0			- 'not bad' - made so so motion with head - talked about hearing aid replacement situation - showed me the note I had left her explaining the issue (she didn't remember me) and thanked me for leaving a note - asked me to do more - 'people will like it' - talked about her vacations in cottage country and Florida	No			- made a face that suggested nothing notable		- 'I eat what they give me' - talked about her neighbour who visited with a spicy meal for her	Not sure		Not sure		5	5	5	5	5	3	4	5	5
632	55	14	27	1: VRx	0	0	0	0	0	0	0	0	0	0	0	0	0	0	0	0	0	0	0	0	0	0	0			- 'hanging in there' - did not have an update on her hearing aid - 'not sure' if her hip feels better - 'everyone is very conscientious here - doesn't matter who it is, the nurses, the cleaners'	Not sure			'oh yes'		' I was out in the hallway for a bit, it was ok'	Not sure		Not sure		4	5	5	5	5	5	3	5	4
633	55	15	27	1: VRx	0	0	0	0	0	0	0	0	0	0	0	0	0	0	0	0	0	0	0	0	0	0	0			- so-so hand motion - 'they don't know what day I can leave yet right?' - 'getting old is hard' - told story of family member who died young and how they didn't have to suffer old age	No	'are you from Bobcaygeon?'		'yea yea'		- 'yea, it's ok' - 'everyone here is very accomodating' - talked about cottage country	Other (specify)	did not ask	Other (specify)	did not ask	5	5	4	5	5	4	3	5	5
634	55	16	27	1: VRx		0	0	0	0	0	0	0	0	0	0	0	0	0	0	0	0	0	0	0	0	0	0
635	55	17	27	1: VRx	0	0	0	0	0	0	0	0	0	0	0	0	0	0	0	0	0	0	0	0	0	0	0			- 'alright, could be better' - 'just focusing on walking' - talked about vacations and golfing - talked about neighbour from her building - complained of lip pain from upper denture	No			'I'm sleeping yes' 'not much to do so you try to sleep to pass the time'		'I had breakfast'	Yes		No		5	5	5	5	4	2	3	5	5
636	55	18	27	1: VRx		0	0	0	0	0	0	0	0	0	0	0	0	0	0	0	0	0	0	0	0	0	0
637	55	19	27	1: VRx		0	0	0	0	0	0	0	0	0	0	0	0	0	0	0	0	0	0	0	0	0	0
[truncated: 313 more rows]
[truncated: 3 more columns]
