# Supplementary material for: Evaluating the Impact of Virtual Reality on the Behavioral and Psychological Symptoms of Dementia and Quality of Life of Inpatients With Dementia in Acute Care: Randomized Controlled Trial (VRCT)
Source: J Med Internet Res. 2024 Jan 30;26:e51758. doi: 10.2196/51758 (PMC10865216; doi:10.2196/51758)
Supplement: Multimedia Appendix 9 [file jmir_v26i1e51758_app9.xlsx]

## Sheet: Session Observations
record_id	redcap_event_name	vrx_rc___1	vrx_rc___2	vrx_rc___3	vrx_rc___4	vrx_rc___5	vrx_rc___6	vrx_rc_oth	vrx_sess_start_time	vrx_sess_endtime	session_length_min		vrx_sess_id	vocal	enjoy	relax	engage	reminice	ObsRVR Total	6. Observations by RC during the VRx experience - (vocalizations, actions, mood, activity level, memories, etc.). Put participant and caregiver quotes in quotation marks (free text)	glasses during VR	hearing aid during VR	9. Additional Comments (RC) (free text)
1	day_4_arm_1	1	0	0	0	0	0		15:54:00	15:58:00	00:04:00	4	1 - Short Nature VRx	3	2	2	1	4	12	Looking widely left, right and up. Fingers tapping on side of bed. Smiling seen 3x. Relaxed breathing. Mumbling softly. Looking in all directions panning slowly. 'Lakes or the ocean?', 'still doesn't look good'	1	0	1. Viewed Lounge 1 scene for < 3 seconds then took it off due to low image quality. Suggested nature scenes, replied 'okay why not?'. 2. Primary nurse saw some of the session and was impressed with participants positive reaction (as they previously mentioned, participant was frequently irritable). 3. Had to take glasses off, didn't fit well under VR.
1	day_5_arm_1	1	0	0	0	0	0		13:56:00	13:58:00	00:02:00	2	5 - NYC	1	1	3	1	4	10	- 'Two women and a dog'. - Laugh x1, x2 - Looking far right, up and around - 'Two little guys there throwing rocks in water' - Watching the kids throwing rocks in NYC scene	0	0
2	day_9_arm_1	1	0	0	0	0	0		16:06:00	16:26:00	00:20:00	20	1 - Short Nature VRx	1	1	1	1	2	6	-'wow what a beautiful place!' -'look at the trees' -'wow, what a beautiful place' x4 -'I love to hear them sing' -'Bless the Lord, Amen' -'wow that is the sea, Caribbean Ocean' x2, x3, 'this is Sandy Bay', 'ah, Montego Bay' -'catch the fish' -'what a wonderful garden' -'Thank God for the nurses, the doctors' x4 -'there's none like Jesus' -'wow, isn't that nice!' -'Is this part of Jamaica? We hav…	0	0	repeating many religious phrases & sounds roommate enjoying watching participant have a nice time, singing along
2	day_10_arm_1	1	0	1	0	0	0		11:27:00	11:34:00	00:07:00	7	1 - Short Nature VRx	1	1	1	1	1	5	- 'The Caribbean Sea! wow' x3 - 'God is good all the time' - 'Now isn't that nice' - 'What a good God' - Clapping x3 - Looking around all directions - Tapping hand on bed x2 - Asking us what places she's looking at, 'Looks like Jamaica, we have a street just like that, the sea' - 'Very good' - Smiling - 'Very nice' - 'Oh, the forest' - 'I've never seen this before' - responds to prompts to look a…	0	0	Less energetic than yesterday - After headset was taken off, told a story about living on a mountain in Jamaica, swimming at recess, going back when the bell went off (repeated story many times)
2	day_11_arm_1	1	0	0	0	0	0		12:15:00	12:21:00	00:06:00	6	4 - Nola	1	1	1	1	4	8	- 'wow' - 'wow, beautiful, pretty, very good' - 'isn't that nice' - points 'there's the lake!' - 'God is a good God' x3 - 'very good' - 'this is wonderful' - 'the sky - blue and white' - 'where is this?' - 'I see the cars moving by the building, I see the cars on the road moving' - 'birds are nice, birds are singing' - 'this is lovely, all over' looks around - looking around slowly - 'lake or a r…	0	0	recognizes 5 second delay between films 'and another one'
10	day_2_arm_1	1	0	0	0	0	0		15:48:00	16:08:00	00:20:00	20	1 - Short Nature VRx	1	1	1	1	1	5	-SDM translated Gujarati to English -'hurricane, rain' -'water' x2, x3 -'trees, butterflies' -finger tapping against other hand, toes wiggling for nearly entire VR session 'It's raining, water' -with prompting looking around slightly -'oh my god, oh my god' x2 -'I want you to buy for me, Costco maybe' -'lake' -'like CNE exhibition' x2 -'looks like Muskoka' 'airplanes' -'high waves, people flying'…	0	0	SDM took pictures on her phone to send to family -@other participant whose bed is on same room stopped to watch them in VR
11	day_7_arm_1	1	0	0	0	0	1	Bryce Chen	13:41:00	13:43:00	00:02:00	2	1 - Short Nature VRx	3	4	4	2	4	17	-'oh yea' -touching hand to neck and chin -'that little thing about' -looking around slowly left and right -'yea' -'mhm' -'water and trees and leaves' -'I think I'd like this off'	0	0	next session would like to try with glasses o if someone bring them -@had tears in left eye upon removing VR HMD
11	day_8_arm_1	1	0	0	0	0	1	Bryce Chen	15:15:00	15:17:00	00:02:00	2	Fam Photo	3	4	3	3	4	17	-'wow' -'oh yea' -'hm' -quiet 'hm' sounds	0	0
11	day_11_arm_1	0	0	0	0	0	0		11:52:00	11:55:00	00:03:00	3	1 - Short Nature VRx	1	2	3	1	4	11	-'oh yea' -points -'pretty yea' -'the water, oh yea' -'can see all the stones, yea, the stones you see' -looking around in many directions -'and the sand, oh yea' -'nice and bright, flowers and trees yea' -'see the water today' -'oh the flowers yea, that's really nice' -'I don't know to be honest, the green grass' -'that's cute yea' -'still have a lot of problems' right before wanted headset remo…	0	0
14	day_4_arm_1	1	0	0	0	0	0		13:21:00	13:21:00	00:00:00	0.5	1 - Short Nature VRx	4	4	4	4	4	20	Q: 'is it comfortable?' A: 'no' Q: 'should we take it off?' A: (silent) Q: 'is it comfortable now? 'is it too heavy?' A: 'no' Q: 'have you had enough?' A: 'yes'	0	0
15	day_3_arm_1	1	0	0	0	0	1	Bryce Chen	16:58:00	17:04:00	00:06:00	6	1 - Short Nature VRx	2	3	2	2	4	13	-slowly moving head -'rainforest' -'park' -'water' -'birds' -small smile -feet wiggling -'evergreens' -'forests' -'sea' -'iceberg' -itched under nose x2 -'sea' -'waves splashing' -'a lake' -deep breaths -looking left and right in each scene	1	0
16	day_4_arm_1	1	0	0	0	0	1	Bryce Chen	14:15:00	14:15:00	00:00:00	0	1 - Short Nature VRx	3	4	4	4	4	19	spoke but not in English	0	0	participant spoke limited English, was difficult to explain VR despite participant initially being interested and agreeing to try it. Appeared confused while wearing it so it was taken off. Could not answer most questions meaningfully due to language barrier. Responses on smile scale were inconsistent.
16	day_5_arm_1	1	0	0	0	0	0		11:16:00	11:16:00	00:00:00	0	1- Short Nature VRx	4	4	4	3	4	19	Looked around slightly Q: can you see the images? A: yes Reached for headset Q: would you like to take it off? A: Yes	0	0
20	day_3_arm_1	1	0	0	0	0	1	Bryce Chen	15:14:00	15:20:00	00:06:00	6	1 - Short Nature VRx	2	4	2	3	4	15	-echolalia stopped -quiet humming - pleasant sound? -slightly looking around -'oh it's quiet now' -'hm, hm, hm' -'on the way home' -echolalia started again -'faster, faster, faster' -'ok go ahead' -mumbling 'to your mother' -'there if you can' -quiet humming -nodding head -breathing is slow -quiet humming -echolalia (short)	0	0	was given Haldol in preparation for an exam -VR session was cut short, patient was taken away for exam
24	day_7_arm_1	1	0	0	0	0	1	Bryce Chen	15:00:00	15:20:00	00:20:00	20	1 - Short Nature VRx	3	3	1	1	4	12	-'I think I'm down in Costa Rica' -looking left and right -breathing slowly, looking around slowly -small smile at water scene, looking widely left and right -smiled at waves scene +++ (~15 sec.) -slowly panning waves scene -looks around slightly every once in a while -after a scene change, looks around to explore new environment -itched under nose part x2 -twiddling thumbs -breathing has been sl…	0	0
25	day_2_arm_1	1	0	0	0	0	1	Bryce Chen	15:34:00	15:54:00	00:20:00	20	1 - Short Nature VRx	4	4	1	4	4	17	-daughter translated English to Greek -itched mustache area -steady breathing -jaw clenching & unclenching (same as before VR) -Q (daughter): 'what do you see?' -A: 'the same' -A:'trees' -participant has not moved since VR was put on (aside from jaw movements) -Q (daughter): 'how are you?' -A: 'okay' 'nice' -deep breath -legs slightly moving -Q (daughter): 'how are you?' -A: 'okay'	0	0	participant initially pushed away headset, daughter explained that it is like TV and worth a try -@daughter thinks it is going great -@daughter thinks this could be useful for dealing w/night time agitation, participant enjoys/@insists on going to local park
26	day_3_arm_1	1	0	0	0	0	1	Bryce Chen	15:34:00	15:35:00	00:01:00	1	1 - Short Nature VRx	4	4	4	4	4	20	SDM translated Macedonian to English SDM: 'Is it comfortable?' Participant: 'Yes.' SDM: 'Can you see anything?' Participant: 'No.' SDM: 'Can you hear anything' (Scene 1) Participant: 'No.' SDM: 'Can you hear anything' (Scene 2, loud waves) Participant: 'Yes.'	0	0	participant could not see anything, this is what the SDM expected would happen -SDM said we can still come for additional sessions, will use headphones next time, focus on audio
29	day_7_arm_1	1	0	0	0	0	0		15:37:00	15:39:00	00:02:00	2	Japan River	3	3	2	2	4	14	-'ooh...' x2, x3 -appears calm -quiet mumbling -was restless before VR, hesitant to try but is calm while wearing it and looking around a bit	0	0	-participant was quite restless/anxious at the beginning of session, slightly better after bathroom break (15:15-15:32). Hesitant to try VR, more receptive after RC demonstrated on themselves. -daughter translated all questions/answers English to Greek
30	day_3_arm_1	1	0	0	0	0	0		13:44:00	13:50:00	00:06:00	6	1 - Short Nature VRx	2	3	2	1	4	12	-pointing, reached out far forwards -'an animal face' -'some trees' -looking around carefully, holding headset gently -'materials, almost like ties' -'ooh looks like water on a beach' -'water washing up on the beach' -'hm' -'water on the beach' -'what's the point of all this?' -'moving sky' -leg was restless before VR but it stopped during	0	0	participant was holding on to HMD the whole time, seemed apprehensive about letting go
30	day_4_arm_1	1	0	0	0	0	1	Bryce Chen	09:59:00	10:01:00	00:02:00	2	Fam Photo	3	2	3	3	4	15	-smiling as soon as it was put on -Q: 'can you see the images?' -A: 'yes and no' 'just white' -encouraged participant to look downwards but they did not -looked around slightly	0	0	-after VR was removed, participant's eyes were closed/squinted - too bright?
30	day_5_arm_1	1	0	0	0	0	0		10:24:00	10:35:00	00:11:00	11	3 - Japan	1	3	2	1	4	11	-pointing -'two people walking' -'people sitting on a bench' -'where is this?' x2 -'people walking on' -'mom and daughter' -'people walking that way' -'the stream curves around' --> motioned direction -'that's it?' -gently holding sides of HMD -'water' -'waterfalls' -looking around slowly -'where is this?' -smiling -'the reason for showing me this?' -'they're running around' -slow breathing, loos…	0	0
33	day_3_arm_1	1	0	0	0	0	1	Bryce Chen	15:03:00	15:04:00	00:01:00	1	Baseball01	4	4	4	3	4	19	-RC asked can you see, P said no, RC adjusted headset, P said yes -reached for headset -with RC encouragement looked around -removed headset himself at loading screen	0	0	participant has significant communication difficulties but seems to answer questions meaningfully
35	day_1_arm_1	1	0	0	0	0	1	Bryce Chen	16:03:00	16:10:00	00:07:00	7	1 - Short Nature VRx	1	1	3	1	2	8	- 'coconut tree' - 'flowers and trees, making illusion in the water' - pointing a lot to trees - 'trees, seems like it is a...?' - 'these are right from the beginning, water, vegetation' - 'side, vegetation same as the water' - looking around a lot - 'coconut tree also there' - 'the sky is very calm, light blue in colour' - 'they look like a drawing, with leaves very nice' - 'very lovely down the…	0	0
35	day_4_arm_1	1	0	0	0	0	0		15:51:00	15:54:00	00:03:00	3	1 - Short Nature VRx	1	1	3	1	4	10	- 'water, greenery here' - 'too much air so it's moving the trees' - 'only the top ones are slightly moving' - 'now with the big tree it looks very nice, orange and green leaves' - 'grass and leaves, over there grass but here like a pathway' - 'pond like a big waterway, there's a road turning and going this way' - large gesturing to many aspects of the scene, looking around and pointing at things…	0	0	- participant was extremely anxious pre-VR - mid-way through post-VR questions participant said: 'thank you for being here otherwise I was miserable' 'I was crying but now I am not' - participant was not anxious post-VR, was smiling/joking (back to mood from 1st session when daughter was present) - I think it's a combination of the VR session and knowledge that daughter will be there soon
35	day_5_arm_1	1	0	0	0	0	0		16:17:00	16:29:00	00:12:00	12	1 - Short Nature VRx	1	1	1	1	2	6	- itching nose, x2, x3 - 'I can see the water clashing against it' - 'long stretch of water, edges with the greenery', pointing - 'woah the trees above me, like an umbrella' - itching under nose a lot - 'are my clothes packed?' (being discharged shortly) - 'I can hear the birds' - looking around slowly, all directions - chatting with daughter and grandson - 'now I can see the sea dashing against …	0	0	mood is drastically different than yesterday - very comparable to mood at 1st session. Presence of family likely plays major role
42	day_2_arm_1	1	0	0	0	0	0		16:45:00	16:45:00	00:00:00	0	1 - Short Nature VRx	4	4	4	4	4	20	- Q: 'how does it feel?' - A: 'it feels like there's something on my face' - 'ow ow' - removed headset	0	0	at end of session she gestured to HMD and said 'I'm just not ready for that in my current state, my health'
42	day_4_arm_1	1	0	0	0	0	0		10:52:00	10:52:00	00:00:00	0	Rocky Lake	3	4	4	3	3	17	- 'oh it's the ocean' - head moved forward with the weight of the HMD despite support from pillow - participant had tearful/sad expression the entire time, even when agreeing to give VR a try - 'can I take this off?'	0	0	son tried to convince participant to try VR again and answer my questions, participant declined or was too emotionally distressed/@distractable -@ son says participant grew up by the ocean
44	day_7_arm_1	1	0	0	0	0	0		15:08:00	15:12:00	00:04:00	4	1 - Short Nature VRx	3	3	2	2	4	14	-'water' -looked slightly up -made small adjustments to fit on face better -lips moving around - smile? -constant humming/grunting sounds have quieted down -toes wiggling -looking around left and right -removed headset on his own, not agitated, no complaints	0	0	was not making humming/grunting sounds for the whole session - maybe brought on from concentration on a new item? Occurred slightly pre-VR, during, and slightly post-VR
44	day_8_arm_1	1	0	0	0	0	0		16:05:00	16:13:00	00:08:00	8	1 - Short Nature VRx	4	2	1	2	4	13	not looking around, looking straight ahead -@ breathing is slow - looking slightly down and left, up -@ now looking around left area -@ waved hand -@ smiled slightly -@ pointing ahead #REF! -@ waving hello and pointing -@ periodically leaning head back on pillow -@ feet bouncing at foot of bed #REF! -@ quiet grunt sound every once in a while -@ slowly looking up then down	0	0
45	day_8_arm_1	1	0	0	0	0	0		11:37:00	11:53:00	00:16:00	16	1 - Short Nature VRx	1	1	2	1	4	9	- 'birds' - looking around a lot - 'oo' when new scene came on - smiling, looking left and right back and forth - 'nice tropical scene isn't it' - looks down at wave scene - smiling - 'in another world alright' - 'oo' at new scene - quietly talking to self - inaudible comments - exploring all directions of environment - far upwards - hands have been in lap whole time - 'lots of tropical in here' …	0	0	- participant was disturbed/taken aback by seeing the tripod below him in the lake scene, jumped a little. Reduced immersion of the experience and gave him a shock. Asked if the participant felt ok and if they'd like to keep watching and they said they were ok and yes keep watching
47	day_8_arm_1	1	0	0	0	0	0		16:16:00	16:21:00	00:05:00	5	1-Short Nature VRx	2	2	3	2	3	12	-'wow what a huge tree' -'I have big trees in my neighborhood but not like this!' -'that's heavy' -is holding onto side of HMD- held for remainder of watch time -'river, tree hidden by the tree' -'wow' -'dont think i'd want to go there' in response to grandson saying he has done a VR roller coaster film before -Itched under nose and strap on back of head	0	0
54	day_3_arm_1	1	0	0	0	0	0		11:00:00	11:07:00	00:07:00	7	1 - Short Nature VRx, 6 - Lounge	1	1	3	2	2	9	1 - Short Nature VRx - 6 minutes - 'not the same clarity' (as real life, clarified by SDM) - smiling - 'remember the hall?' - 'you never know what it is' - 'the rain, the wash' - 'open, clear' - 'they could be difficult to watch' - chatting somewhat off-topic with wife about nature TV shows - 'I know it's there and it's disturbing' (referring to feeling of having HMD on face and noticing) - 'I he…	0	0	- participant fiddled with headset every minute or so, would adjust the fit or take it off to forehead height then put it back on after SDM and RC asked if he would still like to watch - after ~6 min of nature scenes SDM asked for participant to try the music scene
57	day_5_arm_1	1	0	1	0	0	0		14:36:00	14:40:00	00:04:00	4	6 - Lounge	3	2	2	1	4	12	- 'looks too expanded' - looking around slightly - itched under headset - looking far right, up and down - breathing is steady - tapping finger to the song ~5 seconds, hands in lap - looking around area to the right of him (where musicians are)	0	0
57	day_6_arm_1	1	0	0	0	0	0		13:59:00	14:04:00	00:05:00	5	1 - Short Nature VRx	2	2	1	1	3	9	- 'where is this?' - looking slowly up and down, around - 'well some water and trees, looks like Mississippi' - 'boats at Mississippi, couple singing, very nice' - looking far down, left and right - itched under HMD - removed headset on his own, not agitated - widely panned up and down in each environment after the scene changed	0	0	SDM says that the participant has visited Mississippi before
57	day_7_arm_1	1	0	0	0	0	0		11:06:00	11:26:00	00:20:00	20	6 - Lounge	4	2	1	1	4	12	- requested the music scene (remembered from session 1) - looking around slightly up and down - deep breaths x2 - exploring area to the right (where the musicians are on stage) - watching the musicians, bobbing head to music slightly - deep breaths - calmly watching musicians - in between songs looking around room a little bit - sleeping? no - looking down at something - very deep breath - sleepi…	0	0
60	day_5_arm_1	1	0	0	0	0	0		16:47:00	16:49:00	00:02:00	2	1 - Short Nature VRx	2	3	2	2	4	13	- 'mhm' - fiddling with bandage - raised hand gesturing to scene in front of her - 'some people' pointing out to distance - participant said other things but very difficult to understand - grandson also couldn't understand	0	0	comments from participant very hard to understand
63	day_12_arm_1	1	0	0	0	0	0		11:58:00	12:05:00	00:07:00	7	1 - Short Nature VRx	2	3	2	1	4	12	'I can see the cactus' - looking up 'what else am I supposed to see except the cactus? 'yeah I can see water, like a beach' 'Now it's a tree! I'm shy' calmly looking around 'it's just a forest' 'and the background - there's a car' - exploring ground and sky views 'uh... trees... mhm' - hands resting in lap 'thee's a blue sky, something or other' 'rolling water' 'water quickly becomes born.... hmm…	0	0	able to support headset sitting in chair w/@o needing to rest head on back rest
63	day_15_arm_1	1	0	0	0	0	1	Zain Pasat	13:44:00	13:51:00	00:07:00	7	6 - Lounge	4	2	2	1	4	13	- looking around during quartet while holding the VR headset - calm, focusing on the left (where musicians/stage are) - looking and raising own hand, waving at someone - looks like he is at times looking to readjust the headset, holding side of HMD with one hand - takes headset off himself	0	0
64	day_13_arm_1	1	0	0	0	0	1	Zain Pasat	15:06:00	15:08:00	00:02:00	2	6 - Lounge	3	3	3	2	1	12	pt. looking around while holding headset - pt. looking mainly towards on direction, forward (towards stage) -@ pt. takes off headset seemed she was done with watching	0	0	Partway through post-VR interview: pt. notes she used to sing this genre of music... Said she enjoys classical music
66	day_4_arm_1	1	0	0	0	0	0		16:18:00	16:20:00	00:02:00	2	6 - Lounge	3	3	3	3	4	16	- 'looks like fish or something over there' - looking straight ahead - Q: 'can you see the musicians?' - A: 'mhm' - started talking about having to go downstairs for dinner again - removed HMD with RC's help	0	0	hallucination in VR?
66	day_7_arm_1	0	0	0	0	0	1	Zain Pasat	16:26:00	16:32:00	00:06:00	6	6 - Lounge	4	3	2	3	4	16	- Pt watching film while laying down - Pt indicated was a little loud, RC adjusted the level - Looked around at times at the start of the session - Arm was slightly twitching - Pt spent most time looking forward; looking towards stage	0	0
66	day_28_arm_1	1	0	0	0	0	0		15:37:00	15:39:00	00:02:00	2	7 - Symphony	3	2	4	2	4	15	- waving hands mimicking conductor Q: 'can you hear the music?' A: 'yes' - 'who's there talking?' - loud roommate in the middle of a consult - just looking straight ahead	0	0
68	day_4_arm_1	1	0	0	0	0	0		15:44:00	15:48:00	00:04:00	4	6 - Lounge	1	1	4	2	1	9	- emotional, remembering going to live shows with husband who passed away, crying - dancing, clapping, waving arms along to music - wishes she could see the show, crying - moving/swaying with music - called daughter 'my love' - daughter was surprised as hadn't heard that pet name is years	0	0	emotional lability was the same pre/@during/@post VR
72	day_3_arm_1	1	0	0	0	0	0		11:47:00	12:07:00	00:20:00	20	1 - Short Nature VRx	1	1	1	2	4	9	- 'oh the water' - 'I'd like to go swimming' - 'water flowing, beautiful, see the shoreline' - looking widely to one side - deep breaths, looking left and right - 'trees, birds I hear birds' - repeatedly clearing throat - 'oh there's water' - 'that's beautiful there' - looking around slowly - 'it's beautiful' - very calm - almost asleep? did fall asleep - daughter woke her up - 'have to get one o…	0	0
72	day_6_arm_1	1	0	0	0	0	0		11:21:00	11:41:00	00:20:00	20	5 - NYC AND 1 - Short Nature VRx	2	1	1	1	4	9	- 'the bridges' - looking widely left and right - interested in family (watching the right side of video more than left) - panning quite quickly left and right - holding bed rail with right hand - 'oh baseball!' - deep breathing, grip on bed rail loosened - again looking widely left and right, feet shuffling under covers x2 - clearing throat, adjusted seating position x4, x5, x6 - yawn x2, x3 - l…	0	0	- patient requested different set of videos than last week, selected NYC over Short Nature VRx, Lounge, Symphony - 'can you move it along? nothing going on' so RC removed HMD and skipped remainder of video (Cherry Blossom 2) - 'I liked the first one better' referring to collection of videos from 1st session (Short Nature VRx) so RC switched to that one
73	day_6_arm_1	1	0	0	0	0	0		16:43:00	17:03:00	00:20:00	0	MUSIC ONLY 7 - Symphony	1	2	2		1	6	- Continuing memories about family and friends who sand and playing instruments. - Chatting a lot about old friends and fond memories of family. - 'We used to have a lot of fun'. - Telling many stories, happy and sad, about childhood. - Did not make any comments about the music aside from acknowledging that she could hear it.	0	0	- MUSIC ONLY - PT IS 100% BLIND - During and after listening to music was much more alert and conversational compared to upon arrival.
75	day_5_arm_1	1	0	0	0	0	0		16:23:00	16:37:00	00:14:00	14	1 - Short Nature VRx	1	1	3	1	2	8	- Very excited by change in scenery, ooing and aahing, looking around a lot. 'See a man in the nature, he looks like my husband' 'Bravo!' 'I want to go there!' 'Oh!' 'Too much water, that environment I don't like to water' 'Where are the lions?', laughs. - looking in many directions quickly, highly engaged. 'This one I don't like, too dark' 'This one I like, birds' - Held herself up to look at gr…	0	0	- Learned to adjust strap herself (kept sliding up due to pillow).

## Sheet: Post Session Interview
					3. Did you feel any of the following?
Record ID	Event Name	1. How did you like that? Open ended reply (if applicable):	1. Sentiment	2. How did the VR headset feel; was it comfortable to wear?	Pressure on head or nose or face)	HMD was too heavy)	HMD heated / I was sweating)	Wearing glasses under HMD felt uncomfortable)	Other (pls. specify))	Other, please specify	4. Was the image clear?	5. Was the sound clear?	6. Did you hear buzzing, unexpected noises? (Hearing Aid)	7. You felt nervous or anxious?	8. You felt confused or disoriented?	9. You felt nauseous?	10. Did watching VR have any negative effect on you? Open ended reply (if applicable):	11. The virtual world seemed very real to you?	12. Virtual Reality helped you relax?	13. You had fun watching the films?	14. Overall, what did you like most about the VR experience?	15. What other places would you like to see in Virtual Reality? (e.g. museum, concert, coffee shop, animals, etc.)	16. Would you like to have your own a VR headset?	17. Would you recommend VR to a friend?	18. Would you want to try VR again?	19. Record relevant comments made by the caregiver(s) (e.g. if they discussed perceived impressions about the patient while experiencing VR) or additional input received from the caregiver(s) when RC was asking the patient. Sample notable items of relevance: • Did the patient look relaxed to you? • Did they look like they were having fun watching the films? • Would you recommend VR-therapy to a f…
1	Day 4 (Arm 1: VRx Arm)	'Good, like lakeshore'	positive	Yes	.	.	.	.	.		Somewhat (a little bit)	Yes	N/A (unable to respond, e.g. just stares back at you or closes eyes)	No	No	No	No	Yes	Somewhat (a little bit)	Somewhat (a little bit)	People with dog	Westerns, animals and nature.	Not sure (Maybe, Don't know)	Yes	Yes
1	Day 5 (Arm 1: VRx Arm)	'Alright, better than nothing'	neutral	Yes	.	Checked	.	.	.		Yes	Not sure (Maybe, Don't know)	N/A (unable to respond, e.g. just stares back at you or closes eyes)	No	No	No	No	Yes	Somewhat (a little bit)	Somewhat (a little bit)	'Kids throwing rocks, looked like they were having fun'	'movies, Westerns, like I told you yesterday'	No	Yes	Yes
2	Day 9 (Arm 1: VRx Arm)	'what a lovely place! oh yes...'	positive	Yes	.	.	.	.	.		Yes	Yes	N/A (unable to respond, e.g. just stares back at you or closes eyes)	No	No	No	N/A	Yes	Yes	Yes	'everything, everything the same'	'church'	Yes	Yes	Yes
2	Day 10 (Arm 1: VRx Arm)	'Very good' 'Like in the plane to Jamaica looking down' Clapping hands	positive	Yes	.	.	.	.	.		Yes	Yes	N/A (unable to respond, e.g. just stares back at you or closes eyes)	No	No	No	.	Yes	Yes	Yes	'Everything'	'Anything'	Yes	Yes	Yes
2	Day 11 (Arm 1: VRx Arm)	'very nice, how much for this?'	positive	Yes	.	.	.	.	.		Yes	Yes	N/A (unable to respond, e.g. just stares back at you or closes eyes)	No	No	No	No	Yes	Yes	Yes	'every thing, very much'	'Christian videos'	Yes	Yes	Yes	When I asked the participant 'would you recommend VR to a friend, like your sister?', the sister said 'I don't look at that nonsense, I like to read. But she enjoyed it'. The participant replied to her sister: 'it is not nonsense, it is very nice, I like to watch.'
10	Day 2 (Arm 1: VRx Arm)	'Very good, big oceans, Indian Ocean, many animals, never seen something like that in my life'	positive	Yes	.	.	.	.	.		Yes	Yes	N/A (unable to respond, e.g. just stares back at you or closes eyes)	No	No	No	No	Yes	Yes	Yes	everything, in Africa many animals	mountains	Yes	Yes	Yes	'oh he had fun, now he's going to be bugging me to buy one from Costco' 'compared the mountains he saw to Mount Kilimanjaro where he grew up'
11	Day 7 (Arm 1: VRx Arm)	today not a good day, maybe I'd enjoy tomorrow, just a bit shaky now	negative	Yes	.	.	.	.	.		Yes	Yes	N/A (unable to respond, e.g. just stares back at you or closes eyes)	No	Somewhat (a little bit)	N/A (unable to respond, e.g. just stares back at you or closes eyes)	No	Yes	Yes	Yes	birds flying, nice to see the water	hills back home, see my friends back home, where I used to go on holiday - Scotland. Glasgow, Thames river	Yes	Yes	Yes
11	Day 8 (Arm 1: VRx Arm)	'like the scene with the water'	positive	Yes	.	.	.	.	Checked	itchy, bothering eyes a bit, made nose run, eyes feel funny, too bright?	Yes	Yes	N/A (unable to respond, e.g. just stares back at you or closes eyes)	No	No	No	itchy, bothering eyes a bit, made nose run, eyes feel funny, too bright?	Yes	Yes	Yes	'everything I liked, except for my eyes'	'not too sure'	Yes	Not sure (Maybe, Don't know)	Yes
11	Day 11 (Arm 1: VRx Arm)	'I really enjoyed it today' 'I get panicky though' 'I wold watch it every time'	positive	Yes	Checked	.	.	.	.		Yes	Yes	N/A (unable to respond, e.g. just stares back at you or closes eyes)	No	No	No	-'because can't get my breath' clarified that she just meant it in general (happens all the time) rather than due to the headset -'pushing on nose', 'can't catch breath - need to get it moving, it happens'	Yes	Yes	Yes	'loved everything I watched'	'trees, the pathway, water beside the pathway, noise of the water'	Not sure (Maybe, Don't know)	No	Not sure (Maybe, Don't know)
14	Day 4 (Arm 1: VRx Arm)	'a nice introduction'	positive	Yes	.	.	.	.	.		N/A (unable to respond, e.g. just stares back at you or closes eyes)	N/A (unable to respond, e.g. just stares back at you or closes eyes)	N/A (unable to respond, e.g. just stares back at you or closes eyes)	N/A (unable to respond, e.g. just stares back at you or closes eyes)	N/A (unable to respond, e.g. just stares back at you or closes eyes)	N/A (unable to respond, e.g. just stares back at you or closes eyes)	.	N/A (unable to respond, e.g. just stares back at you or closes eyes)	N/A (unable to respond, e.g. just stares back at you or closes eyes)	N/A (unable to respond, e.g. just stares back at you or closes eyes)	N/A (unable to respond, e.g. just stares back at you or closes eyes)	N/A (unable to respond, e.g. just stares back at you or closes eyes)	N/A (unable to respond, e.g. just stares back at you or closes eyes)	N/A (unable to respond, e.g. just stares back at you or closes eyes)	N/A (unable to respond, e.g. just stares back at you or closes eyes)
15	Day 3 (Arm 1: VRx Arm)	heavy on forehead and eyes pushed on glasses very good	positive	Not sure (Maybe, Don't know)	Checked	Checked	.	.	.		Yes	Yes	N/A (unable to respond, e.g. just stares back at you or closes eyes)	No	No	No	No	Yes	Somewhat (a little bit)	Not sure (Maybe, Don't know)	'no'	'cottage'	No	Yes	No
16	Day 4 (Arm 1: VRx Arm)		exclude	Yes	.	.	.	.	Checked	Q: 'painful?' A: 'yes'	N/A (unable to respond, e.g. just stares back at you or closes eyes)	N/A (unable to respond, e.g. just stares back at you or closes eyes)	N/A (unable to respond, e.g. just stares back at you or closes eyes)	N/A (unable to respond, e.g. just stares back at you or closes eyes)	N/A (unable to respond, e.g. just stares back at you or closes eyes)	N/A (unable to respond, e.g. just stares back at you or closes eyes)	.	N/A (unable to respond, e.g. just stares back at you or closes eyes)	N/A (unable to respond, e.g. just stares back at you or closes eyes)	N/A (unable to respond, e.g. just stares back at you or closes eyes)			N/A (unable to respond, e.g. just stares back at you or closes eyes)	N/A (unable to respond, e.g. just stares back at you or closes eyes)	N/A (unable to respond, e.g. just stares back at you or closes eyes)
16	Day 5 (Arm 1: VRx Arm)	'uncomfortable'	negative	No	.	Checked	.	.	.		Yes	Yes	N/A (unable to respond, e.g. just stares back at you or closes eyes)	Yes	Yes	Yes	Yes	Yes	Yes	Yes	Yes, tired, so many questions		Yes	Yes	No
20	Day 3 (Arm 1: VRx Arm)	participant was unable to answer	exclude	No	.	.	.	.	Checked	unable to answer	N/A (unable to respond, e.g. just stares back at you or closes eyes)	N/A (unable to respond, e.g. just stares back at you or closes eyes)	N/A (unable to respond, e.g. just stares back at you or closes eyes)	N/A (unable to respond, e.g. just stares back at you or closes eyes)	N/A (unable to respond, e.g. just stares back at you or closes eyes)	N/A (unable to respond, e.g. just stares back at you or closes eyes)	N/A	N/A (unable to respond, e.g. just stares back at you or closes eyes)	N/A (unable to respond, e.g. just stares back at you or closes eyes)	N/A (unable to respond, e.g. just stares back at you or closes eyes)	N/A (unable to respond, e.g. just stares back at you or closes eyes)	N/A (unable to respond, e.g. just stares back at you or closes eyes)	N/A (unable to respond, e.g. just stares back at you or closes eyes)	N/A (unable to respond, e.g. just stares back at you or closes eyes)	N/A (unable to respond, e.g. just stares back at you or closes eyes)
24	Day 7 (Arm 1: VRx Arm)	'fun', noted that clouds did not move in the scene with the waves	positive	Yes	.	.	.	.	.		Yes	Yes	N/A (unable to respond, e.g. just stares back at you or closes eyes)	No	No	No	No	Yes	Yes	Yes	'the realism, down by the water, hear the trucks and dogs'	'tourist places - anywhere'	No	Yes	Yes
25	Day 2 (Arm 1: VRx Arm)	'Good'	positive	Yes	.	.	.	.	.		Yes	No	No	No	No	No	No	Yes	Yes	Yes	'The trees'	'No'	No	No	No	'Something to look forward to trying' 'Very helpful, very educational for us' 'It explains why he goes out at night to look at trees' 'I think it is worth getting one'
26	Day 3 (Arm 1: VRx Arm)		exclude	Somewhat (a little bit)	.	Checked	.	.	.		No	No	N/A (unable to respond, e.g. just stares back at you or closes eyes)	Somewhat (a little bit)	Not sure (Maybe, Don't know)	No	No	N/A (unable to respond, e.g. just stares back at you or closes eyes)	N/A (unable to respond, e.g. just stares back at you or closes eyes)	N/A (unable to respond, e.g. just stares back at you or closes eyes)	SDM asked if he liked the nature sounds, participant said no	SDM: Macedonian radio, doesn't watch TV when it is on	No	N/A (unable to respond, e.g. just stares back at you or closes eyes)	N/A (unable to respond, e.g. just stares back at you or closes eyes)	SDM says yes to Question 18. 'Would you like to try VR again' 'I know he didn't feel anything'
29	Day 7 (Arm 1: VRx Arm)	'yes, liked it'	positive	Yes	.	.	.	.	.		Yes	Yes	N/A (unable to respond, e.g. just stares back at you or closes eyes)	No	No	No	.	Yes	Yes	Yes	'everything'	'water'	Yes	Yes	Yes	-'neutral with it' -'seemed to enjoy it, enjoyable' -thought it was good to try out, was wondering how other participant's experiences went, especially those with advanced dementia
30	Day 3 (Arm 1: VRx Arm)	'it was nice'	positive	Yes	.	Checked	.	.	Checked	'wouldn't want to try alone'	Yes	Yes	N/A (unable to respond, e.g. just stares back at you or closes eyes)	No	No	No	No	Yes	Not sure (Maybe, Don't know)	Not sure (Maybe, Don't know)	'quite short' 'why weren't there any people or animals?'	'hard to say' 'art'	Not sure (Maybe, Don't know)	Not sure (Maybe, Don't know)	Not sure (Maybe, Don't know)
30	Day 4 (Arm 1: VRx Arm)	'it was ok' 'it was fine'	neutral	Yes	.	Checked	.	.	.		Not sure (Maybe, Don't know)	Somewhat (a little bit)	N/A (unable to respond, e.g. just stares back at you or closes eyes)	No	Not sure (Maybe, Don't know)	Not sure (Maybe, Don't know)	.	Not sure (Maybe, Don't know)	Somewhat (a little bit)	Somewhat (a little bit)	'can't remember'	'after the war ended', RC tried to confirm and then participant said 'no I've seen enough of that' then RC asked if there's anything else they would like to see and they replied 'I'm not sure'	Not sure (Maybe, Don't know)	Not sure (Maybe, Don't know)	Yes
30	Day 5 (Arm 1: VRx Arm)	'so so' 'not that exciting really'	neutral	Yes	.	Checked	.	.	.		Somewhat (a little bit)	Yes	N/A (unable to respond, e.g. just stares back at you or closes eyes)	No	No	No	.	Yes	Somewhat (a little bit)	Yes	'no, couldn't say'	'I'd need to pick something off a list' 'animals and artwork'	Yes	Yes	Yes
33	Day 3 (Arm 1: VRx Arm)	'good'	positive	Yes	.	.	.	.	.		Yes	No	N/A (unable to respond, e.g. just stares back at you or closes eyes)	No	No	No	No	Yes	No	No	'no'	'hockey'	Yes	No	No
35	Day 1 (Arm 1: VRx Arm)	'very nice'	positive	Yes	.	.	.	.	.		Yes	Yes	N/A (unable to respond, e.g. just stares back at you or closes eyes)	No	No	No	No	Yes	Yes	Yes	'whole thing was very nice'	'natural things, flowers, birds, animals - dogs, squirrels' 'dancing'	Yes	Yes	Yes	asked if there was funding for her to have one of these at home
35	Day 4 (Arm 1: VRx Arm)	'after a long time' Q: 'you enjoyed it?' A: 'yes'	positive	Yes	.	.	.	.	.		Yes	Yes	N/A (unable to respond, e.g. just stares back at you or closes eyes)	No	No	No	.	Yes	Yes	Yes	'water and birds'	'nature - animals and birds'	Yes	Yes	Yes
35	Day 5 (Arm 1: VRx Arm)	'I liked' 'like how we used to watch the water edge' Q: 'where was that?' A: 'Sri Lanka' Q: 'does it look like Sri Lanka?' A: 'yes'	positive	Yes	.	.	.	.	.		Yes	Yes	N/A (unable to respond, e.g. just stares back at you or closes eyes)	No	No	No	No	Yes	Yes	Yes	'all of it, sea and sky'	'vegetation, people'	Yes	Yes	Yes	'it has a good effect on Mommy' daughter asked me for name of HMD, was googling models on amazon during session. Asked about more affordable options - I said we used Samsung Gear VR during previous study but that requires a phone. Thanked me, said would email me if she has any questions
42	Day 2 (Arm 1: VRx Arm)		exclude	No	Checked	.	.	.	.		N/A (unable to respond, e.g. just stares back at you or closes eyes)	N/A (unable to respond, e.g. just stares back at you or closes eyes)	N/A (unable to respond, e.g. just stares back at you or closes eyes)	No	No	No	'pinched my nose'	N/A (unable to respond, e.g. just stares back at you or closes eyes)	N/A (unable to respond, e.g. just stares back at you or closes eyes)	N/A (unable to respond, e.g. just stares back at you or closes eyes)			Not sure (Maybe, Don't know)	Not sure (Maybe, Don't know)	Not sure (Maybe, Don't know)
42	Day 4 (Arm 1: VRx Arm)	'kind of heavy'	negative	Not sure (Maybe, Don't know)	.	Checked	.	.	.		N/A (unable to respond, e.g. just stares back at you or closes eyes)	N/A (unable to respond, e.g. just stares back at you or closes eyes)	N/A (unable to respond, e.g. just stares back at you or closes eyes)	N/A (unable to respond, e.g. just stares back at you or closes eyes)	N/A (unable to respond, e.g. just stares back at you or closes eyes)	N/A (unable to respond, e.g. just stares back at you or closes eyes)	N/A	N/A (unable to respond, e.g. just stares back at you or closes eyes)	N/A (unable to respond, e.g. just stares back at you or closes eyes)	N/A (unable to respond, e.g. just stares back at you or closes eyes)			N/A (unable to respond, e.g. just stares back at you or closes eyes)	N/A (unable to respond, e.g. just stares back at you or closes eyes)	N/A (unable to respond, e.g. just stares back at you or closes eyes)
44	Day 7 (Arm 1: VRx Arm)	'interesting', 'can't say'	positive	Yes	.	.	.	.	Checked	a bit tight	Yes	Yes	N/A (unable to respond, e.g. just stares back at you or closes eyes)	No	No	No	No	Yes	Yes	Yes	'don't know'	'don't know'	No	Yes	Yes	wife and friend left right before VR put on
44	Day 8 (Arm 1: VRx Arm)	'good'	positive	Yes	.	.	.	.	.		Yes	Yes	N/A (unable to respond, e.g. just stares back at you or closes eyes)	No	No	No	No	Yes	Yes	Not sure (Maybe, Don't know)	'it's all interesting'	'art'	No	Yes	Yes
45	Day 8 (Arm 1: VRx Arm)	'fair enough, a free trip!' 'pleasant enough to walk along'	positive	Somewhat (a little bit)	.	.	.	.	Checked	eyes watering	Somewhat (a little bit)	Yes	N/A (unable to respond, e.g. just stares back at you or closes eyes)	No	No	No	'a bit cautious - more uncomfortable as it went'	Yes	Yes	Somewhat (a little bit)	Q13. 'after a while, the repeats are not as exciting' 'hard to say' 'people were there'	'my dog - cocker spaniel'	Not sure (Maybe, Don't know)	Yes	Yes	'after the boots thing was a bit restless' 'he was pretty enthralled initially' 'has trouble focusing but interestingly recognized the scene when it came on again' 'took his memory in a good direction, usually he forgets things quite quickly. Good for patients with memory loss'
47	Day 8 (Arm 1: VRx Arm)	'kept slipping' 'wasn't much of anything, like you're watching a movie'	neutral	No	Checked	Checked	.	.	.		Yes	Yes	N/A (unable to respond, e.g. just stares back at you or closes eyes)	No	No	No	No	Yes	Yes	Yes	'its quite nice'	'have two people involved' i.e. 2 HMD, a shared experience 'animals, vets'	Yes	Yes	Yes	'Could be good for people in rehab to help motivate walking' 'is this market research?' 'Since you're doing this with residents of Toronto would be good to have a recognizable view of Toronto'
54	Day 3 (Arm 1: VRx Arm)	- 'oh it's alright' - 'it could be good'	neutral	Not sure (Maybe, Don't know)	Checked	.	.	.	Checked	during VR made comments about noticing the feeling of the headset on his face, 'disturbing' the illusion of reality	Yes	Yes	N/A (unable to respond, e.g. just stares back at you or closes eyes)	No	No	No	'couldn't quite create enough to move into it'. after speaking back and forth about this comment, participant meant that because you can feel the HMD on your face it doesn't feel like the VR environment is real	No	Yes	Yes	'music', 'rest of it interfered, just panned out'	'nature is wonderful for us'	Yes	Yes	Yes	'a bit heavy for older adults' 'maybe more action - can the next one have more of a storyline?'
57	Day 5 (Arm 1: VRx Arm)	'can only watch it for so long' 'I liked it more than I expected to'	positive	Yes	.	.	.	.	.		Yes	Yes	N/A (unable to respond, e.g. just stares back at you or closes eyes)	No	No	No	'not really I guess'	Somewhat (a little bit)	Not sure (Maybe, Don't know)	Yes	'I like to get involved with the people who are acting'	'mysteries' SDM: 'Charlie Chan, Sherlock Holmes'	Yes	Not sure (Maybe, Don't know)	Yes	'surprised that he even tried it and was interacting with the environment' 'engaged more than he usually does'
57	Day 6 (Arm 1: VRx Arm)	'very nice' 'better than yesterday' (comfort wise)	positive	Yes	.	.	.	.	.		Yes	Yes	N/A (unable to respond, e.g. just stares back at you or closes eyes)	No	No	No	'done very well'	Yes	Yes	Yes	'up quite late' (did not answer the question)	'action and scenic one'	Yes	Yes	Yes	'he's quite interested in it' 'he's not usually a technology guy, doesn't really use the TV anymore since the remote changed'
57	Day 7 (Arm 1: VRx Arm)	'very good' RC asked if he fell asleep at times, he laughed and said yes	positive	Yes	.	.	.	.	.		Yes	Yes	N/A (unable to respond, e.g. just stares back at you or closes eyes)	No	No	No	.	Yes	Yes	Yes	'like having dinner'	'the music videos'	Yes	Yes	Yes
60	Day 5 (Arm 1: VRx Arm)	appeared confused by my question, when I asked 'do you remember seeing the pictures? the trees?' participant said no - has forgotten the experience	exclude	N/A (unable to respond, e.g. just stares back at you or closes eyes)	.	.	.	.	Checked	N/A	N/A (unable to respond, e.g. just stares back at you or closes eyes)	N/A (unable to respond, e.g. just stares back at you or closes eyes)	N/A (unable to respond, e.g. just stares back at you or closes eyes)	N/A (unable to respond, e.g. just stares back at you or closes eyes)	N/A (unable to respond, e.g. just stares back at you or closes eyes)	N/A (unable to respond, e.g. just stares back at you or closes eyes)	N/A	N/A (unable to respond, e.g. just stares back at you or closes eyes)	N/A (unable to respond, e.g. just stares back at you or closes eyes)	N/A (unable to respond, e.g. just stares back at you or closes eyes)	N/A (unable to respond, e.g. just stares back at you or closes eyes)	N/A (unable to respond, e.g. just stares back at you or closes eyes)	N/A (unable to respond, e.g. just stares back at you or closes eyes)	N/A (unable to respond, e.g. just stares back at you or closes eyes)	N/A (unable to respond, e.g. just stares back at you or closes eyes)	during VR grandson said: 'she looks relaxed by it, it's not bothering her at all', seemed surprised/impressed. Had many questions about applications of VR in healthcare settings
63	Day 12 (Arm 1: VRx Arm)	'ok' 'banale'	positive	Yes	.	.	.	.	.		Yes	Somewhat (a little bit)	N/A (unable to respond, e.g. just stares back at you or closes eyes)	No	No	No	.	Somewhat (a little bit)	No	Somewhat (a little bit)	'no'	'nudes, art exhibits' 'I'm only half-joking about the nudes - the human form is more interesting than water and trees is what I mean'	No	Not sure (Maybe, Don't know)	Yes
63	Day 15 (Arm 1: VRx Arm)	prefers the music scene over nature scene (remembered from last session), but prefers classical music, opera, tenors rather than music played in lounge scene	neutral	Yes	.	.	.	.	Checked	aware you are wearing it, but not obnoxious	Somewhat (a little bit)	Yes	N/A (unable to respond, e.g. just stares back at you or closes eyes)	No	No	No	No	Yes	Not sure (Maybe, Don't know)	Yes	'Enjoyed it in a passive way', 'it had the kind of music I liked'	classical music, 'variety of things'	Yes	Yes	Yes
64	Day 13 (Arm 1: VRx Arm)	I enjoyed it, 'that was nice, thank you.' Was a bit different', after RC prompting with different than just the usual	positive	Yes	.	.	.	.	.		Yes	Yes	No	No	No	No	No	Yes	Yes	Yes	Liked it all	Phantom of the Opera	Not sure (Maybe, Don't know)	Yes	No
66	Day 4 (Arm 1: VRx Arm)	distracted, talking about dinner	exclude	Yes	.	.	.	.	.		Yes	Yes	N/A (unable to respond, e.g. just stares back at you or closes eyes)	No	No	No	.	N/A (unable to respond, e.g. just stares back at you or closes eyes)	N/A (unable to respond, e.g. just stares back at you or closes eyes)	N/A (unable to respond, e.g. just stares back at you or closes eyes)		'anything!'	N/A (unable to respond, e.g. just stares back at you or closes eyes)	N/A (unable to respond, e.g. just stares back at you or closes eyes)	Yes
66	Day 7 (Arm 1: VRx Arm)	It was good, she seemed relaxed and she enjoyed watching It - was nice to watch, not uncomfortable	positive	Yes	.	.	.	.	.		Yes	Yes	No	No	No	No	No	Somewhat (a little bit)	Yes	Yes	'Very good overall'	'Anything'	Yes	Yes	Yes
66	Day 28 (Arm 1: VRx Arm)	lovely	positive	Yes	.	.	.	.	Checked	tight	Yes	Yes	N/A (unable to respond, e.g. just stares back at you or closes eyes)	No	No	No	.	Yes	Yes	Yes	.	'anything'	N/A (unable to respond, e.g. just stares back at you or closes eyes)	N/A (unable to respond, e.g. just stares back at you or closes eyes)	Yes
68	Day 4 (Arm 1: VRx Arm)	'oh beautiful! Went crazy for it'	positive	Yes	.	Checked	.	.	.		No	Yes	N/A (unable to respond, e.g. just stares back at you or closes eyes)	No	No	No	.	N/A (unable to respond, e.g. just stares back at you or closes eyes)	Yes	Yes	.	SDM: any kind of music, choir	N/A (unable to respond, e.g. just stares back at you or closes eyes)	N/A (unable to respond, e.g. just stares back at you or closes eyes)	N/A (unable to respond, e.g. just stares back at you or closes eyes)	- 'interesting' - too bad she couldn't see the visuals
72	Day 3 (Arm 1: VRx Arm)	'mhm' 'very nice'	positive	Yes	Checked	.	.	.	.		Yes	Yes	N/A (unable to respond, e.g. just stares back at you or closes eyes)	No	No	No	No	Yes	Yes	Yes	'water rustling'	'more of that' (water scenes)	Yes	Yes	Yes	- 'we should get her one of these!' - discussed how the sound alone is relaxing - discussed how it is nice to have an environment to yourself, don't have to share the space with anyone - thought having these in LTC would be great
72	Day 6 (Arm 1: VRx Arm)	'it was good!'	positive	Yes	.	.	.	.	.		Yes	Yes	N/A (unable to respond, e.g. just stares back at you or closes eyes)	No	No	No	No	Yes	Yes	Yes	'the first one' (Fam Photo in 5 - NYC)	'music - I like big bands'	Yes	Yes	Yes
73	Day 6 (Arm 1: VRx Arm)	'Yea!' Continued reminiscing about family.	positive	N/A (unable to respond, e.g. just stares back at you or closes eyes)	.	.	.	.	.		N/A (unable to respond, e.g. just stares back at you or closes eyes)	Yes	N/A (unable to respond, e.g. just stares back at you or closes eyes)	N/A (unable to respond, e.g. just stares back at you or closes eyes)	N/A (unable to respond, e.g. just stares back at you or closes eyes)	N/A (unable to respond, e.g. just stares back at you or closes eyes)	.	N/A (unable to respond, e.g. just stares back at you or closes eyes)	N/A (unable to respond, e.g. just stares back at you or closes eyes)	N/A (unable to respond, e.g. just stares back at you or closes eyes)			N/A (unable to respond, e.g. just stares back at you or closes eyes)	N/A (unable to respond, e.g. just stares back at you or closes eyes)	N/A (unable to respond, e.g. just stares back at you or closes eyes)
75	Day 5 (Arm 1: VRx Arm)	'Yeah I like but very heavy' 'I like this' 'For here [hospital] is very good'	positive	No	.	Checked	.	.	.		Yes	Yes	N/A (unable to respond, e.g. just stares back at you or closes eyes)	No	No	No	No	Yes	Yes	Yes	'Palm trees, farther away with water'	'Palms with ocean, Hawaii!'	Yes	Yes	Yes	Both family members laughing at patient's excitement and interest, and family members recorded the experience on her iPad. Both family members appeared happy watching the patient, SDM inquired about where to buy one and if lighter models are available.

## Sheet: Session Issues
		1. Was the VR treatment stopped early (< 20 minutes)?
record_id	redcap_event_name	No	Yes, participants choice (no distress)	Yes, participants choice (low interest)	Yes, participant experiencing side effects	Yes, headset slipped off	Yes, participant had a test/treatment	Yes, other	Yes, other reason:		2. Were there any technical difficulties with the VR headset or headphones?	If yes, specify	3. Did you encounter any delays unrelated to the VR device?	If yes, specify	4. Any additional comments regarding this study session:
1	day_4_arm_1	0	1	0	0	0	0	0			0		0
1	day_5_arm_1	0	1	0	0	0	0	0			0		0
2	day_9_arm_1	1	0	0	0	0	0	0			0		0		morning: unable to conduct session due to controller unable to synch with headset. Controller not synching with headset/headset does not recognize controller. Both devices were at full battery afternoon: at end of session, participant asked to shake my hand to thank me, said she will pray for me
2	day_10_arm_1	0	0	0	0	0	0	1	Participant felt scared, but did not appear distressed		0		0
2	day_11_arm_1	0	1	0	0	0	0	0			0		1	Participant eating soup 11:40, come back after
10	day_2_arm_1	1	0	0	0	0	0	0			0		0
11	day_7_arm_1	0	0	0	0	0	0	1	participant said just not a good day for this		0		0
11	day_8_arm_1	0	0	0	1	0	0	0			0		0
11	day_11_arm_1	0	0	0	0	0	0	1	felt short of breath, says it happens all the time		0		0
14	day_4_arm_1	0	1	0	0	0	0	0			0		0		participant unable to answer questions beyond session questionnaire Q#6. Responded to questions with unrelated answers.
15	day_3_arm_1	0	1	0	0	0	0	0			0		0
16	day_4_arm_1	0	0	0	0	0	0	1	participant appeared confused		0		0		significant language barrier, understanding of English was too limited to successfully conduct session - try language line next time
16	day_5_arm_1	0	1	0	0	0	0	0			0		1	Setting up language line call
20	day_3_arm_1	0	0	0	0	0	1	0			0		1	double checked assent/dissent procedure with Dr. Smith (3 min)	verbal responses were often echos or unrelated to the question, difficult to determine validity of responses. Participant was unable to use smile scale
24	day_7_arm_1	1	0	0	0	0	0	0			0		0
25	day_2_arm_1	1	0	0	0	0	0	0			0		0
26	day_3_arm_1	0	1	0	0	0	0	0			0		0		participant severely visually impaired
29	day_7_arm_1	0	1	0	0	0	0	0			0		1	participant had to use bathroom, RC left room from 15:15-15:32	restless before and after VR but not during. Slightly less restless after vs. before.
30	day_3_arm_1	0	1	0	0	0	0	0			0		1	finding a nurse/MRP for clinical stability check
30	day_4_arm_1	0	1	0	0	0	0	0			0		0		scene was possibly too bright
30	day_5_arm_1	0	1	0	0	0	0	0			0		0
33	day_3_arm_1	0	1	0	0	0	0	0			0		0
35	day_1_arm_1	0	1	0	0	0	0	0			1	was paused on first video, removed HMD to click play, put HMD back on	1	MRP met with patient ~15:46 until 15:53
35	day_4_arm_1	0	1	0	0	0	0	0			0		1	participant very anxious, not directable at beginning of session. Also, their roommate was in their bed so nurse had to move them and change sheets
35	day_5_arm_1	0	1	0	0	0	0	0			0		0
42	day_2_arm_1	0	0	0	0	0	0	1	discomfort on side of nose		0		0
42	day_4_arm_1	0	1	0	0	0	0	0			0		0		participant unable to answer past question 3 of post-VR interview due to emotional distress, son and RC unable to redirect
44	day_7_arm_1	0	1	0	0	0	0	0			0		0
44	day_8_arm_1	0	1	0	0	0	0	0			1	headset not synched with controller	0		participant said let's just try again tomorrow
44	day_11_arm_1	missing	missing	missing	missing	missing	missing	missing	missing		missing	headset not synched with controller			participant said let's just try again tomorrow
45	day_8_arm_1	0	0	1	0	0	0	0			0		1	nurse and PA checked vitals before session
47	day_8_arm_1	0	1	0	0	0	0	0			0		0
54	day_3_arm_1	0	1	0	0	0	0	0			0		0		participant's train of thought/comments were quite tangential
57	day_5_arm_1	0	1	0	0	0	0	0			0		0
57	day_6_arm_1	0	1	0	0	0	0	0			0		0
57	day_7_arm_1	1	0	0	0	0	0	0			0		0
60	day_5_arm_1	0	1	0	0	0	0	0			0		0
63	day_12_arm_1	0	1	0	0	0	0	0			0		0
63	day_15_arm_1	0	1	0	0	0	0	0			0		0
64	day_13_arm_1	0	1	0	0	0	0	0			0		0		pt. complimented the comfort of the headset
66	day_4_arm_1	0	1	0	0	0	0	0			0		0		participant would get off topic very quickly
66	day_7_arm_1	0	1	0	0	0	0	0			0		0
66	day_28_arm_1	0	1	0	0	0	0	0			0		0
68	day_4_arm_1	0	1	0	0	0	0	0			0		0		patient's visual impairment significant enough that she couldn't see any images
72	day_3_arm_1	1	0	0	0	0	0	0			0		0
72	day_6_arm_1	1	0	0	0	0	0	0			0		0		patient requested to skip certain videos so HMD was removed twice to change videos
73	day_6_arm_1	1	0	0	0	0	0	0			0		0		Pt. is 100% blind, did not used HMD, session was music through headphones.
75	day_5_arm_1	0	1	0	0	0	0	0			0		0

## Sheet: Post Session
					3. Did you feel any of the following?
Record ID	Event Name	1. How did you like that? Open ended reply (if applicable):	1. Sentiment	2. How did the VR headset feel; was it comfortable to wear?	Pressure on head or nose or face)	HMD was too heavy)	HMD heated / I was sweating)	Wearing glasses under HMD felt uncomfortable)	Other (pls. specify))	Other, please specify	4. Was the image clear?	5. Was the sound clear?	6. Did you hear buzzing, unexpected noises? (Hearing Aid)	7. You felt nervous or anxious?	8. You felt confused or disoriented?	9. You felt nauseous?	10. Did watching VR have any negative effect on you? Open ended reply (if applicable):	11. The virtual world seemed very real to you?	12. Virtual Reality helped you relax?	13. You had fun watching the films?	14. Overall, what did you like most about the VR experience?	15. What other places would you like to see in Virtual Reality? (e.g. museum, concert, coffee shop, animals, etc.)	16. Would you like to have your own a VR headset?	17. Would you recommend VR to a friend?	18. Would you want to try VR again?	19. Record relevant comments made by the caregiver(s) (e.g. if they discussed perceived impressions about the patient while experiencing VR) or additional input received from the caregiver(s) when RC was asking the patient. Sample notable items of relevance: • Did the patient look relaxed to you? • Did they look like they were having fun watching the films? • Would you recommend VR-therapy to a f…
1	Day 4 (Arm 1: VRx Arm)	'Good, like lakeshore'	positive	Yes	.	.	.	.	.		Somewhat (a little bit)	Yes	N/A (unable to respond, e.g. just stares back at you or closes eyes)	No	No	No	No	Yes	Somewhat (a little bit)	Somewhat (a little bit)	People with dog	Westerns, animals and nature.	Not sure (Maybe, Don't know)	Yes	Yes
1	Day 5 (Arm 1: VRx Arm)	'Alright, better than nothing'	neutral	Yes	.	Checked	.	.	.		Yes	Not sure (Maybe, Don't know)	N/A (unable to respond, e.g. just stares back at you or closes eyes)	No	No	No	No	Yes	Somewhat (a little bit)	Somewhat (a little bit)	'Kids throwing rocks, looked like they were having fun'	'movies, Westerns, like I told you yesterday'	No	Yes	Yes
2	Day 9 (Arm 1: VRx Arm)	'what a lovely place! oh yes...'	positive	Yes	.	.	.	.	.		Yes	Yes	N/A (unable to respond, e.g. just stares back at you or closes eyes)	No	No	No	N/A	Yes	Yes	Yes	'everything, everything the same'	'church'	Yes	Yes	Yes
2	Day 10 (Arm 1: VRx Arm)	'Very good' 'Like in the plane to Jamaica looking down' Clapping hands	positive	Yes	.	.	.	.	.		Yes	Yes	N/A (unable to respond, e.g. just stares back at you or closes eyes)	No	No	No	.	Yes	Yes	Yes	'Everything'	'Anything'	Yes	Yes	Yes
2	Day 11 (Arm 1: VRx Arm)	'very nice, how much for this?'	positive	Yes	.	.	.	.	.		Yes	Yes	N/A (unable to respond, e.g. just stares back at you or closes eyes)	No	No	No	No	Yes	Yes	Yes	'every thing, very much'	'Christian videos'	Yes	Yes	Yes	When I asked the participant 'would you recommend VR to a friend, like your sister?', the sister said 'I don't look at that nonsense, I like to read. But she enjoyed it'. The participant replied to her sister: 'it is not nonsense, it is very nice, I like to watch.'
10	Day 2 (Arm 1: VRx Arm)	'Very good, big oceans, Indian Ocean, many animals, never seen something like that in my life'	positive	Yes	.	.	.	.	.		Yes	Yes	N/A (unable to respond, e.g. just stares back at you or closes eyes)	No	No	No	No	Yes	Yes	Yes	everything, in Africa many animals	mountains	Yes	Yes	Yes	'oh he had fun, now he's going to be bugging me to buy one from Costco' 'compared the mountains he saw to Mount Kilimanjaro where he grew up'
11	Day 7 (Arm 1: VRx Arm)	today not a good day, maybe I'd enjoy tomorrow, just a bit shaky now	negative	Yes	.	.	.	.	.		Yes	Yes	N/A (unable to respond, e.g. just stares back at you or closes eyes)	No	Somewhat (a little bit)	N/A (unable to respond, e.g. just stares back at you or closes eyes)	No	Yes	Yes	Yes	birds flying, nice to see the water	hills back home, see my friends back home, where I used to go on holiday - Scotland. Glasgow, Thames river	Yes	Yes	Yes
11	Day 8 (Arm 1: VRx Arm)	'like the scene with the water'	positive	Yes	.	.	.	.	Checked	itchy, bothering eyes a bit, made nose run, eyes feel funny, too bright?	Yes	Yes	N/A (unable to respond, e.g. just stares back at you or closes eyes)	No	No	No	itchy, bothering eyes a bit, made nose run, eyes feel funny, too bright?	Yes	Yes	Yes	'everything I liked, except for my eyes'	'not too sure'	Yes	Not sure (Maybe, Don't know)	Yes
11	Day 11 (Arm 1: VRx Arm)	'I really enjoyed it today' 'I get panicky though' 'I wold watch it every time'	positive	Yes	Checked	.	.	.	.		Yes	Yes	N/A (unable to respond, e.g. just stares back at you or closes eyes)	No	No	No	-'because can't get my breath' clarified that she just meant it in general (happens all the time) rather than due to the headset -'pushing on nose', 'can't catch breath - need to get it moving, it happens'	Yes	Yes	Yes	'loved everything I watched'	'trees, the pathway, water beside the pathway, noise of the water'	Not sure (Maybe, Don't know)	No	Not sure (Maybe, Don't know)
14	Day 4 (Arm 1: VRx Arm)	'a nice introduction'	positive	Yes	.	.	.	.	.		N/A (unable to respond, e.g. just stares back at you or closes eyes)	N/A (unable to respond, e.g. just stares back at you or closes eyes)	N/A (unable to respond, e.g. just stares back at you or closes eyes)	N/A (unable to respond, e.g. just stares back at you or closes eyes)	N/A (unable to respond, e.g. just stares back at you or closes eyes)	N/A (unable to respond, e.g. just stares back at you or closes eyes)	.	N/A (unable to respond, e.g. just stares back at you or closes eyes)	N/A (unable to respond, e.g. just stares back at you or closes eyes)	N/A (unable to respond, e.g. just stares back at you or closes eyes)	N/A (unable to respond, e.g. just stares back at you or closes eyes)	N/A (unable to respond, e.g. just stares back at you or closes eyes)	N/A (unable to respond, e.g. just stares back at you or closes eyes)	N/A (unable to respond, e.g. just stares back at you or closes eyes)	N/A (unable to respond, e.g. just stares back at you or closes eyes)
15	Day 3 (Arm 1: VRx Arm)	heavy on forehead and eyes pushed on glasses very good	positive	Not sure (Maybe, Don't know)	Checked	Checked	.	.	.		Yes	Yes	N/A (unable to respond, e.g. just stares back at you or closes eyes)	No	No	No	No	Yes	Somewhat (a little bit)	Not sure (Maybe, Don't know)	'no'	'cottage'	No	Yes	No
16	Day 4 (Arm 1: VRx Arm)		exclude	Yes	.	.	.	.	Checked	Q: 'painful?' A: 'yes'	N/A (unable to respond, e.g. just stares back at you or closes eyes)	N/A (unable to respond, e.g. just stares back at you or closes eyes)	N/A (unable to respond, e.g. just stares back at you or closes eyes)	N/A (unable to respond, e.g. just stares back at you or closes eyes)	N/A (unable to respond, e.g. just stares back at you or closes eyes)	N/A (unable to respond, e.g. just stares back at you or closes eyes)	.	N/A (unable to respond, e.g. just stares back at you or closes eyes)	N/A (unable to respond, e.g. just stares back at you or closes eyes)	N/A (unable to respond, e.g. just stares back at you or closes eyes)			N/A (unable to respond, e.g. just stares back at you or closes eyes)	N/A (unable to respond, e.g. just stares back at you or closes eyes)	N/A (unable to respond, e.g. just stares back at you or closes eyes)
16	Day 5 (Arm 1: VRx Arm)	'uncomfortable'	negative	No	.	Checked	.	.	.		Yes	Yes	N/A (unable to respond, e.g. just stares back at you or closes eyes)	Yes	Yes	Yes	Yes	Yes	Yes	Yes	Yes, tired, so many questions		Yes	Yes	No
20	Day 3 (Arm 1: VRx Arm)	participant was unable to answer	exclude	No	.	.	.	.	Checked	unable to answer	N/A (unable to respond, e.g. just stares back at you or closes eyes)	N/A (unable to respond, e.g. just stares back at you or closes eyes)	N/A (unable to respond, e.g. just stares back at you or closes eyes)	N/A (unable to respond, e.g. just stares back at you or closes eyes)	N/A (unable to respond, e.g. just stares back at you or closes eyes)	N/A (unable to respond, e.g. just stares back at you or closes eyes)	N/A	N/A (unable to respond, e.g. just stares back at you or closes eyes)	N/A (unable to respond, e.g. just stares back at you or closes eyes)	N/A (unable to respond, e.g. just stares back at you or closes eyes)	N/A (unable to respond, e.g. just stares back at you or closes eyes)	N/A (unable to respond, e.g. just stares back at you or closes eyes)	N/A (unable to respond, e.g. just stares back at you or closes eyes)	N/A (unable to respond, e.g. just stares back at you or closes eyes)	N/A (unable to respond, e.g. just stares back at you or closes eyes)
24	Day 7 (Arm 1: VRx Arm)	'fun', noted that clouds did not move in the scene with the waves	positive	Yes	.	.	.	.	.		Yes	Yes	N/A (unable to respond, e.g. just stares back at you or closes eyes)	No	No	No	No	Yes	Yes	Yes	'the realism, down by the water, hear the trucks and dogs'	'tourist places - anywhere'	No	Yes	Yes
25	Day 2 (Arm 1: VRx Arm)	'Good'	positive	Yes	.	.	.	.	.		Yes	No	No	No	No	No	No	Yes	Yes	Yes	'The trees'	'No'	No	No	No	'Something to look forward to trying' 'Very helpful, very educational for us' 'It explains why he goes out at night to look at trees' 'I think it is worth getting one'
26	Day 3 (Arm 1: VRx Arm)		exclude	Somewhat (a little bit)	.	Checked	.	.	.		No	No	N/A (unable to respond, e.g. just stares back at you or closes eyes)	Somewhat (a little bit)	Not sure (Maybe, Don't know)	No	No	N/A (unable to respond, e.g. just stares back at you or closes eyes)	N/A (unable to respond, e.g. just stares back at you or closes eyes)	N/A (unable to respond, e.g. just stares back at you or closes eyes)	SDM asked if he liked the nature sounds, participant said no	SDM: Macedonian radio, doesn't watch TV when it is on	No	N/A (unable to respond, e.g. just stares back at you or closes eyes)	N/A (unable to respond, e.g. just stares back at you or closes eyes)	SDM says yes to Question 18. 'Would you like to try VR again' 'I know he didn't feel anything'
29	Day 7 (Arm 1: VRx Arm)	'yes, liked it'	positive	Yes	.	.	.	.	.		Yes	Yes	N/A (unable to respond, e.g. just stares back at you or closes eyes)	No	No	No	.	Yes	Yes	Yes	'everything'	'water'	Yes	Yes	Yes	-'neutral with it' -'seemed to enjoy it, enjoyable' -thought it was good to try out, was wondering how other participant's experiences went, especially those with advanced dementia
30	Day 3 (Arm 1: VRx Arm)	'it was nice'	positive	Yes	.	Checked	.	.	Checked	'wouldn't want to try alone'	Yes	Yes	N/A (unable to respond, e.g. just stares back at you or closes eyes)	No	No	No	No	Yes	Not sure (Maybe, Don't know)	Not sure (Maybe, Don't know)	'quite short' 'why weren't there any people or animals?'	'hard to say' 'art'	Not sure (Maybe, Don't know)	Not sure (Maybe, Don't know)	Not sure (Maybe, Don't know)
30	Day 4 (Arm 1: VRx Arm)	'it was ok' 'it was fine'	neutral	Yes	.	Checked	.	.	.		Not sure (Maybe, Don't know)	Somewhat (a little bit)	N/A (unable to respond, e.g. just stares back at you or closes eyes)	No	Not sure (Maybe, Don't know)	Not sure (Maybe, Don't know)	.	Not sure (Maybe, Don't know)	Somewhat (a little bit)	Somewhat (a little bit)	'can't remember'	'after the war ended', RC tried to confirm and then participant said 'no I've seen enough of that' then RC asked if there's anything else they would like to see and they replied 'I'm not sure'	Not sure (Maybe, Don't know)	Not sure (Maybe, Don't know)	Yes
30	Day 5 (Arm 1: VRx Arm)	'so so' 'not that exciting really'	neutral	Yes	.	Checked	.	.	.		Somewhat (a little bit)	Yes	N/A (unable to respond, e.g. just stares back at you or closes eyes)	No	No	No	.	Yes	Somewhat (a little bit)	Yes	'no, couldn't say'	'I'd need to pick something off a list' 'animals and artwork'	Yes	Yes	Yes
33	Day 3 (Arm 1: VRx Arm)	'good'	positive	Yes	.	.	.	.	.		Yes	No	N/A (unable to respond, e.g. just stares back at you or closes eyes)	No	No	No	No	Yes	No	No	'no'	'hockey'	Yes	No	No
35	Day 1 (Arm 1: VRx Arm)	'very nice'	positive	Yes	.	.	.	.	.		Yes	Yes	N/A (unable to respond, e.g. just stares back at you or closes eyes)	No	No	No	No	Yes	Yes	Yes	'whole thing was very nice'	'natural things, flowers, birds, animals - dogs, squirrels' 'dancing'	Yes	Yes	Yes	asked if there was funding for her to have one of these at home
35	Day 4 (Arm 1: VRx Arm)	'after a long time' Q: 'you enjoyed it?' A: 'yes'	positive	Yes	.	.	.	.	.		Yes	Yes	N/A (unable to respond, e.g. just stares back at you or closes eyes)	No	No	No	.	Yes	Yes	Yes	'water and birds'	'nature - animals and birds'	Yes	Yes	Yes
35	Day 5 (Arm 1: VRx Arm)	'I liked' 'like how we used to watch the water edge' Q: 'where was that?' A: 'Sri Lanka' Q: 'does it look like Sri Lanka?' A: 'yes'	positive	Yes	.	.	.	.	.		Yes	Yes	N/A (unable to respond, e.g. just stares back at you or closes eyes)	No	No	No	No	Yes	Yes	Yes	'all of it, sea and sky'	'vegetation, people'	Yes	Yes	Yes	'it has a good effect on Mommy' daughter asked me for name of HMD, was googling models on amazon during session. Asked about more affordable options - I said we used Samsung Gear VR during previous study but that requires a phone. Thanked me, said would email me if she has any questions
42	Day 2 (Arm 1: VRx Arm)		exclude	No	Checked	.	.	.	.		N/A (unable to respond, e.g. just stares back at you or closes eyes)	N/A (unable to respond, e.g. just stares back at you or closes eyes)	N/A (unable to respond, e.g. just stares back at you or closes eyes)	No	No	No	'pinched my nose'	N/A (unable to respond, e.g. just stares back at you or closes eyes)	N/A (unable to respond, e.g. just stares back at you or closes eyes)	N/A (unable to respond, e.g. just stares back at you or closes eyes)			Not sure (Maybe, Don't know)	Not sure (Maybe, Don't know)	Not sure (Maybe, Don't know)
42	Day 4 (Arm 1: VRx Arm)	'kind of heavy'	negative	Not sure (Maybe, Don't know)	.	Checked	.	.	.		N/A (unable to respond, e.g. just stares back at you or closes eyes)	N/A (unable to respond, e.g. just stares back at you or closes eyes)	N/A (unable to respond, e.g. just stares back at you or closes eyes)	N/A (unable to respond, e.g. just stares back at you or closes eyes)	N/A (unable to respond, e.g. just stares back at you or closes eyes)	N/A (unable to respond, e.g. just stares back at you or closes eyes)	N/A	N/A (unable to respond, e.g. just stares back at you or closes eyes)	N/A (unable to respond, e.g. just stares back at you or closes eyes)	N/A (unable to respond, e.g. just stares back at you or closes eyes)			N/A (unable to respond, e.g. just stares back at you or closes eyes)	N/A (unable to respond, e.g. just stares back at you or closes eyes)	N/A (unable to respond, e.g. just stares back at you or closes eyes)
44	Day 7 (Arm 1: VRx Arm)	'interesting', 'can't say'	positive	Yes	.	.	.	.	Checked	a bit tight	Yes	Yes	N/A (unable to respond, e.g. just stares back at you or closes eyes)	No	No	No	No	Yes	Yes	Yes	'don't know'	'don't know'	No	Yes	Yes	wife and friend left right before VR put on
44	Day 8 (Arm 1: VRx Arm)	'good'	positive	Yes	.	.	.	.	.		Yes	Yes	N/A (unable to respond, e.g. just stares back at you or closes eyes)	No	No	No	No	Yes	Yes	Not sure (Maybe, Don't know)	'it's all interesting'	'art'	No	Yes	Yes
45	Day 8 (Arm 1: VRx Arm)	'fair enough, a free trip!' 'pleasant enough to walk along'	positive	Somewhat (a little bit)	.	.	.	.	Checked	eyes watering	Somewhat (a little bit)	Yes	N/A (unable to respond, e.g. just stares back at you or closes eyes)	No	No	No	'a bit cautious - more uncomfortable as it went'	Yes	Yes	Somewhat (a little bit)	Q13. 'after a while, the repeats are not as exciting' 'hard to say' 'people were there'	'my dog - cocker spaniel'	Not sure (Maybe, Don't know)	Yes	Yes	'after the boots thing was a bit restless' 'he was pretty enthralled initially' 'has trouble focusing but interestingly recognized the scene when it came on again' 'took his memory in a good direction, usually he forgets things quite quickly. Good for patients with memory loss'
47	Day 8 (Arm 1: VRx Arm)	'kept slipping' 'wasn't much of anything, like you're watching a movie'	neutral	No	Checked	Checked	.	.	.		Yes	Yes	N/A (unable to respond, e.g. just stares back at you or closes eyes)	No	No	No	No	Yes	Yes	Yes	'its quite nice'	'have two people involved' i.e. 2 HMD, a shared experience 'animals, vets'	Yes	Yes	Yes	'Could be good for people in rehab to help motivate walking' 'is this market research?' 'Since you're doing this with residents of Toronto would be good to have a recognizable view of Toronto'
54	Day 3 (Arm 1: VRx Arm)	- 'oh it's alright' - 'it could be good'	neutral	Not sure (Maybe, Don't know)	Checked	.	.	.	Checked	during VR made comments about noticing the feeling of the headset on his face, 'disturbing' the illusion of reality	Yes	Yes	N/A (unable to respond, e.g. just stares back at you or closes eyes)	No	No	No	'couldn't quite create enough to move into it'. after speaking back and forth about this comment, participant meant that because you can feel the HMD on your face it doesn't feel like the VR environment is real	No	Yes	Yes	'music', 'rest of it interfered, just panned out'	'nature is wonderful for us'	Yes	Yes	Yes	'a bit heavy for older adults' 'maybe more action - can the next one have more of a storyline?'
57	Day 5 (Arm 1: VRx Arm)	'can only watch it for so long' 'I liked it more than I expected to'	positive	Yes	.	.	.	.	.		Yes	Yes	N/A (unable to respond, e.g. just stares back at you or closes eyes)	No	No	No	'not really I guess'	Somewhat (a little bit)	Not sure (Maybe, Don't know)	Yes	'I like to get involved with the people who are acting'	'mysteries' SDM: 'Charlie Chan, Sherlock Holmes'	Yes	Not sure (Maybe, Don't know)	Yes	'surprised that he even tried it and was interacting with the environment' 'engaged more than he usually does'
57	Day 6 (Arm 1: VRx Arm)	'very nice' 'better than yesterday' (comfort wise)	positive	Yes	.	.	.	.	.		Yes	Yes	N/A (unable to respond, e.g. just stares back at you or closes eyes)	No	No	No	'done very well'	Yes	Yes	Yes	'up quite late' (did not answer the question)	'action and scenic one'	Yes	Yes	Yes	'he's quite interested in it' 'he's not usually a technology guy, doesn't really use the TV anymore since the remote changed'
57	Day 7 (Arm 1: VRx Arm)	'very good' RC asked if he fell asleep at times, he laughed and said yes	positive	Yes	.	.	.	.	.		Yes	Yes	N/A (unable to respond, e.g. just stares back at you or closes eyes)	No	No	No	.	Yes	Yes	Yes	'like having dinner'	'the music videos'	Yes	Yes	Yes
60	Day 5 (Arm 1: VRx Arm)	appeared confused by my question, when I asked 'do you remember seeing the pictures? the trees?' participant said no - has forgotten the experience	exclude	N/A (unable to respond, e.g. just stares back at you or closes eyes)	.	.	.	.	Checked	N/A	N/A (unable to respond, e.g. just stares back at you or closes eyes)	N/A (unable to respond, e.g. just stares back at you or closes eyes)	N/A (unable to respond, e.g. just stares back at you or closes eyes)	N/A (unable to respond, e.g. just stares back at you or closes eyes)	N/A (unable to respond, e.g. just stares back at you or closes eyes)	N/A (unable to respond, e.g. just stares back at you or closes eyes)	N/A	N/A (unable to respond, e.g. just stares back at you or closes eyes)	N/A (unable to respond, e.g. just stares back at you or closes eyes)	N/A (unable to respond, e.g. just stares back at you or closes eyes)	N/A (unable to respond, e.g. just stares back at you or closes eyes)	N/A (unable to respond, e.g. just stares back at you or closes eyes)	N/A (unable to respond, e.g. just stares back at you or closes eyes)	N/A (unable to respond, e.g. just stares back at you or closes eyes)	N/A (unable to respond, e.g. just stares back at you or closes eyes)	during VR grandson said: 'she looks relaxed by it, it's not bothering her at all', seemed surprised/impressed. Had many questions about applications of VR in healthcare settings
63	Day 12 (Arm 1: VRx Arm)	'ok' 'banale'	positive	Yes	.	.	.	.	.		Yes	Somewhat (a little bit)	N/A (unable to respond, e.g. just stares back at you or closes eyes)	No	No	No	.	Somewhat (a little bit)	No	Somewhat (a little bit)	'no'	'nudes, art exhibits' 'I'm only half-joking about the nudes - the human form is more interesting than water and trees is what I mean'	No	Not sure (Maybe, Don't know)	Yes
63	Day 15 (Arm 1: VRx Arm)	prefers the music scene over nature scene (remembered from last session), but prefers classical music, opera, tenors rather than music played in lounge scene	neutral	Yes	.	.	.	.	Checked	aware you are wearing it, but not obnoxious	Somewhat (a little bit)	Yes	N/A (unable to respond, e.g. just stares back at you or closes eyes)	No	No	No	No	Yes	Not sure (Maybe, Don't know)	Yes	'Enjoyed it in a passive way', 'it had the kind of music I liked'	classical music, 'variety of things'	Yes	Yes	Yes
64	Day 13 (Arm 1: VRx Arm)	I enjoyed it, 'that was nice, thank you.' Was a bit different', after RC prompting with different than just the usual	positive	Yes	.	.	.	.	.		Yes	Yes	No	No	No	No	No	Yes	Yes	Yes	Liked it all	Phantom of the Opera	Not sure (Maybe, Don't know)	Yes	No
66	Day 4 (Arm 1: VRx Arm)	distracted, talking about dinner	exclude	Yes	.	.	.	.	.		Yes	Yes	N/A (unable to respond, e.g. just stares back at you or closes eyes)	No	No	No	.	N/A (unable to respond, e.g. just stares back at you or closes eyes)	N/A (unable to respond, e.g. just stares back at you or closes eyes)	N/A (unable to respond, e.g. just stares back at you or closes eyes)		'anything!'	N/A (unable to respond, e.g. just stares back at you or closes eyes)	N/A (unable to respond, e.g. just stares back at you or closes eyes)	Yes
66	Day 7 (Arm 1: VRx Arm)	It was good, she seemed relaxed and she enjoyed watching It - was nice to watch, not uncomfortable	positive	Yes	.	.	.	.	.		Yes	Yes	No	No	No	No	No	Somewhat (a little bit)	Yes	Yes	'Very good overall'	'Anything'	Yes	Yes	Yes
66	Day 28 (Arm 1: VRx Arm)	lovely	positive	Yes	.	.	.	.	Checked	tight	Yes	Yes	N/A (unable to respond, e.g. just stares back at you or closes eyes)	No	No	No	.	Yes	Yes	Yes	.	'anything'	N/A (unable to respond, e.g. just stares back at you or closes eyes)	N/A (unable to respond, e.g. just stares back at you or closes eyes)	Yes
68	Day 4 (Arm 1: VRx Arm)	'oh beautiful! Went crazy for it'	positive	Yes	.	Checked	.	.	.		No	Yes	N/A (unable to respond, e.g. just stares back at you or closes eyes)	No	No	No	.	N/A (unable to respond, e.g. just stares back at you or closes eyes)	Yes	Yes	.	SDM: any kind of music, choir	N/A (unable to respond, e.g. just stares back at you or closes eyes)	N/A (unable to respond, e.g. just stares back at you or closes eyes)	N/A (unable to respond, e.g. just stares back at you or closes eyes)	- 'interesting' - too bad she couldn't see the visuals
72	Day 3 (Arm 1: VRx Arm)	'mhm' 'very nice'	positive	Yes	Checked	.	.	.	.		Yes	Yes	N/A (unable to respond, e.g. just stares back at you or closes eyes)	No	No	No	No	Yes	Yes	Yes	'water rustling'	'more of that' (water scenes)	Yes	Yes	Yes	- 'we should get her one of these!' - discussed how the sound alone is relaxing - discussed how it is nice to have an environment to yourself, don't have to share the space with anyone - thought having these in LTC would be great
72	Day 6 (Arm 1: VRx Arm)	'it was good!'	positive	Yes	.	.	.	.	.		Yes	Yes	N/A (unable to respond, e.g. just stares back at you or closes eyes)	No	No	No	No	Yes	Yes	Yes	'the first one' (Fam Photo in 5 - NYC)	'music - I like big bands'	Yes	Yes	Yes
73	Day 6 (Arm 1: VRx Arm)	'Yea!' Continued reminiscing about family.	positive	N/A (unable to respond, e.g. just stares back at you or closes eyes)	.	.	.	.	.		N/A (unable to respond, e.g. just stares back at you or closes eyes)	Yes	N/A (unable to respond, e.g. just stares back at you or closes eyes)	N/A (unable to respond, e.g. just stares back at you or closes eyes)	N/A (unable to respond, e.g. just stares back at you or closes eyes)	N/A (unable to respond, e.g. just stares back at you or closes eyes)	.	N/A (unable to respond, e.g. just stares back at you or closes eyes)	N/A (unable to respond, e.g. just stares back at you or closes eyes)	N/A (unable to respond, e.g. just stares back at you or closes eyes)			N/A (unable to respond, e.g. just stares back at you or closes eyes)	N/A (unable to respond, e.g. just stares back at you or closes eyes)	N/A (unable to respond, e.g. just stares back at you or closes eyes)
75	Day 5 (Arm 1: VRx Arm)	'Yeah I like but very heavy' 'I like this' 'For here [hospital] is very good'	positive	No	.	Checked	.	.	.		Yes	Yes	N/A (unable to respond, e.g. just stares back at you or closes eyes)	No	No	No	No	Yes	Yes	Yes	'Palm trees, farther away with water'	'Palms with ocean, Hawaii!'	Yes	Yes	Yes	Both family members laughing at patient's excitement and interest, and family members recorded the experience on her iPad. Both family members appeared happy watching the patient, SDM inquired about where to buy one and if lighter models are available.

## Sheet: Hardware Software
									If yes, select all that apply						5. Difficulty Fitting VR head/phone set	If yes, select all that apply (choice=HDM)
Record ID	Event Name	1. VR HMD Model	If other, specify	2. Headphones Model	If other, specify	a. Scene type	b. Scene ID	4. VR Platform Tech difficulties	HDM	Headphones	Smart phone	Films	Other, specify	If other, specify		HDM	Headphones	6. Comments about VR hardware/software (free text)	7. Comments regarding comfort by RC (free text)
1	Day 4 (Arm 1: VRx Arm)	Oculus Go		Other	Oculus Go Default	Multiple mixed scenes	1 - Short Nature VRx	No	.	.	.	.	.		Yes	Checked	.	Participant not impressed with the low image quality. Difficulty fitting HMD over glasses, did session without glasses.
1	Day 5 (Arm 1: VRx Arm)	Oculus Go		Other	Oculus Go Default	Single Lake scene	Fam Photo	No	.	.	.	.	.		No	.	.	Participant helped RC put on HMD/fit straps
2	Day 9 (Arm 1: VRx Arm)	Oculus Go		Other	Oculus Go Default	Multiple mixed scenes	1 - Short Nature VRx	No	.	.	.	.	.		No	.	.
2	Day 10 (Arm 1: VRx Arm)	Oculus Go		Other	Oculus Go Default	Multiple mixed scenes	1 - Short Nature VRx	No	.	.	.	.	.		No	.	.
2	Day 11 (Arm 1: VRx Arm)	Oculus Go		Other	Oculus Go Default	Multiple mixed scenes	4 - Nola	No	.	.	.	.	.		No	.	.
10	Day 2 (Arm 1: VRx Arm)	Oculus Go		Other	Oculus Go Default	Multiple mixed scenes	1 - Short Nature VRx	No	.	.	.	.	.		No	.	.
11	Day 7 (Arm 1: VRx Arm)	Oculus Go		Other	Oculus Go Default	Multiple mixed scenes	1 - Short Nature VRx	No	.	.	.	.	.		No	.	.
11	Day 8 (Arm 1: VRx Arm)	Oculus Go		Other	Oculus Go Default	Single Beach scene	Fam Photo	No	.	.	.	.	.		No	.	.	possibly too bright, try lowering brightness at next session
11	Day 11 (Arm 1: VRx Arm)	Oculus Go		Other	Oculus Go Default	Multiple mixed scenes	1 - Short Nature VRx	No	.	.	.	.	.		No	.	.	lowered brightness to minimum
14	Day 4 (Arm 1: VRx Arm)	Oculus Go		Other	Oculus Go Default	Multiple mixed scenes	1 - Short Nature VRx	No	.	.	.	.	.		No	.	.		participant did not find HMD comfortable but once removed was unable to elaborate, even responded that they found the HMD comfortable. It is possible they forgot the experience
15	Day 3 (Arm 1: VRx Arm)	Oculus Go		Other	Oculus Go Default	Multiple mixed scenes	1 - Short Nature VRx	No	.	.	.	.	.		No	.	.		glasses were uncomfortable, try next session without glasses
16	Day 4 (Arm 1: VRx Arm)	Oculus Go		Other	Oculus Go Default	Multiple mixed scenes	1 - Short Nature VRx	No	.	.	.	.	.		Yes	Checked	.	difficulty fitting HMD due to language barrier, participant did not understand to lift head off pillow
16	Day 5 (Arm 1: VRx Arm)	Oculus Go		Other	Oculus Go Default	Multiple mixed scenes	1 - Short Nature VRx	No	.	.	.	.	.		No	.	.
20	Day 3 (Arm 1: VRx Arm)	Oculus Go		Other	Oculus Go Default	Multiple mixed scenes	1 - Short Nature VRx	No	.	.	.	.	.		No	.	.
24	Day 7 (Arm 1: VRx Arm)	Oculus Go		Other	Oculus Go Default	Multiple mixed scenes	1 - Short Nature VRx	No	.	.	.	.	.		No	.	.
25	Day 2 (Arm 1: VRx Arm)	Oculus Go		Other	Oculus Go Default	Multiple mixed scenes	1 - Short Nature VRx	No	.	.	.	.	.		No	.	.
26	Day 3 (Arm 1: VRx Arm)	Oculus Go		Other	Oculus Go Default	Multiple mixed scenes	1 - Short Nature VRx	No	.	.	.	.	.		No	.	.
29	Day 7 (Arm 1: VRx Arm)	Oculus Go		Other	Oculus Go Default	Single Forest scene	Japan River	No	.	.	.	.	.		No	.	.
30	Day 3 (Arm 1: VRx Arm)	Oculus Go		Other	Oculus Go Default	Multiple mixed scenes	1 - Short Nature VRx	No	.	.	.	.	.		No	.	.		participant held on to sides of HMD the whole time
30	Day 4 (Arm 1: VRx Arm)	Oculus Go		Other	Oculus Go Default	Single Lake scene	Fam Photo	No	.	.	.	.	.		No	.	.	Fam Photo possibly too bright
30	Day 5 (Arm 1: VRx Arm)	Oculus Go		Other	Oculus Go Default	Multiple mixed scenes	3 - Japan	No	.	.	.	.	.		No	.	.
33	Day 3 (Arm 1: VRx Arm)	Oculus Go		Other	Oculus Go Default	Single Forest scene	Baseball01	No	.	.	.	.	.		No	.	.	-warn P about 5 second transition between videos -try winter scenes due to interest in hockey?
35	Day 1 (Arm 1: VRx Arm)	Oculus Go		Other	Oculus Go Default	Multiple mixed scenes	1 - Short Nature VRx	Yes	.	.	.	Checked	.		No	.	.		participant rubbed eyes after headset was removed
35	Day 4 (Arm 1: VRx Arm)	Oculus Go		Other	Oculus Go Default	Multiple mixed scenes	1 - Short Nature VRx	No	.	.	.	.	.		No	.	.
35	Day 5 (Arm 1: VRx Arm)	Oculus Go		Other	Oculus Go Default	Multiple mixed scenes	1 - Short Nature VRx	No	.	.	.	.	.		No	.	.
42	Day 2 (Arm 1: VRx Arm)	Oculus Go		Other	Oculus Go Default	Multiple mixed scenes	1 - Short Nature VRx	No	.	.	.	.	.		No	.	.		next session have participant help with fit to avoid 'pinch' on side of nose
42	Day 4 (Arm 1: VRx Arm)	Oculus Go		Other	Oculus Go Default	Single Lake scene	Rocky Lake	No	.	.	.	.	.		No	.	.
44	Day 7 (Arm 1: VRx Arm)	Oculus Go		Other	Oculus Go Default	Multiple mixed scenes	1 - Short Nature VRx	No	.	.	.	.	.		No	.	.		loosen straps even more next session
44	Day 8 (Arm 1: VRx Arm)	Oculus Go		Other	Oculus Go Default	Multiple mixed scenes	1 - Short Nature VRx	No	.	.	.	.	.		No	.	.
45	Day 8 (Arm 1: VRx Arm)	Oculus Go		Other	Oculus Go Default	Multiple mixed scenes	1 - Short Nature VRx	No	.	.	.	.	.		No	.	.
47	Day 8 (Arm 1: VRx Arm)	Oculus Go		Other	Oculus Go Default	Multiple mixed scenes	1 - Short Nature VRx	No	.	.	.	.	.		Yes	Checked	.		Need to adjust straps to smallest setting next time
54	Day 3 (Arm 1: VRx Arm)	Oculus Go		Other	Oculus Go Default	Multiple mixed scenes	1 - Short Nature VRx, 6 - Lounge	No	.	.	.	.	.		No	.	.	participant had a more enthusiastic response to music scene	next time have patient do the session in bed so that he can rest his head back on the pillow
57	Day 5 (Arm 1: VRx Arm)	Oculus Go		Other	Oculus Go Default	Multiple mixed scenes	6 - Lounge	No	.	.	.	.	.		No	.	.
57	Day 6 (Arm 1: VRx Arm)	Oculus Go		Other	Oculus Go Default	Multiple mixed scenes	1 - Short Nature VRx	No	.	.	.	.	.		No	.	.
57	Day 7 (Arm 1: VRx Arm)	Oculus Go		Other	Oculus Go Default	Multiple mixed scenes	6 - Lounge	No	.	.	.	.	.		No	.	.		had red mark on side of nose and on cheek after taking off HMD but participant did not report any discomfort
60	Day 5 (Arm 1: VRx Arm)	Oculus Go		Other	Oculus Go Default	Multiple mixed scenes	1 - Short Nature VRx	No	.	.	.	.	.		Yes	Checked	.	difficult to get straps to fit over participant's braids, even with grandson helping straps kept twisting, couldn't get a good fit, grandson held HMD in front of participant's eyes instead
63	Day 12 (Arm 1: VRx Arm)	Oculus Go		Other	Oculus Go Default	Multiple mixed scenes	1 - Short Nature VRx	No	.	.	.	.	.		No	.	.
63	Day 15 (Arm 1: VRx Arm)	Oculus Go		Other	Oculus Go Default	Multiple mixed scenes	6 - Lounge	No	.	.	.	.	.		No	.	.		pt. seemed comfortable, was holding headset at times during session
64	Day 13 (Arm 1: VRx Arm)	Oculus Go		Other	Oculus Go Default	Single Concert scene	6 - Lounge	No	.	.	.	.	.		No	.	.
66	Day 4 (Arm 1: VRx Arm)	Oculus Go		Other	Oculus Go Default	Multiple mixed scenes	6 - Lounge	No	.	.	.	.	.		No	.	.
66	Day 7 (Arm 1: VRx Arm)	Oculus Go		Other	Oculus Go Default	Single Concert scene	6 - Lounge	No	.	.	.	.	.		No	.	.
66	Day 28 (Arm 1: VRx Arm)	Oculus Go		Other	Oculus Go Default	Single Concert scene	7 - Symphony	No	.	.	.	.	.		Yes	Checked	.		Pt said it was too tight even when straps were loose/slack
68	Day 4 (Arm 1: VRx Arm)	Oculus Go		Other	Oculus Go Default	Multiple mixed scenes	6 - Lounge	No	.	.	.	.	.		No	.	.		P's head appeared weighed down by the HMD
72	Day 3 (Arm 1: VRx Arm)	Oculus Go		Other	Oculus Go Default	Multiple mixed scenes	1 - Short Nature VRx	No	.	.	.	.	.		No	.	.		participant adjusted HMD themselves to relieve pressure on face
72	Day 6 (Arm 1: VRx Arm)	Oculus Go		Other	Oculus Go Default	Multiple mixed scenes	5 - NYC, 1 - Short Nature VRx	No	.	.	.	.	.		No	.	.
73	Day 6 (Arm 1: VRx Arm)	Other	None	Sennheiser HD 221		MUSIC ONLY	MUSIC ONLY 7 - Symphony	No	.	.	.	.	.		No	.	.
75	Day 5 (Arm 1: VRx Arm)	Oculus Go		Other	Oculus Go Default	Multiple mixed scenes	1 - Short Nature VRx	No	.	.	.	.	.		No	.	.
